# Supplementary material for: Mitochondrial Breast Cancer Resistant Protein Sustains the Proliferation and Survival of Drug-Resistant Breast Cancer Cells by Regulating Intracellular Reactive Oxygen Species
Source: Front Cell Dev Biol. 2021 Sep 28;9:719209. doi: 10.3389/fcell.2021.719209 (PMC8505676; doi:10.3389/fcell.2021.719209)
Supplement: Supplementary file 2 [file Table_2.xlsx]

## Sheet: Primers for qRT-PCR
Supplementary Table S2. Primers and oligonucleotides used in this study (qRT-PCR)
Name	Sequence (5'-3')
BCRP-F	AGTACTTCAGCATTCCACGAT
BCRP-R	TCGATGCCCTGCTTTACCAA
ABCG2-F	TCCTGGAGCGGTTCTACGAC
ABCG2-R	ATGGGCTCCTGGGACACGAT
β-actin-F	GGGACCGTAGCGCCTGCGACT
β-actin-R	TCGTCCATGGCCCGCTGACTC

## Sheet: Primers for vector constraction
Supplementary Table S2. Primers and oligonucleotides used in this study (vectors construction)
Name	Sequence (5‘-3’)
shBCRP#1-F	CTAGCGATACTTTGAATCAGCTGGTTTACTAGTAACCAGCTGATTCAAAGTATCTTTTTG
shBCRP#1-R	AATTCAAAAAGATACTTTGAATCAGCTGGTTACTAGTAAACCAGCTGATTCAAAGTATCG
shBCRP#2-F	CTAGCAGACTTCTTCTTGGACATCATTACTAGTATGATGTCCAAGAAGAAGTCTTTTTTG
shBCRP#2-R	AATTCAAAAAAGACTTCTTCTTGGACATCATACTAGTAATGATGTCCAAGAAGAAGTCTG
shBCRP-control-F	CTAGCAGGTATGCACGCGTCTCGAGATACTAGTAGACGCGTGCATACCTGCGGTTTTTG
shBCRP-control-R	AATTCAAAAAAGGTATGCACGCGTCTCGAGAACTAGTAAGACGCGTGCATACCTGCGG

## Sheet: small interference RNA
Supplementary Table S2. Primers and oligonucleotides used in this study (small interference RNA)
Name	Sequence (5'-3')
siBCRP#1-Upper	GGGAUACUUUGAAUCAGCUGGUUAU
siBCRP#1-Lower	AUAACCAGCUGAUUCAAAGUAUCCC
siBCRP#2-Upper	GCAGACUUCUUCUUGGACAUCAUUA
siBCRP#2-Lower	UAAUGAUGUCCAAGAAGAAGUCUGC
siP-gp#1-Upper	CCAUAAAUGUAAGGUUUCUACGGGA
siP-gp#1-Lower	UCCCGUAGAAACCUUACAUUUAUGG
siP-gp#2-Upper	GCUCGCCAAUGAUGCUGCUCAAGUU
siP-gp#2-Lower	AACUUGAGCAGCAUCAUUGGCGAGC
