# Supplementary material for: Mitochondrial Breast Cancer Resistant Protein Sustains the Proliferation and Survival of Drug-Resistant Breast Cancer Cells by Regulating Intracellular Reactive Oxygen Species
Source: Front Cell Dev Biol. 2021 Sep 28;9:719209. doi: 10.3389/fcell.2021.719209 (PMC8505676; doi:10.3389/fcell.2021.719209)
Supplement: Supplementary file 3 [file Table_3.XLSX]

## Sheet: TMT-based proteomics data
Supplementary Table S3. TMT-based proteomics data and RNA-Seq data for SK/EPI and SK-BR-3 cells.
Accession	GeneName	Description	Coverage [%]	# Peptides	# PSMs	# Unique Peptides	# AAs	MW [kDa]	calc. pI	Score Mascot: Mascot	Abundances SK/EPI-1	Abundances SK/EPI-2	Abundances SK/EPI-3	Abundances SK-BR-3-1	Abundances SK-BR-3-2	Abundances SK-BR-3-3	Average SK/EPI	Average SK-BR-3	Regulation	Flod Change (SK/EPI vs SK-BR-3)	P value
Q9C0K1	SLC39A8	Zinc transporter ZIP8 OS=Homo sapiens OX=9606 GN=SLC39A8 PE=2 SV=1	2	1	1	1	460	49.6	6.09	24	156.9	191.2	173.5	24.9	25.6	27.9	173.867	26.1333	UP	6.65306	0.00011956
Q01628	IFITM3	Interferon-induced transmembrane protein 3 OS=Homo sapiens OX=9606 GN=IFITM3 PE=1 SV=2	31	3	14	3	133	14.6	7.01	712	186.7	170.8	153.2	30.5	29.4	29.4	170.233	29.7667	UP	5.71892	0.000131231
Q8NBQ5	HSD17B11	Estradiol 17-beta-dehydrogenase 11 OS=Homo sapiens OX=9606 GN=HSD17B11 PE=1 SV=3	17	4	4	4	300	32.9	9.07	120	168.8	174.9	157.1	34.2	33.4	31.5	166.933	33.0333	UP	5.05348	1.43955e-05
Q969I6	SLC38A4	Sodium-coupled neutral amino acid transporter 4 OS=Homo sapiens OX=9606 GN=SLC38A4 PE=1 SV=1	11	6	6	6	547	60.7	6.47	132	167.1	170.4	162.7	34.2	34.6	31	166.733	33.2667	UP	5.01202	7.42137e-07
Q16880	UGT8	2-hydroxyacylsphingosine 1-beta-galactosyltransferase OS=Homo sapiens OX=9606 GN=UGT8 PE=2 SV=2	13	7	8	6	541	61.4	9.52	157	169.9	169.1	159.5	35.5	34.8	31.2	166.167	33.8333	UP	4.91133	3.25936e-06
Q9H321	VCX3B	Variable charge X-linked protein 3B OS=Homo sapiens OX=9606 GN=VCX3B PE=2 SV=4	5	2	2	2	246	26.9	4.18	27	165	166.6	164.8	33.8	35.7	34	165.467	34.5	UP	4.79614	9.64469e-09
P02792	FTL	Ferritin light chain OS=Homo sapiens OX=9606 GN=FTL PE=1 SV=2	36	5	7	5	175	20	5.78	159	156.5	170.5	165.1	37.1	34.8	36	164.033	35.9667	UP	4.5607	6.44619e-06
Q14094	CCNI	Cyclin-I OS=Homo sapiens OX=9606 GN=CCNI PE=1 SV=1	2	1	2	1	377	42.5	8	19	146.5	163.7	177.1	37.6	37.9	37.2	162.433	37.5667	UP	4.32387	0.000147016
O95429	BAG4	BAG family molecular chaperone regulator 4 OS=Homo sapiens OX=9606 GN=BAG4 PE=1 SV=1	6	3	4	2	457	49.6	5.12	72	176.4	156	152	37.3	39	39.3	161.467	38.5333	UP	4.19031	8.4617e-05
P20036	HLA-DPA1	HLA class II histocompatibility antigen, DP alpha 1 chain OS=Homo sapiens OX=9606 GN=HLA-DPA1 PE=1 SV=1	18	3	5	3	260	29.4	5.21	191	152.7	172.4	158.7	37.5	39.8	39	161.267	38.7667	UP	4.15993	3.11296e-05
P01903	HLA-DRA	HLA class II histocompatibility antigen, DR alpha chain OS=Homo sapiens OX=9606 GN=HLA-DRA PE=1 SV=1	28	6	15	5	254	28.6	5	375	144.8	172.6	165.5	40.1	38.8	38.2	160.967	39.0333	UP	4.12383	0.000128405
P11169	SLC2A3	Solute carrier family 2, facilitated glucose transporter member 3 OS=Homo sapiens OX=9606 GN=SLC2A3 PE=1 SV=1	13	7	10	7	496	53.9	7.2	262	171.4	156.2	153.9	39.9	39.9	38.6	160.5	39.4667	UP	4.06672	2.5371e-05
P01889	HLA-B	HLA class I histocompatibility antigen, B alpha chain OS=Homo sapiens OX=9606 GN=HLA-B PE=1 SV=3	20	6	9	2	362	40.4	5.85	221	162.8	160.9	157.6	40.8	37.6	40.2	160.433	39.5333	UP	4.05818	3.00251e-07
P01920	HLA-DQB1	HLA class II histocompatibility antigen, DQ beta 1 chain OS=Homo sapiens OX=9606 GN=HLA-DQB1 PE=1 SV=2	15	4	5	4	261	30	7.25	114	150.2	169.6	161.5	37	38.9	42.9	160.433	39.6	UP	4.05135	3.33039e-05
P06702	S100A9	Protein S100-A9 OS=Homo sapiens OX=9606 GN=S100A9 PE=1 SV=1	82	8	29	8	114	13.2	6.13	752	145.8	170	163.1	38.9	39.4	42.8	159.633	40.3667	UP	3.95458	8.22055e-05
Q96QD8	SLC38A2	Sodium-coupled neutral amino acid transporter 2 OS=Homo sapiens OX=9606 GN=SLC38A2 PE=1 SV=2	17	5	11	5	506	56	8	383	160.4	167.9	149.8	40.1	40	41.8	159.367	40.6333	UP	3.92207	2.32079e-05
P40261	NNMT	Nicotinamide N-methyltransferase OS=Homo sapiens OX=9606 GN=NNMT PE=1 SV=1	15	2	2	2	264	29.6	5.74	139	148.2	171.2	158.6	42	41.9	38.2	159.333	40.7	UP	3.91482	6.21351e-05
Q9NWC5	TMEM45A	Transmembrane protein 45A OS=Homo sapiens OX=9606 GN=TMEM45A PE=2 SV=1	4	1	1	1	275	31.7	7.49	32	164.4	163.1	148.7	42	41.4	40.4	158.733	41.2667	UP	3.84653	2.02818e-05
O95816	BAG2	BAG family molecular chaperone regulator 2 OS=Homo sapiens OX=9606 GN=BAG2 PE=1 SV=1	40	9	9	9	211	23.8	6.7	195	163.3	157.5	153.6	40.7	40.8	44.1	158.133	41.8667	UP	3.77707	2.75988e-06
P26992	CNTFR	Ciliary neurotrophic factor receptor subunit alpha OS=Homo sapiens OX=9606 GN=CNTFR PE=1 SV=2	3	1	1	1	372	40.6	6.76	0	173.8	152.1	146.8	42.9	43.1	41.3	157.567	42.4333	UP	3.71328	0.000155053
O14933	UBE2L6	Ubiquitin/ISG15-conjugating enzyme E2 L6 OS=Homo sapiens OX=9606 GN=UBE2L6 PE=1 SV=4	10	1	1	1	153	17.8	7.88	62	140.3	166.8	165.3	44.6	39.6	43.5	157.467	42.5667	UP	3.6993	0.000192234
O15389	SIGLEC5	Sialic acid-binding Ig-like lectin 5 OS=Homo sapiens OX=9606 GN=SIGLEC5 PE=1 SV=1	2	1	1	1	551	60.7	7.27	33	157.1	158.3	156.3	42.5	42.2	43.7	157.233	42.8	UP	3.67368	1.04961e-08
P35625	TIMP3	Metalloproteinase inhibitor 3 OS=Homo sapiens OX=9606 GN=TIMP3 PE=1 SV=2	41	8	13	8	211	24.1	8.72	216	178.2	149.4	139.5	45.1	44.3	43.6	155.7	44.3333	UP	3.51203	0.00066132
P08183	ABCB1	ATP-dependent translocase ABCB1 OS=Homo sapiens OX=9606 GN=ABCB1 PE=1 SV=3	51	61	206	60	1280	141.4	9	5153	158.1	157.2	150.6	44.3	44.7	45.1	155.3	44.7	UP	3.47427	1.27311e-06
P80188	LCN2	Neutrophil gelatinase-associated lipocalin OS=Homo sapiens OX=9606 GN=LCN2 PE=1 SV=2	26	4	6	4	198	22.6	8.91	96	142.7	164.6	158	44.4	43	47.3	155.1	44.9	UP	3.45434	7.57733e-05
Q9Y6Q1	CAPN6	Calpain-6 OS=Homo sapiens OX=9606 GN=CAPN6 PE=1 SV=2	12	6	6	6	641	74.5	7.05	86	145.2	165.1	154.5	46.9	44.9	43.4	154.933	45.0667	UP	3.43787	4.69293e-05
P02794	FTH1	Ferritin heavy chain OS=Homo sapiens OX=9606 GN=FTH1 PE=1 SV=2	62	10	31	10	183	21.2	5.55	750	157.8	156.7	150	43.9	44	47.6	154.833	45.1667	UP	3.42804	2.27581e-06
P48307	TFPI2	Tissue factor pathway inhibitor 2 OS=Homo sapiens OX=9606 GN=TFPI2 PE=1 SV=1	30	6	9	6	235	26.9	8.53	255	165.3	151.7	147	49.6	43.9	42.5	154.667	45.3333	UP	3.41176	4.99421e-05
Q9HAW7	UGT1A7	UDP-glucuronosyltransferase 1-7 OS=Homo sapiens OX=9606 GN=UGT1A7 PE=1 SV=2	26	10	20	6	530	59.8	7.78	568	159.6	149.6	153.5	44.5	45	47.8	154.233	45.7667	UP	3.36999	3.90934e-06
P13501	CCL5	C-C motif chemokine 5 OS=Homo sapiens OX=9606 GN=CCL5 PE=1 SV=3	31	3	3	3	91	10	9.07	58	177.1	149.5	135.8	45.7	45.6	46.4	154.133	45.9	UP	3.35802	0.000877181
Q9BYF1	ACE2	Angiotensin-converting enzyme 2 OS=Homo sapiens OX=9606 GN=ACE2 PE=1 SV=2	6	3	4	3	805	92.4	5.54	142	158.5	148.4	153.6	47	45.7	46.8	153.5	46.5	UP	3.30108	3.42083e-06
Q8NBX0	SCCPDH	Saccharopine dehydrogenase-like oxidoreductase OS=Homo sapiens OX=9606 GN=SCCPDH PE=1 SV=1	48	13	25	13	429	47.1	9.14	798	155.6	155.5	149.4	47.1	46.4	46.1	153.5	46.5333	UP	3.29871	8.41806e-07
P01911	HLA-DRB1	HLA class II histocompatibility antigen, DRB1 beta chain OS=Homo sapiens OX=9606 GN=HLA-DRB1 PE=1 SV=2	27	6	9	4	266	29.9	7.74	164	138.7	164.5	157.1	47.4	48.2	44	153.433	46.5333	UP	3.29728	0.000162338
Q12841	FSTL1	Follistatin-related protein 1 OS=Homo sapiens OX=9606 GN=FSTL1 PE=1 SV=1	6	2	2	2	308	35	5.52	27	144.7	157.2	158.4	45	48.8	45.9	153.433	46.5667	UP	3.29492	1.91075e-05
Q6P4A8	PLBD1	Phospholipase B-like 1 OS=Homo sapiens OX=9606 GN=PLBD1 PE=1 SV=2	24	10	11	10	553	63.2	9.06	177	151.9	157.6	150.7	46.3	46.4	47.1	153.4	46.6	UP	3.29185	9.70414e-07
P04233	CD74	HLA class II histocompatibility antigen gamma chain OS=Homo sapiens OX=9606 GN=CD74 PE=1 SV=3	30	9	20	9	296	33.5	8.44	339	146.2	158.5	152.1	45.7	47.6	50	152.267	47.7667	UP	3.18772	1.00047e-05
P24530	EDNRB	Endothelin receptor type B OS=Homo sapiens OX=9606 GN=EDNRB PE=1 SV=1	14	6	7	6	442	49.6	8.88	115	161.3	152	142.7	47.7	47.8	48.5	152	48	UP	3.16667	4.20647e-05
P26038	MSN	Moesin OS=Homo sapiens OX=9606 GN=MSN PE=1 SV=3	42	27	37	16	577	67.8	6.4	803	163.4	149.2	142.5	47.9	47.4	49.5	151.7	48.2667	UP	3.14296	7.53451e-05
O15375	SLC16A5	Monocarboxylate transporter 6 OS=Homo sapiens OX=9606 GN=SLC16A5 PE=2 SV=1	5	3	4	3	505	55	8.22	119	146.6	158.1	149	49.6	50.1	46.6	151.233	48.7667	UP	3.10116	9.78028e-06
P28067	HLA-DMA	HLA class II histocompatibility antigen, DM alpha chain OS=Homo sapiens OX=9606 GN=HLA-DMA PE=1 SV=1	9	2	2	2	261	29.2	4.64	51	135	156.6	160.8	49.7	48.6	49.3	150.8	49.2	UP	3.06504	0.000221296
P15260	IFNGR1	Interferon gamma receptor 1 OS=Homo sapiens OX=9606 GN=IFNGR1 PE=1 SV=1	9	5	8	5	489	54.4	4.91	114	150.8	154.5	146.3	49.1	48.7	50.5	150.533	49.4333	UP	3.04518	2.00425e-06
O60245	PCDH7	Protocadherin-7 OS=Homo sapiens OX=9606 GN=PCDH7 PE=1 SV=2	1	1	1	1	1069	116	5.19	51	147.9	155.9	147.4	46.7	49.2	53	150.4	49.6333	UP	3.03022	6.91241e-06
O95832	CLDN1	Claudin-1 OS=Homo sapiens OX=9606 GN=CLDN1 PE=1 SV=1	12	2	3	2	211	22.7	8.09	108	156	149.1	145	51.1	48	50.7	150.033	49.9333	UP	3.00467	7.50569e-06
P50443	SLC26A2	Sulfate transporter OS=Homo sapiens OX=9606 GN=SLC26A2 PE=1 SV=2	7	5	6	5	739	81.6	8.38	135	167.7	142.3	140.1	48.7	50.3	50.9	150.033	49.9667	UP	3.00267	0.0003534
P00751	CFB	Complement factor B OS=Homo sapiens OX=9606 GN=CFB PE=1 SV=2	22	16	20	16	764	85.5	7.06	418	134.8	156.8	158.4	48.4	49.2	52.4	150	50	UP	3	0.000204021
Q13884	SNTB1	Beta-1-syntrophin OS=Homo sapiens OX=9606 GN=SNTB1 PE=1 SV=3	24	10	12	10	538	58	8.63	341	153.3	152.9	143.6	50	52	48.1	149.933	50.0333	UP	2.99667	7.64637e-06
P05109	S100A8	Protein S100-A8 OS=Homo sapiens OX=9606 GN=S100A8 PE=1 SV=1	66	9	19	9	93	10.8	7.03	127	136.5	160.5	151.7	48.7	48.5	54.2	149.567	50.4667	UP	2.96367	0.0001663
O14493	CLDN4	Claudin-4 OS=Homo sapiens OX=9606 GN=CLDN4 PE=1 SV=1	17	3	7	2	209	22.1	8.05	163	160.3	150.1	138.2	48.2	51.6	51.6	149.533	50.4667	UP	2.96301	0.000107148
Q8N608	DPP10	Inactive dipeptidyl peptidase 10 OS=Homo sapiens OX=9606 GN=DPP10 PE=1 SV=2	1	1	1	1	796	90.8	6.57	25	142.1	157.2	149.3	39.7	58.2	53.6	149.533	50.5	UP	2.96106	0.000150413
Q05707	COL14A1	Collagen alpha-1(XIV) chain OS=Homo sapiens OX=9606 GN=COL14A1 PE=1 SV=3	26	35	56	35	1796	193.4	5.3	1260	150.8	149	148.8	50.4	50.6	50.5	149.533	50.5	UP	2.96106	1.03694e-08
P05187	ALPP	Alkaline phosphatase, placental type OS=Homo sapiens OX=9606 GN=ALPP PE=1 SV=2	64	25	106	25	535	57.9	6.29	3342	145.9	151	150.9	49.1	48.9	54.1	149.267	50.7	UP	2.94412	2.0773e-06
Q86UW9	DTX2	Probable E3 ubiquitin-protein ligase DTX2 OS=Homo sapiens OX=9606 GN=DTX2 PE=1 SV=3	2	1	1	1	622	67.2	8.47	54	162.7	147.6	136.5	51.8	50.8	50.5	148.933	51.0333	UP	2.91835	0.000209723
Q96MM7	HS6ST2	Heparan-sulfate 6-O-sulfotransferase 2 OS=Homo sapiens OX=9606 GN=HS6ST2 PE=1 SV=2	3	2	2	2	605	69.1	9.73	71	132.8	160.4	153.4	54.2	52.8	46.3	148.867	51.1	UP	2.91324	0.000346682
Q16658	FSCN1	Fascin OS=Homo sapiens OX=9606 GN=FSCN1 PE=1 SV=3	50	21	29	21	493	54.5	7.24	734	160.2	144.2	142	51.2	51.3	51.1	148.8	51.2	UP	2.90625	6.99395e-05
Q03135	CAV1	Caveolin-1 OS=Homo sapiens OX=9606 GN=CAV1 PE=1 SV=4	33	6	12	6	178	20.5	6.02	215	144	152.4	149.5	51.2	50.6	52.3	148.633	51.3667	UP	2.89358	2.66188e-06
Q9UNQ0	ABCG2	Broad substrate specificity ATP-binding cassette transporter ABCG2 OS=Homo sapiens OX=9606 GN=ABCG2 PE=1 SV=3	17	11	17	11	655	72.3	8.69	298	157.7	146.2	141.4	52.9	50.8	51	148.433	51.5667	UP	2.87847	3.80702e-05
Q05682	CALD1	Caldesmon OS=Homo sapiens OX=9606 GN=CALD1 PE=1 SV=3	24	14	21	14	793	93.2	5.66	469	162.3	138.2	144.5	51.8	52.4	50.8	148.333	51.6667	UP	2.87097	0.000181087
O95436	SLC34A2	Sodium-dependent phosphate transport protein 2B OS=Homo sapiens OX=9606 GN=SLC34A2 PE=1 SV=3	6	4	4	4	690	75.7	8.15	89	150.4	149.2	144.8	52.6	52.6	50.3	148.133	51.8333	UP	2.85788	8.45479e-07
P08581	MET	Hepatocyte growth factor receptor OS=Homo sapiens OX=9606 GN=MET PE=1 SV=4	27	30	41	29	1390	155.4	7.33	785	154.4	148.5	141	51.9	51.9	52.3	147.967	52.0333	UP	2.84369	1.58765e-05
O43854	EDIL3	EGF-like repeat and discoidin I-like domain-containing protein 3 OS=Homo sapiens OX=9606 GN=EDIL3 PE=1 SV=1	28	12	15	12	480	53.7	7.28	294	156.7	145.7	140.4	51.3	51.4	54.6	147.6	52.4333	UP	2.815	4.21481e-05
O14975	SLC27A2	Very long-chain acyl-CoA synthetase OS=Homo sapiens OX=9606 GN=SLC27A2 PE=1 SV=2	36	18	24	18	620	70.3	8.51	591	159.6	142.7	140.3	53.6	52.1	51.6	147.533	52.4333	UP	2.81373	9.90081e-05
P04439	HLA-A	HLA class I histocompatibility antigen, A alpha chain OS=Homo sapiens OX=9606 GN=HLA-A PE=1 SV=2	30	8	10	6	365	40.8	6	243	151.5	147	144.2	53.2	52.8	51.4	147.567	52.4667	UP	2.81258	1.69739e-06
P98164	LRP2	Low-density lipoprotein receptor-related protein 2 OS=Homo sapiens OX=9606 GN=LRP2 PE=1 SV=3	24	90	131	90	4655	521.6	5.08	2861	144.4	151.4	146.2	53	53.2	51.8	147.333	52.6667	UP	2.79747	1.57237e-06
P51649	ALDH5A1	Succinate-semialdehyde dehydrogenase, mitochondrial OS=Homo sapiens OX=9606 GN=ALDH5A1 PE=1 SV=2	26	10	13	10	535	57.2	8.28	317	146.9	150.8	144.1	53.6	52.6	52	147.267	52.7333	UP	2.79267	1.19385e-06
Q16384	SSX1	Protein SSX1 OS=Homo sapiens OX=9606 GN=SSX1 PE=1 SV=2	23	4	5	4	188	21.9	9.45	92	154.5	149.5	136.2	54.2	53	52.6	146.733	53.2667	UP	2.75469	6.94037e-05
O60218	AKR1B10	Aldo-keto reductase family 1 member B10 OS=Homo sapiens OX=9606 GN=AKR1B10 PE=1 SV=2	69	17	23	17	316	36	7.84	315	165.6	138	136.2	52.2	54.2	53.6	146.6	53.3333	UP	2.74875	0.000611562
P62328	TMSB4X	Thymosin beta-4 OS=Homo sapiens OX=9606 GN=TMSB4X PE=1 SV=2	25	1	2	1	44	5.1	5.06	18	157.3	137.6	144.1	53.5	53.8	53.7	146.333	53.6667	UP	2.72671	8.94906e-05
P43003	SLC1A3	Excitatory amino acid transporter 1 OS=Homo sapiens OX=9606 GN=SLC1A3 PE=1 SV=1	19	7	16	7	542	59.5	8.41	434	149.8	147	141.8	54.6	54.5	52.3	146.2	53.8	UP	2.71747	3.00524e-06
P0C0L4	C4A	Complement C4-A OS=Homo sapiens OX=9606 GN=C4A PE=1 SV=2	16	21	24	1	1744	192.7	7.08	440	144.9	149.9	143.7	55.3	55.2	51.1	146.167	53.8667	UP	2.71349	2.50712e-06
Q96PY5	FMNL2	Formin-like protein 2 OS=Homo sapiens OX=9606 GN=FMNL2 PE=1 SV=3	3	3	3	3	1086	123.2	7.4	33	151.9	144.7	141.8	53.2	52.5	56	146.133	53.9	UP	2.71119	8.48687e-06
Q9UNN8	PROCR	Endothelial protein C receptor OS=Homo sapiens OX=9606 GN=PROCR PE=1 SV=1	16	3	5	3	238	26.7	7.18	128	138.2	158.3	141.6	55.3	55.8	50.7	146.033	53.9333	UP	2.70766	0.000137182
O00592	PODXL	Podocalyxin OS=Homo sapiens OX=9606 GN=PODXL PE=1 SV=2	16	8	12	8	558	58.6	5.49	187	158	142.7	136.9	52.7	53.9	55.7	145.867	54.1	UP	2.69624	0.000133576
P26012	ITGB8	Integrin beta-8 OS=Homo sapiens OX=9606 GN=ITGB8 PE=1 SV=1	11	5	6	5	769	85.6	7.25	199	154.3	145.4	137.5	56.4	53.7	52.7	145.733	54.2667	UP	2.6855	5.15691e-05
P80404	ABAT	4-aminobutyrate aminotransferase, mitochondrial OS=Homo sapiens OX=9606 GN=ABAT PE=1 SV=3	49	21	34	21	500	56.4	7.96	574	141.7	146.3	147.4	55.4	54.8	54.4	145.133	54.8667	UP	2.6452	8.84371e-07
P04179	SOD2	Superoxide dismutase [Mn], mitochondrial OS=Homo sapiens OX=9606 GN=SOD2 PE=1 SV=3	42	10	29	10	222	24.7	8.25	547	144.7	148.1	142.1	55.9	54.1	55.2	144.967	55.0667	UP	2.63257	9.92915e-07
P31323	PRKAR2B	cAMP-dependent protein kinase type II-beta regulatory subunit OS=Homo sapiens OX=9606 GN=PRKAR2B PE=1 SV=3	23	7	8	5	418	46.3	4.92	222	150	140.6	144	54.4	55.4	55.5	144.867	55.1	UP	2.62916	5.40795e-06
Q99541	PLIN2	Perilipin-2 OS=Homo sapiens OX=9606 GN=PLIN2 PE=1 SV=2	16	6	8	6	437	48	6.8	202	127.2	153.4	153.8	54.4	56	55.3	144.8	55.2333	UP	2.62161	0.000527866
O95342	ABCB11	Bile salt export pump OS=Homo sapiens OX=9606 GN=ABCB11 PE=1 SV=2	2	2	12	1	1321	146.3	6.57	525	135.7	148	149.8	55.9	54.2	56.4	144.5	55.5	UP	2.6036	3.78903e-05
Q8N370	SLC43A2	Large neutral amino acids transporter small subunit 4 OS=Homo sapiens OX=9606 GN=SLC43A2 PE=1 SV=1	4	2	2	2	569	62.7	7.94	39	142.6	148.4	142.4	54.9	55.5	56.2	144.467	55.5333	UP	2.60144	1.53885e-06
O94925	GLS	Glutaminase kidney isoform, mitochondrial OS=Homo sapiens OX=9606 GN=GLS PE=1 SV=1	39	20	60	20	669	73.4	7.77	1368	144.3	146.3	142.7	55.6	55.4	55.6	144.433	55.5333	UP	2.60084	1.13792e-07
Q86VE9	SERINC5	Serine incorporator 5 OS=Homo sapiens OX=9606 GN=SERINC5 PE=2 SV=1	2	1	1	1	423	47	7.62	24	157.8	145.6	129.6	53.1	58.4	55.4	144.333	55.6333	UP	2.59437	0.000436006
A6NDB9	PALM3	Paralemmin-3 OS=Homo sapiens OX=9606 GN=PALM3 PE=1 SV=2	14	7	8	7	673	71.7	4.53	191	144.6	143.6	144.2	56.6	55.2	55.8	144.133	55.8667	UP	2.57995	6.12185e-09
Q687X5	STEAP4	Metalloreductase STEAP4 OS=Homo sapiens OX=9606 GN=STEAP4 PE=1 SV=1	39	13	40	13	459	51.9	9.29	1133	143.6	145.4	142.3	55	55.7	58	143.767	56.2333	UP	2.55661	2.70785e-07
P10321	HLA-C	HLA class I histocompatibility antigen, C alpha chain OS=Homo sapiens OX=9606 GN=HLA-C PE=1 SV=3	30	8	16	3	366	40.6	6.04	339	142.9	144.2	144.1	57	56.3	55.6	143.733	56.3	UP	2.55299	1.17106e-08
Q92930	RAB8B	Ras-related protein Rab-8B OS=Homo sapiens OX=9606 GN=RAB8B PE=1 SV=2	43	9	33	2	207	23.6	9.07	798	149.3	141.1	140.1	56.7	56.4	56.4	143.5	56.5	UP	2.53982	7.51635e-06
P98155	VLDLR	Very low-density lipoprotein receptor OS=Homo sapiens OX=9606 GN=VLDLR PE=1 SV=1	21	16	18	16	873	96	4.79	368	148.3	143.3	138.9	57.4	56.8	55.4	143.5	56.5333	UP	2.53833	6.21617e-06
Q9BQI0	AIF1L	Allograft inflammatory factor 1-like OS=Homo sapiens OX=9606 GN=AIF1L PE=1 SV=1	43	6	10	6	150	17.1	7.2	193	152.3	141.5	136.7	57.7	56.5	55.4	143.5	56.5333	UP	2.53833	4.8555e-05
Q86SK9	SCD5	Stearoyl-CoA desaturase 5 OS=Homo sapiens OX=9606 GN=SCD5 PE=1 SV=2	16	4	7	4	330	37.6	9.61	131	147.1	140.2	143.2	56.3	55.4	57.9	143.5	56.5333	UP	2.53833	2.13865e-06
Q9Y2D5	AKAP2	A-kinase anchor protein 2 OS=Homo sapiens OX=9606 GN=AKAP2 PE=1 SV=3	17	10	13	10	859	94.6	5.11	288	147.6	138.5	144.1	55.6	55.4	58.8	143.4	56.6	UP	2.53357	7.11896e-06
Q8IYS1	PM20D2	Peptidase M20 domain-containing protein 2 OS=Homo sapiens OX=9606 GN=PM20D2 PE=1 SV=2	5	2	3	2	436	47.7	5.85	117	145.5	146.2	138.3	55	58.3	56.7	143.333	56.6667	UP	2.52941	5.60362e-06
P53985	SLC16A1	Monocarboxylate transporter 1 OS=Homo sapiens OX=9606 GN=SLC16A1 PE=1 SV=3	15	6	10	6	500	53.9	8.66	141	143.1	144.9	140.7	56.8	55.7	58.7	142.9	57.0667	UP	2.50409	5.5738e-07
P31151	S100A7	Protein S100-A7 OS=Homo sapiens OX=9606 GN=S100A7 PE=1 SV=4	35	5	11	5	101	11.5	6.77	207	125.6	150.7	151.7	48.2	48.3	75.5	142.667	57.3333	UP	2.48837	0.00238359
P15941	MUC1	Mucin-1 OS=Homo sapiens OX=9606 GN=MUC1 PE=1 SV=3	5	5	11	5	1255	122	7.47	324	136	151.9	139.6	60	59.6	52.9	142.5	57.5	UP	2.47826	9.07877e-05
P21980	TGM2	Protein-glutamine gamma-glutamyltransferase 2 OS=Homo sapiens OX=9606 GN=TGM2 PE=1 SV=2	22	12	17	12	687	77.3	5.22	287	151.2	137.3	138.8	58.3	57.4	57	142.433	57.5667	UP	2.47423	4.34139e-05
P49643	PRIM2	DNA primase large subunit OS=Homo sapiens OX=9606 GN=PRIM2 PE=1 SV=2	7	3	4	3	509	58.8	7.91	35	126.7	144.7	155.7	56.3	56.9	59.7	142.367	57.6333	UP	2.47021	0.000573343
Q8IVL5	P3H2	Prolyl 3-hydroxylase 2 OS=Homo sapiens OX=9606 GN=P3H2 PE=1 SV=1	24	12	17	12	708	80.9	5.71	442	142.3	142.6	142.2	58.3	56.9	57.7	142.367	57.6333	UP	2.47021	3.72416e-09
P49961	ENTPD1	Ectonucleoside triphosphate diphosphohydrolase 1 OS=Homo sapiens OX=9606 GN=ENTPD1 PE=1 SV=1	11	5	6	5	510	57.9	6.34	103	148.4	141.8	136.5	57.5	59.3	56.4	142.233	57.7333	UP	2.46363	1.83561e-05
P09486	SPARC	SPARC OS=Homo sapiens OX=9606 GN=SPARC PE=1 SV=1	38	8	11	8	303	34.6	4.84	81	141.7	143.5	140.8	59.6	58.5	55.9	142	58	UP	2.44828	4.04357e-07
P01906	HLA-DQA2	HLA class II histocompatibility antigen, DQ alpha 2 chain OS=Homo sapiens OX=9606 GN=HLA-DQA2 PE=1 SV=2	11	2	4	1	255	28	4.88	100	138.3	144.4	142.8	58.4	55.3	60.7	141.833	58.1333	UP	2.43979	4.06493e-06
P05362	ICAM1	Intercellular adhesion molecule 1 OS=Homo sapiens OX=9606 GN=ICAM1 PE=1 SV=2	36	15	22	15	532	57.8	7.99	466	142.4	142	141.1	57.8	58.7	58.1	141.833	58.2	UP	2.437	5.81528e-09
P05161	ISG15	Ubiquitin-like protein ISG15 OS=Homo sapiens OX=9606 GN=ISG15 PE=1 SV=5	18	2	2	2	165	17.9	7.44	94	134.3	144.5	146.5	59	58.2	57.6	141.767	58.2667	UP	2.43307	2.53689e-05
Q68CR1	SEL1L3	Protein sel-1 homolog 3 OS=Homo sapiens OX=9606 GN=SEL1L3 PE=1 SV=2	7	5	5	5	1132	128.5	7.28	61	146.7	137.2	141.1	56	60.9	58.1	141.667	58.3333	UP	2.42857	1.13979e-05
P18428	LBP	Lipopolysaccharide-binding protein OS=Homo sapiens OX=9606 GN=LBP PE=1 SV=3	9	3	4	3	481	53.4	6.7	111	117	154.5	153.5	57.8	56.1	61.2	141.667	58.3667	UP	2.42718	0.00257786
Q9UHB6	LIMA1	LIM domain and actin-binding protein 1 OS=Homo sapiens OX=9606 GN=LIMA1 PE=1 SV=1	64	48	96	48	759	85.2	6.84	2120	144	144.2	136.2	57.4	58.2	60	141.467	58.5333	UP	2.41686	7.1373e-06
Q96HE7	ERO1A	ERO1-like protein alpha OS=Homo sapiens OX=9606 GN=ERO1A PE=1 SV=2	56	17	24	17	468	54.4	5.68	681	133.5	143.8	146.5	59.7	57.8	58.6	141.267	58.7	UP	2.40659	3.25034e-05
Q9UGQ3	SLC2A6	Solute carrier family 2, facilitated glucose transporter member 6 OS=Homo sapiens OX=9606 GN=SLC2A6 PE=1 SV=2	2	1	1	1	507	54.5	8.63	18	150	139.1	134.7	59.3	56.3	60.6	141.267	58.7333	UP	2.40522	6.29375e-05
Q96SQ9	CYP2S1	Cytochrome P450 2S1 OS=Homo sapiens OX=9606 GN=CYP2S1 PE=1 SV=2	11	5	6	5	504	55.8	8.62	117	159.9	132.8	130.7	56.3	62.1	58.1	141.133	58.8333	UP	2.39887	0.000999807
Q5T0W9	FAM83B	Protein FAM83B OS=Homo sapiens OX=9606 GN=FAM83B PE=1 SV=1	8	7	8	7	1011	114.7	8.97	197	133.8	146.4	142.9	56.8	60.1	60	141.033	58.9667	UP	2.39175	3.04046e-05
Q15293	RCN1	Reticulocalbin-1 OS=Homo sapiens OX=9606 GN=RCN1 PE=1 SV=1	41	12	23	12	331	38.9	5	595	136.1	145.2	141.4	58.6	59	59.8	140.9	59.1333	UP	2.38275	6.69581e-06
Q9NZV1	CRIM1	Cysteine-rich motor neuron 1 protein OS=Homo sapiens OX=9606 GN=CRIM1 PE=1 SV=1	14	12	12	12	1036	113.7	5.21	177	146	135.7	140.6	59.5	57.6	60.7	140.767	59.2667	UP	2.37514	1.2574e-05
Q9P1T7	MDFIC	MyoD family inhibitor domain-containing protein OS=Homo sapiens OX=9606 GN=MDFIC PE=1 SV=2	18	4	5	4	246	25.8	5.27	134	143.1	141.3	137.7	59	56.9	61.9	140.7	59.2667	UP	2.37402	2.90015e-06
Q13576	IQGAP2	Ras GTPase-activating-like protein IQGAP2 OS=Homo sapiens OX=9606 GN=IQGAP2 PE=1 SV=4	15	21	26	19	1575	180.5	5.64	427	144.9	137.2	140	60.1	58.4	59.4	140.7	59.3	UP	2.37268	3.82809e-06
O15162	PLSCR1	Phospholipid scramblase 1 OS=Homo sapiens OX=9606 GN=PLSCR1 PE=1 SV=1	18	4	5	4	318	35	4.94	186	139	146.7	135.2	60.7	61.4	57	140.3	59.7	UP	2.35008	2.48337e-05
Q9HBL7	PLGRKT	Plasminogen receptor (KT) OS=Homo sapiens OX=9606 GN=PLGRKT PE=1 SV=1	29	5	9	5	147	17.2	9.58	259	141.4	142.3	136.9	61.7	59.8	57.8	140.2	59.7667	UP	2.34579	2.35055e-06
P27487	DPP4	Dipeptidyl peptidase 4 OS=Homo sapiens OX=9606 GN=DPP4 PE=1 SV=2	4	3	3	3	766	88.2	6.04	38	137.2	142.2	141.1	59.8	62.4	57.2	140.167	59.8	UP	2.34392	2.96947e-06
P28068	HLA-DMB	HLA class II histocompatibility antigen, DM beta chain OS=Homo sapiens OX=9606 GN=HLA-DMB PE=1 SV=1	11	3	5	3	263	28.9	7.44	89	130.6	143.1	146.4	59.2	60.6	60	140.033	59.9333	UP	2.33648	7.73725e-05
Q8IXQ6	PARP9	Protein mono-ADP-ribosyltransferase PARP9 OS=Homo sapiens OX=9606 GN=PARP9 PE=1 SV=2	4	2	2	2	854	96.3	7.91	74	138.3	140.6	141	59.5	59.8	60.8	139.967	60.0333	UP	2.33148	1.09166e-07
P11047	LAMC1	Laminin subunit gamma-1 OS=Homo sapiens OX=9606 GN=LAMC1 PE=1 SV=3	12	17	19	17	1609	177.5	5.12	360	140.9	141.4	137.5	59.5	60.3	60.3	139.933	60.0333	UP	2.33093	3.63312e-07
Q96PQ0	SORCS2	VPS10 domain-containing receptor SorCS2 OS=Homo sapiens OX=9606 GN=SORCS2 PE=1 SV=3	3	4	4	4	1159	128.1	7.08	49	141.4	138	140.4	61.6	60.1	58.4	139.933	60.0333	UP	2.33093	5.15027e-07
P07948	LYN	Tyrosine-protein kinase Lyn OS=Homo sapiens OX=9606 GN=LYN PE=1 SV=3	19	9	9	7	512	58.5	7.11	151	145.4	138.2	136	62.2	58.9	59.3	139.867	60.1333	UP	2.32594	1.22808e-05
Q9NPH2	ISYNA1	Inositol-3-phosphate synthase 1 OS=Homo sapiens OX=9606 GN=ISYNA1 PE=1 SV=1	13	6	8	6	558	61	5.76	143	139.4	136.8	143.1	61.4	59.5	59.8	139.767	60.2333	UP	2.32042	2.03263e-06
Q03169	TNFAIP2	Tumor necrosis factor alpha-induced protein 2 OS=Homo sapiens OX=9606 GN=TNFAIP2 PE=2 SV=2	20	10	14	10	654	72.6	6.46	370	131.8	146.1	141.3	60.6	58.9	61.3	139.733	60.2667	UP	2.31858	4.86931e-05
Q5T6V5	C9orf64	Queuosine salvage protein OS=Homo sapiens OX=9606 GN=C9orf64 PE=1 SV=1	7	1	1	1	341	39	5.88	15	131.2	151.2	136.6	60.5	60.4	60.2	139.667	60.3667	UP	2.31364	0.000186187
O43795	MYO1B	Unconventional myosin-Ib OS=Homo sapiens OX=9606 GN=MYO1B PE=1 SV=3	31	37	60	36	1136	131.9	9.38	1246	144.8	139.7	134.4	60.7	60	60.4	139.633	60.3667	UP	2.31309	1.2344e-05
P79483	HLA-DRB3	HLA class II histocompatibility antigen, DR beta 3 chain OS=Homo sapiens OX=9606 GN=HLA-DRB3 PE=1 SV=1	18	4	6	3	266	29.9	8.56	98	135.5	143.2	139	62.8	60.3	59.2	139.233	60.7667	UP	2.29128	5.82946e-06
P36382	GJA5	Gap junction alpha-5 protein OS=Homo sapiens OX=9606 GN=GJA5 PE=1 SV=3	11	3	5	3	358	40.4	8.5	160	141.5	140.6	135.3	59	58.4	65.2	139.133	60.8667	UP	2.28587	1.13544e-05
Q8IY17	PNPLA6	Neuropathy target esterase OS=Homo sapiens OX=9606 GN=PNPLA6 PE=1 SV=3	23	25	33	25	1375	150.9	7.74	881	138.5	140.4	138.2	63.1	60.3	59.5	139.033	60.9667	UP	2.28048	4.47318e-07
P35052	GPC1	Glypican-1 OS=Homo sapiens OX=9606 GN=GPC1 PE=1 SV=2	27	12	14	12	558	61.6	7.3	240	142.9	137.4	136.5	63	60.8	59.4	138.933	61.0667	UP	2.27511	4.21954e-06
Q86SQ0	PHLDB2	Pleckstrin homology-like domain family B member 2 OS=Homo sapiens OX=9606 GN=PHLDB2 PE=1 SV=2	11	13	13	13	1253	142.1	7.43	237	141.4	136.9	138.1	58.8	62.9	61.9	138.8	61.2	UP	2.26797	1.83173e-06
O14763	TNFRSF10B	Tumor necrosis factor receptor superfamily member 10B OS=Homo sapiens OX=9606 GN=TNFRSF10B PE=1 SV=2	5	2	2	2	440	47.8	5.55	54	147.3	140.5	128.4	60.1	59.6	64.2	138.733	61.3	UP	2.26319	0.000171852
O00151	PDLIM1	PDZ and LIM domain protein 1 OS=Homo sapiens OX=9606 GN=PDLIM1 PE=1 SV=4	57	14	27	14	329	36	7.02	631	160.5	130.9	124.8	62	62.9	59	138.733	61.3	UP	2.26319	0.00221137
Q96HH9	GRAMD2B	GRAM domain-containing protein 2B OS=Homo sapiens OX=9606 GN=GRAMD2B PE=1 SV=1	18	5	7	5	432	47.8	7.9	182	139.9	138.1	137.6	63.1	61.1	60	138.533	61.4	UP	2.25624	2.90954e-07
Q13563	PKD2	Polycystin-2 OS=Homo sapiens OX=9606 GN=PKD2 PE=1 SV=3	12	10	14	10	968	109.6	5.69	339	142.9	133	139.2	61.5	62	61.5	138.367	61.6667	UP	2.24378	1.20281e-05
P09603	CSF1	Macrophage colony-stimulating factor 1 OS=Homo sapiens OX=9606 GN=CSF1 PE=1 SV=2	2	1	1	1	554	60.1	5.29	17	128	136.2	150.8	63.7	53.4	67.9	138.333	61.6667	UP	2.24324	0.000642919
P54652	HSPA2	Heat shock-related 70 kDa protein 2 OS=Homo sapiens OX=9606 GN=HSPA2 PE=1 SV=1	48	29	63	16	639	70	5.74	1318	144.2	134.1	136.4	63.7	61.1	60.6	138.233	61.8	UP	2.23679	1.83072e-05
Q6NUT2	DPY19L2	Probable C-mannosyltransferase DPY19L2 OS=Homo sapiens OX=9606 GN=DPY19L2 PE=1 SV=2	1	1	1	1	758	87.3	9.1	51	142.2	149.4	123	62.4	65.1	57.9	138.2	61.8	UP	2.23625	0.000722785
P16070	CD44	CD44 antigen OS=Homo sapiens OX=9606 GN=CD44 PE=1 SV=3	9	6	7	6	742	81.5	5.33	222	143	139.6	130.7	57.5	62.3	66.8	137.767	62.2	UP	2.2149	7.66647e-05
Q6NZI2	CAVIN1	Caveolae-associated protein 1 OS=Homo sapiens OX=9606 GN=CAVIN1 PE=1 SV=1	7	3	3	3	390	43.5	5.6	52	120.2	150.2	142.6	62.8	62.5	61.7	137.667	62.3333	UP	2.20856	0.00111919
O00192	ARVCF	Armadillo repeat protein deleted in velo-cardio-facial syndrome OS=Homo sapiens OX=9606 GN=ARVCF PE=1 SV=1	3	3	4	3	962	104.6	6.81	40	134.3	133.5	145	67.6	61.2	58.4	137.6	62.4	UP	2.20513	8.19256e-05
Q4KMQ2	ANO6	Anoctamin-6 OS=Homo sapiens OX=9606 GN=ANO6 PE=1 SV=2	16	11	15	11	910	106.1	7.77	308	141.5	138.6	131.5	62.4	61.6	64.5	137.2	62.8333	UP	2.18355	1.77651e-05
P08842	STS	Steryl-sulfatase OS=Homo sapiens OX=9606 GN=STS PE=1 SV=2	8	3	3	3	583	65.5	7.66	61	123.9	124.2	162.7	63.3	62.4	63.4	136.933	63.0333	UP	2.1724	0.00458099
P60520	GABARAPL2	Gamma-aminobutyric acid receptor-associated protein-like 2 OS=Homo sapiens OX=9606 GN=GABARAPL2 PE=1 SV=1	29	5	6	4	117	13.7	8.1	93	138.6	135.4	136.8	63.8	64.9	60.6	136.933	63.1	UP	2.1701	1.27934e-06
P0DN79	CBSL	Cystathionine beta-synthase-like protein OS=Homo sapiens OX=9606 GN=CBSL PE=1 SV=1	1	1	1	1	551	60.5	6.65	14	139.6	136	134.3	63.8	61.1	65.2	136.633	63.3667	UP	2.15623	3.13388e-06
O95425	SVIL	Supervillin OS=Homo sapiens OX=9606 GN=SVIL PE=1 SV=2	13	23	24	23	2214	247.6	6.98	489	140.3	133.8	135.5	64	62.7	63.7	136.533	63.4667	UP	2.15126	3.25553e-06
P08571	CD14	Monocyte differentiation antigen CD14 OS=Homo sapiens OX=9606 GN=CD14 PE=1 SV=2	30	9	13	9	375	40.1	6.23	340	115.8	140	153.7	63.1	64.3	63.1	136.5	63.5	UP	2.14961	0.00275505
Q9BT67	NDFIP1	NEDD4 family-interacting protein 1 OS=Homo sapiens OX=9606 GN=NDFIP1 PE=1 SV=1	25	4	5	4	221	24.9	4.68	74	138.9	132.4	137.9	64.4	62.5	63.9	136.4	63.6	UP	2.14465	4.12518e-06
O95279	KCNK5	Potassium channel subfamily K member 5 OS=Homo sapiens OX=9606 GN=KCNK5 PE=1 SV=1	2	1	1	1	499	55.1	6.74	33	138.9	139.6	130.6	65.6	65.2	60.1	136.367	63.6333	UP	2.14301	2.7894e-05
P15309	ACPP	Prostatic acid phosphatase OS=Homo sapiens OX=9606 GN=ACPP PE=1 SV=3	10	3	3	3	386	44.5	6.24	0	126.9	146.2	136	61	67.3	62.6	136.367	63.6333	UP	2.14301	0.000246528
O14684	PTGES	Prostaglandin E synthase OS=Homo sapiens OX=9606 GN=PTGES PE=1 SV=2	19	4	9	4	152	17.1	9.5	170	142.9	137.5	128.3	62.6	62.2	66.5	136.233	63.7667	UP	2.13643	8.52437e-05
Q99715	COL12A1	Collagen alpha-1(XII) chain OS=Homo sapiens OX=9606 GN=COL12A1 PE=1 SV=2	36	81	117	81	3063	332.9	5.53	2715	134.7	138.1	135.7	63	62.8	65.7	136.167	63.8333	UP	2.13316	7.8288e-07
Q5T9L3	WLS	Protein wntless homolog OS=Homo sapiens OX=9606 GN=WLS PE=1 SV=2	19	11	13	11	541	62.2	7.36	193	136.9	135.9	135.6	64.7	65.4	61.5	136.133	63.8667	UP	2.13152	5.58906e-07
P11684	SCGB1A1	Uteroglobin OS=Homo sapiens OX=9606 GN=SCGB1A1 PE=1 SV=1	8	1	1	1	91	10	5.06	0	127.8	124.2	155.8	67.5	61.9	62.8	135.933	64.0667	UP	2.12175	0.00209034
Q9ULV4	CORO1C	Coronin-1C OS=Homo sapiens OX=9606 GN=CORO1C PE=1 SV=1	28	12	17	11	474	53.2	7.08	260	141.2	135.2	131.1	65.1	66.1	61.2	135.833	64.1333	UP	2.11798	2.62845e-05
P03973	SLPI	Antileukoproteinase OS=Homo sapiens OX=9606 GN=SLPI PE=1 SV=2	7	1	1	1	132	14.3	8.75	0	150.5	128.5	128.4	64.4	65.1	62.9	135.8	64.1333	UP	2.11746	0.000629079
O43653	PSCA	Prostate stem cell antigen OS=Homo sapiens OX=9606 GN=PSCA PE=1 SV=2	24	2	4	2	114	12	4.94	165	141.9	133.3	132.3	65.3	63.2	64	135.833	64.1667	UP	2.11688	2.09562e-05
Q5SYB0	FRMPD1	FERM and PDZ domain-containing protein 1 OS=Homo sapiens OX=9606 GN=FRMPD1 PE=1 SV=1	0	1	2	1	1578	173.3	5.25	26	139	135.5	132.9	63.6	64.7	64.2	135.8	64.1667	UP	2.11636	2.3593e-06
Q05397	PTK2	Focal adhesion kinase 1 OS=Homo sapiens OX=9606 GN=PTK2 PE=1 SV=2	4	4	4	4	1052	119.2	6.62	97	90.3	161.2	155.9	65.8	66.3	60.5	135.8	64.2	UP	2.11526	0.0351916
P19224	UGT1A6	UDP-glucuronosyltransferase 1-6 OS=Homo sapiens OX=9606 GN=UGT1A6 PE=1 SV=2	22	9	16	5	532	60.7	8.41	378	139.6	136.9	130.9	62.8	63.8	66	135.8	64.2	UP	2.11526	1.27286e-05
Q92870	APBB2	Amyloid-beta A4 precursor protein-binding family B member 2 OS=Homo sapiens OX=9606 GN=APBB2 PE=1 SV=3	3	2	2	2	758	83.3	6.1	58	128.3	126.5	152.3	67.5	63.7	61.7	135.7	64.3	UP	2.11042	0.00109349
Q9NZR1	TMOD2	Tropomodulin-2 OS=Homo sapiens OX=9606 GN=TMOD2 PE=1 SV=1	5	2	3	1	351	39.6	5.27	47	152.9	124.6	129.6	81.7	72.9	38.3	135.7	64.3	UP	2.11042	0.0108037
O60488	ACSL4	Long-chain-fatty-acid--CoA ligase 4 OS=Homo sapiens OX=9606 GN=ACSL4 PE=1 SV=2	36	18	29	16	711	79.1	8.38	586	134.4	138.6	133.7	63.9	64.6	64.9	135.567	64.4667	UP	2.1029	1.3807e-06
P35222	CTNNB1	Catenin beta-1 OS=Homo sapiens OX=9606 GN=CTNNB1 PE=1 SV=1	19	12	18	7	781	85.4	5.86	374	123.1	135.5	147.7	64.4	64.4	64.9	135.433	64.5667	UP	2.09757	0.000567171
Q8TB45	DEPTOR	DEP domain-containing mTOR-interacting protein OS=Homo sapiens OX=9606 GN=DEPTOR PE=1 SV=2	2	1	1	1	409	46.3	8.07	31	137.5	123.7	144.8	52.5	65.6	75.8	135.333	64.6333	UP	2.09386	0.00151152
Q9HB40	SCPEP1	Retinoid-inducible serine carboxypeptidase OS=Homo sapiens OX=9606 GN=SCPEP1 PE=1 SV=1	21	8	12	8	452	50.8	5.81	406	129.7	140	136.2	62.7	63.5	67.8	135.3	64.6667	UP	2.09227	3.16728e-05
P13647	KRT5	Keratin, type II cytoskeletal 5 OS=Homo sapiens OX=9606 GN=KRT5 PE=1 SV=3	38	25	78	10	590	62.3	7.74	862	110.6	135	160.2	43.9	46.8	103.6	135.267	64.7667	UP	2.08852	0.0432233
Q9H098	FAM107B	Protein FAM107B OS=Homo sapiens OX=9606 GN=FAM107B PE=1 SV=1	21	3	4	3	131	15.5	8.29	99	137	134.5	133.6	66.9	64.7	63.4	135.033	65	UP	2.07744	1.07375e-06
Q969U7	PSMG2	Proteasome assembly chaperone 2 OS=Homo sapiens OX=9606 GN=PSMG2 PE=1 SV=1	11	3	3	3	264	29.4	6.98	53	115.7	124.6	164.3	56.2	68.5	70.7	134.867	65.1333	UP	2.07062	0.0110877
P21399	ACO1	Cytoplasmic aconitate hydratase OS=Homo sapiens OX=9606 GN=ACO1 PE=1 SV=3	15	9	11	9	889	98.3	6.68	245	139.6	129.4	135	66.7	66.2	63.1	134.667	65.3333	UP	2.06122	2.54336e-05
O43286	B4GALT5	Beta-1,4-galactosyltransferase 5 OS=Homo sapiens OX=9606 GN=B4GALT5 PE=1 SV=1	20	7	10	6	388	45.1	8.15	160	138	132.6	133.2	65.3	65.2	65.6	134.6	65.3667	UP	2.05915	2.23961e-06
P04440	HLA-DPB1	HLA class II histocompatibility antigen, DP beta 1 chain OS=Homo sapiens OX=9606 GN=HLA-DPB1 PE=1 SV=1	14	3	3	2	258	29.1	8.57	80	127.5	144.6	131.6	65.4	64.1	66.7	134.567	65.4	UP	2.05759	0.00018589
Q9HCM4	EPB41L5	Band 4.1-like protein 5 OS=Homo sapiens OX=9606 GN=EPB41L5 PE=1 SV=3	17	9	22	8	733	81.8	6.58	497	135.2	129.6	138.8	66.6	67.4	62.4	134.533	65.4667	UP	2.05499	2.3824e-05
Q96IK0	TMEM101	Transmembrane protein 101 OS=Homo sapiens OX=9606 GN=TMEM101 PE=1 SV=1	4	1	1	1	257	28.8	9.57	0	134.8	131.7	136.7	68.7	64.9	63.3	134.4	65.6333	UP	2.04774	5.85745e-06
P09668	CTSH	Pro-cathepsin H OS=Homo sapiens OX=9606 GN=CTSH PE=1 SV=4	14	4	6	4	335	37.4	8.07	158	137.4	131.9	133.8	62.4	67.6	66.9	134.367	65.6333	UP	2.04723	7.37063e-06
P98082	DAB2	Disabled homolog 2 OS=Homo sapiens OX=9606 GN=DAB2 PE=1 SV=3	3	2	2	2	770	82.4	5.53	63	139.7	132.3	131	68	68.6	60.5	134.333	65.7	UP	2.04465	5.29331e-05
Q86WV6	TMEM173	Stimulator of interferon genes protein OS=Homo sapiens OX=9606 GN=TMEM173 PE=1 SV=1	40	9	13	9	379	42.2	7.05	429	133.1	137.7	132	66.2	65.1	66	134.267	65.7667	UP	2.04156	2.71284e-06
P23219	PTGS1	Prostaglandin G/H synthase 1 OS=Homo sapiens OX=9606 GN=PTGS1 PE=1 SV=2	16	8	10	8	599	68.6	7.23	176	130.3	128.4	143.5	64.8	65.4	67.5	134.067	65.9	UP	2.0344	0.000144935
Q9NZ08	ERAP1	Endoplasmic reticulum aminopeptidase 1 OS=Homo sapiens OX=9606 GN=ERAP1 PE=1 SV=3	19	16	20	16	941	107.2	6.46	455	122.9	140.4	138.6	66.1	65.1	67	133.967	66.0667	UP	2.02775	0.000262624
Q8N9Z2	CCDC71L	Coiled-coil domain-containing protein 71L OS=Homo sapiens OX=9606 GN=CCDC71L PE=1 SV=2	22	5	5	5	235	26.2	11.71	79	122.3	132.2	147.3	65.7	62.9	69.6	133.933	66.0667	UP	2.02725	0.000836608
P02649	APOE	Apolipoprotein E OS=Homo sapiens OX=9606 GN=APOE PE=1 SV=1	6	2	2	2	317	36.1	5.73	67	132.6	133.3	135.7	66.8	66.4	65.2	133.867	66.1333	UP	2.02419	3.52065e-07
Q99942	RNF5	E3 ubiquitin-protein ligase RNF5 OS=Homo sapiens OX=9606 GN=RNF5 PE=1 SV=1	4	1	1	1	180	19.9	6.65	17	144.6	133.7	122.1	65.1	66.7	67.9	133.467	66.5667	UP	2.00501	0.000516773
Q99959	PKP2	Plakophilin-2 OS=Homo sapiens OX=9606 GN=PKP2 PE=1 SV=2	37	25	31	25	881	97.4	9.33	692	131.4	136.8	131.9	67.3	65.8	66.7	133.367	66.6	UP	2.0025	2.99659e-06
Q8N9F7	GDPD1	Lysophospholipase D GDPD1 OS=Homo sapiens OX=9606 GN=GDPD1 PE=1 SV=2	18	4	4	4	314	36.1	8.47	91	139.6	132.9	127.6	65.8	68.7	65.4	133.367	66.6333	UP	2.0015	5.119e-05
O15230	LAMA5	Laminin subunit alpha-5 OS=Homo sapiens OX=9606 GN=LAMA5 PE=1 SV=8	15	44	54	44	3695	399.5	7.02	1248	125.8	138.7	135.4	67.3	64.9	67.9	133.3	66.7	UP	1.9985	7.44506e-05
Q6SZW1	SARM1	NAD(+) hydrolase SARM1 OS=Homo sapiens OX=9606 GN=SARM1 PE=1 SV=1	16	9	13	9	724	79.3	6.55	293	138.8	126.9	134	66.5	66.2	67.6	133.233	66.7667	UP	1.99551	4.44089e-05
Q9H1E5	TMX4	Thioredoxin-related transmembrane protein 4 OS=Homo sapiens OX=9606 GN=TMX4 PE=1 SV=1	11	4	5	4	349	38.9	4.37	127	131.4	137.5	130.5	66.4	67	67.1	133.133	66.8333	UP	1.99202	7.34722e-06
Q9UQP3	TNN	Tenascin-N OS=Homo sapiens OX=9606 GN=TNN PE=1 SV=2	2	1	1	1	1299	143.9	5.63	0	124	136.2	139	63.9	67.7	69.2	133.067	66.9333	UP	1.98805	0.000169886
Q9H6L5	RETREG1	Reticulophagy regulator 1 OS=Homo sapiens OX=9606 GN=RETREG1 PE=1 SV=1	4	2	2	2	497	54.6	4.63	26	142.2	132.4	124.5	68	70.2	62.6	133.033	66.9333	UP	1.98755	0.000293848
O00425	IGF2BP3	Insulin-like growth factor 2 mRNA-binding protein 3 OS=Homo sapiens OX=9606 GN=IGF2BP3 PE=1 SV=2	20	10	13	8	579	63.7	8.87	209	138.3	132.7	128.1	67.6	64.8	68.6	133.033	67	UP	1.98557	3.10256e-05
Q9UHN6	CEMIP2	Cell surface hyaluronidase OS=Homo sapiens OX=9606 GN=CEMIP2 PE=1 SV=1	15	19	20	19	1383	154.3	8.15	298	131.2	135.8	132	67.3	67.5	66.3	133	67.0333	UP	1.98409	1.46133e-06
P02511	CRYAB	Alpha-crystallin B chain OS=Homo sapiens OX=9606 GN=CRYAB PE=1 SV=2	41	5	6	5	175	20.1	7.33	158	140.3	130.2	127.6	66.9	68.1	66.8	132.7	67.2667	UP	1.97275	7.36507e-05
Q8NEZ4	KMT2C	Histone-lysine N-methyltransferase 2C OS=Homo sapiens OX=9606 GN=KMT2C PE=1 SV=3	0	1	1	1	4911	541	6.49	18	155	121.2	121.7	65.9	64.3	71.9	132.633	67.3667	UP	1.96883	0.00463834
Q9BX66	SORBS1	Sorbin and SH3 domain-containing protein 1 OS=Homo sapiens OX=9606 GN=SORBS1 PE=1 SV=3	8	8	9	8	1292	142.4	6.84	192	144.8	124.2	128.8	67.2	66.7	68.3	132.6	67.4	UP	1.96736	0.000480202
O00300	TNFRSF11B	Tumor necrosis factor receptor superfamily member 11B OS=Homo sapiens OX=9606 GN=TNFRSF11B PE=1 SV=3	15	5	6	5	401	46	8.29	87	141.4	128.8	127.4	66.5	68.3	67.6	132.533	67.4667	UP	1.96443	0.000130965
Q13772	NCOA4	Nuclear receptor coactivator 4 OS=Homo sapiens OX=9606 GN=NCOA4 PE=1 SV=1	6	3	4	3	614	69.7	6.01	89	132.3	131.5	133.6	65.7	66.3	70.5	132.467	67.5	UP	1.96247	2.36329e-06
Q9NX58	LYAR	Cell growth-regulating nucleolar protein OS=Homo sapiens OX=9606 GN=LYAR PE=1 SV=2	40	15	25	15	379	43.6	9.54	564	125.1	139.5	132.7	66.4	67.8	68.5	132.433	67.5667	UP	1.96004	0.000103016
Q9NRX5	SERINC1	Serine incorporator 1 OS=Homo sapiens OX=9606 GN=SERINC1 PE=1 SV=1	10	4	7	4	453	50.5	5.85	158	138	133	126.3	68.3	67.5	67	132.433	67.6	UP	1.95907	4.51056e-05
Q10471	GALNT2	Polypeptide N-acetylgalactosaminyltransferase 2 OS=Homo sapiens OX=9606 GN=GALNT2 PE=1 SV=1	15	8	9	8	571	64.7	8.35	141	134.4	134.2	128.3	70.2	67	65.9	132.3	67.7	UP	1.95421	1.09636e-05
P35611	ADD1	Alpha-adducin OS=Homo sapiens OX=9606 GN=ADD1 PE=1 SV=2	8	5	5	5	737	80.9	5.83	51	94	154.1	148.6	69	68.5	65.8	132.233	67.7667	UP	1.9513	0.0284047
O14910	LIN7A	Protein lin-7 homolog A OS=Homo sapiens OX=9606 GN=LIN7A PE=1 SV=2	20	5	5	3	233	26	8.72	62	141.5	130.4	124.7	68.7	73.8	60.9	132.2	67.8	UP	1.94985	0.000484091
Q16625	OCLN	Occludin OS=Homo sapiens OX=9606 GN=OCLN PE=1 SV=1	19	8	9	8	522	59.1	6.09	175	136	133.1	126.8	69.3	70.5	64.3	131.967	68.0333	UP	1.93974	4.25228e-05
P78324	SIRPA	Tyrosine-protein phosphatase non-receptor type substrate 1 OS=Homo sapiens OX=9606 GN=SIRPA PE=1 SV=2	4	2	2	2	504	54.9	6.98	38	132.9	128.2	134.6	68.7	66.6	69	131.9	68.1	UP	1.93686	6.44508e-06
O94916	NFAT5	Nuclear factor of activated T-cells 5 OS=Homo sapiens OX=9606 GN=NFAT5 PE=1 SV=1	2	3	3	3	1531	165.7	5.24	59	145.1	126.2	124.2	67.3	67.4	69.8	131.833	68.1667	UP	1.93399	0.000687846
Q9Y394	DHRS7	Dehydrogenase/reductase SDR family member 7 OS=Homo sapiens OX=9606 GN=DHRS7 PE=1 SV=1	60	16	33	16	339	38.3	8.32	763	138.2	134	123.2	68.5	67.1	69	131.8	68.2	UP	1.93255	0.000145956
P09758	TACSTD2	Tumor-associated calcium signal transducer 2 OS=Homo sapiens OX=9606 GN=TACSTD2 PE=1 SV=3	36	9	32	9	323	35.7	8.87	769	135.9	130.4	129	70.2	66.8	67.6	131.767	68.2	UP	1.93206	1.09674e-05
O43688	PLPP2	Phospholipid phosphatase 2 OS=Homo sapiens OX=9606 GN=PLPP2 PE=1 SV=1	16	4	5	4	288	32.6	8.35	113	132.2	129.8	133	71.2	65.1	68.7	131.667	68.3333	UP	1.92683	6.10256e-06
P30533	LRPAP1	Alpha-2-macroglobulin receptor-associated protein OS=Homo sapiens OX=9606 GN=LRPAP1 PE=1 SV=1	39	15	25	15	357	41.4	8.78	236	130.2	133.1	131.4	67	66.9	71.4	131.567	68.4333	UP	1.92255	3.18024e-06
O00116	AGPS	Alkyldihydroxyacetonephosphate synthase, peroxisomal OS=Homo sapiens OX=9606 GN=AGPS PE=1 SV=1	46	21	29	21	658	72.9	7.34	782	133.4	131.5	129.7	68.6	68.3	68.5	131.533	68.4667	UP	1.92113	4.99657e-07
P69905	HBA1	Hemoglobin subunit alpha OS=Homo sapiens OX=9606 GN=HBA1 PE=1 SV=2	35	5	12	5	142	15.2	8.68	208	158.7	117.1	117.9	77.1	73.6	55.6	131.233	68.7667	UP	1.90839	0.0149486
O75718	CRTAP	Cartilage-associated protein OS=Homo sapiens OX=9606 GN=CRTAP PE=1 SV=1	31	11	13	11	401	46.5	5.73	207	129.8	131.1	132.8	69.1	68.6	68.6	131.233	68.7667	UP	1.90839	2.4079e-07
O75147	OBSL1	Obscurin-like protein 1 OS=Homo sapiens OX=9606 GN=OBSL1 PE=1 SV=4	12	18	22	18	1896	206.8	5.63	475	132.4	131.6	129.5	68.4	67.1	71	131.167	68.8333	UP	1.90557	1.68425e-06
O75509	TNFRSF21	Tumor necrosis factor receptor superfamily member 21 OS=Homo sapiens OX=9606 GN=TNFRSF21 PE=1 SV=1	1	1	1	1	655	71.8	7.83	36	128.9	131.8	132.6	71.2	70.4	65.1	131.1	68.9	UP	1.90276	9.64757e-06
Q9C0H2	TTYH3	Protein tweety homolog 3 OS=Homo sapiens OX=9606 GN=TTYH3 PE=1 SV=3	6	3	3	3	523	57.5	5.39	28	134.9	129.6	128.8	67.8	66.8	72.1	131.1	68.9	UP	1.90276	1.57719e-05
Q7Z7K6	CENPV	Centromere protein V OS=Homo sapiens OX=9606 GN=CENPV PE=1 SV=1	27	5	6	5	275	29.9	9.73	126	133.2	132.1	127.9	68.6	67.6	70.5	131.067	68.9	UP	1.90227	4.43208e-06
O14495	PLPP3	Phospholipid phosphatase 3 OS=Homo sapiens OX=9606 GN=PLPP3 PE=1 SV=1	3	1	1	1	311	35.1	9.14	29	128	133.5	131.7	69.9	68.9	67.9	131.067	68.9	UP	1.90227	3.48869e-06
Q14978	NOLC1	Nucleolar and coiled-body phosphoprotein 1 OS=Homo sapiens OX=9606 GN=NOLC1 PE=1 SV=2	34	25	48	25	699	73.6	9.47	650	131.2	135.5	126.4	69	69.9	67.9	131.033	68.9333	UP	1.90087	2.08983e-05
O43567	RNF13	E3 ubiquitin-protein ligase RNF13 OS=Homo sapiens OX=9606 GN=RNF13 PE=1 SV=1	11	3	3	3	381	42.8	4.98	35	131.4	130.9	130.6	69.2	69.3	68.7	130.967	69.0667	UP	1.89624	3.22862e-09
Q8WV24	PHLDA1	Pleckstrin homology-like domain family A member 1 OS=Homo sapiens OX=9606 GN=PHLDA1 PE=1 SV=4	6	2	2	2	401	45	9.89	38	132.8	128.6	131.3	60.2	66.6	80.5	130.9	69.1	UP	1.89436	0.000540016
A6NCE7	MAP1LC3B2	Microtubule-associated proteins 1A/1B light chain 3 beta 2 OS=Homo sapiens OX=9606 GN=MAP1LC3B2 PE=2 SV=1	22	3	3	3	125	14.6	8.68	47	134	128.8	129.5	69.4	70.5	67.8	130.767	69.2333	UP	1.88878	4.44646e-06
Q8TBR7	TLCD3A	TLC domain-containing protein 3A OS=Homo sapiens OX=9606 GN=TLCD3A PE=1 SV=2	7	2	2	2	257	29.4	9.41	28	136.8	130.1	125.2	71.4	70.1	66.4	130.7	69.3	UP	1.886	7.56502e-05
P14060	HSD3B1	3 beta-hydroxysteroid dehydrogenase/Delta 5-->4-isomerase type 1 OS=Homo sapiens OX=9606 GN=HSD3B1 PE=1 SV=2	2	1	1	1	373	42.2	8.7	46	127.6	133.4	131	67	72.6	68.4	130.667	69.3333	UP	1.88462	1.34584e-05
Q14192	FHL2	Four and a half LIM domains protein 2 OS=Homo sapiens OX=9606 GN=FHL2 PE=1 SV=3	55	12	15	12	279	32.2	7.55	191	142.4	127.3	122.1	69.7	68.7	69.7	130.6	69.3667	UP	1.88275	0.000552733
Q06481	APLP2	Amyloid-like protein 2 OS=Homo sapiens OX=9606 GN=APLP2 PE=1 SV=2	23	16	25	16	763	86.9	4.79	409	136.3	127	128.5	67.8	69.9	70.5	130.6	69.4	UP	1.88184	3.3946e-05
P35670	ATP7B	Copper-transporting ATPase 2 OS=Homo sapiens OX=9606 GN=ATP7B PE=1 SV=4	12	13	14	11	1465	157.2	6.7	351	127.7	132.2	131.8	70.5	69.7	68	130.567	69.4	UP	1.88136	2.90887e-06
Q86SJ2	AMIGO2	Amphoterin-induced protein 2 OS=Homo sapiens OX=9606 GN=AMIGO2 PE=1 SV=1	5	2	2	2	522	57.9	8.4	36	122.3	134.7	134.7	66.8	64.2	77.4	130.567	69.4667	UP	1.87956	0.00045244
O14494	PLPP1	Phospholipid phosphatase 1 OS=Homo sapiens OX=9606 GN=PLPP1 PE=1 SV=1	4	1	1	1	284	32.1	7.97	19	132.7	135.2	123.7	69.1	72.3	67.1	130.533	69.5	UP	1.87818	8.84523e-05
P52569	SLC7A2	Cationic amino acid transporter 2 OS=Homo sapiens OX=9606 GN=SLC7A2 PE=1 SV=2	8	4	6	3	658	71.6	7.28	156	114.5	114.5	162.4	66.8	68.9	72.8	130.467	69.5	UP	1.87722	0.0191788
O00469	PLOD2	Procollagen-lysine,2-oxoglutarate 5-dioxygenase 2 OS=Homo sapiens OX=9606 GN=PLOD2 PE=1 SV=2	24	15	18	15	737	84.6	6.71	386	130.2	132.4	128.6	70.6	68	70.2	130.4	69.6	UP	1.87356	1.52479e-06
P78423	CX3CL1	Fractalkine OS=Homo sapiens OX=9606 GN=CX3CL1 PE=1 SV=1	3	1	1	1	397	42.2	6.52	34	127.4	129.7	133.7	65.5	70.5	73.1	130.267	69.7	UP	1.86896	3.07025e-05
Q08722	CD47	Leukocyte surface antigen CD47 OS=Homo sapiens OX=9606 GN=CD47 PE=1 SV=1	16	6	10	6	323	35.2	7.21	111	134.2	131.3	125.2	71.3	68.7	69.3	130.233	69.7667	UP	1.8667	2.59195e-05
P49716	CEBPD	CCAAT/enhancer-binding protein delta OS=Homo sapiens OX=9606 GN=CEBPD PE=1 SV=2	6	1	1	1	269	28.4	8.28	28	129.1	137.4	124.1	70.3	70.2	68.8	130.2	69.7667	UP	1.86622	0.000102129
Q86UQ4	ABCA13	ATP-binding cassette sub-family A member 13 OS=Homo sapiens OX=9606 GN=ABCA13 PE=2 SV=3	0	1	1	1	5058	575.8	6.46	0	120.9	134.4	135.3	73.7	68.8	66.9	130.2	69.8	UP	1.86533	0.000286299
P00813	ADA	Adenosine deaminase OS=Homo sapiens OX=9606 GN=ADA PE=1 SV=3	2	1	1	1	363	40.7	5.95	33	137.5	127.2	125.8	65.9	63.3	80.2	130.167	69.8	UP	1.86485	0.000712751
P02788	LTF	Lactotransferrin OS=Homo sapiens OX=9606 GN=LTF PE=1 SV=6	3	2	3	2	710	78.1	8.12	44	149.2	130.3	110.9	67.3	66.2	76.1	130.133	69.8667	UP	1.8626	0.00632168
P78504	JAG1	Protein jagged-1 OS=Homo sapiens OX=9606 GN=JAG1 PE=1 SV=3	4	5	5	5	1218	133.7	6.06	55	129.7	129.9	130.4	69.9	72.9	67.2	130	70	UP	1.85714	3.49183e-06
Q8NB49	ATP11C	Phospholipid-transporting ATPase IG OS=Homo sapiens OX=9606 GN=ATP11C PE=1 SV=3	23	22	24	20	1132	129.4	6.67	514	131.4	126.6	131.9	69.8	69	71.2	129.967	70	UP	1.85667	4.92482e-06
P98172	EFNB1	Ephrin-B1 OS=Homo sapiens OX=9606 GN=EFNB1 PE=1 SV=1	12	3	4	3	346	38	8.94	160	127.5	132.2	130.1	70.8	68.6	70.8	129.933	70.0667	UP	1.85442	2.64646e-06
Q8NC42	RNF149	E3 ubiquitin-protein ligase RNF149 OS=Homo sapiens OX=9606 GN=RNF149 PE=2 SV=2	26	8	9	8	400	43.1	6.54	177	130.9	128.8	129.9	70.4	70.7	69.4	129.867	70.1667	UP	1.85083	1.28689e-07
Q9NZC4	EHF	ETS homologous factor OS=Homo sapiens OX=9606 GN=EHF PE=2 SV=1	6	2	2	1	300	34.9	7.3	44	132.2	131.3	126.1	70.2	67.6	72.7	129.867	70.1667	UP	1.85083	1.56229e-05
P02042	HBD	Hemoglobin subunit delta OS=Homo sapiens OX=9606 GN=HBD PE=1 SV=2	13	2	4	2	147	16	8.05	67	133.5	122.3	133.6	73	71.6	66.1	129.8	70.2333	UP	1.84813	0.000157555
Q13501	SQSTM1	Sequestosome-1 OS=Homo sapiens OX=9606 GN=SQSTM1 PE=1 SV=1	38	9	24	9	440	47.7	5.22	586	144.2	126.6	118.5	67.5	70.1	73.1	129.767	70.2333	UP	1.84765	0.00154949
Q0VAQ4	SMAGP	Small cell adhesion glycoprotein OS=Homo sapiens OX=9606 GN=SMAGP PE=1 SV=1	26	1	1	1	97	10.7	4.22	59	120.3	149.2	119.5	64.9	81.1	65.1	129.667	70.3667	UP	1.84273	0.00600543
Q9C0C4	SEMA4C	Semaphorin-4C OS=Homo sapiens OX=9606 GN=SEMA4C PE=1 SV=2	11	8	13	8	833	92.6	7.28	286	136.6	126.5	125.6	70	71.1	70.1	129.567	70.4	UP	1.84044	7.53968e-05
P51825	AFF1	AF4/FMR2 family member 1 OS=Homo sapiens OX=9606 GN=AFF1 PE=1 SV=1	1	1	1	1	1210	131.3	9.2	0	145.7	87.6	155.2	73.8	69.8	67.8	129.5	70.4667	UP	1.83775	0.0496001
Q9BXJ8	TMEM120A	Transmembrane protein 120A OS=Homo sapiens OX=9606 GN=TMEM120A PE=1 SV=1	17	5	10	5	343	40.6	8.98	198	135.5	129.2	123.7	70.6	70	70.9	129.467	70.5	UP	1.83641	6.63382e-05
P13584	CYP4B1	Cytochrome P450 4B1 OS=Homo sapiens OX=9606 GN=CYP4B1 PE=1 SV=2	11	4	4	4	511	59	8.27	75	131.8	127.8	128.8	71.9	68	71.7	129.467	70.5333	UP	1.83554	4.6068e-06
Q9Y6M1	IGF2BP2	Insulin-like growth factor 2 mRNA-binding protein 2 OS=Homo sapiens OX=9606 GN=IGF2BP2 PE=1 SV=2	8	4	5	2	599	66.1	8.46	93	113.3	136.8	138	71.7	67.1	73.1	129.367	70.6333	UP	1.83152	0.00205057
Q8N465	D2HGDH	D-2-hydroxyglutarate dehydrogenase, mitochondrial OS=Homo sapiens OX=9606 GN=D2HGDH PE=1 SV=3	8	3	4	3	521	56.4	7.99	100	126.3	132	129.6	71.5	67.2	73.4	129.3	70.7	UP	1.82885	1.86703e-05
Q9UI42	CPA4	Carboxypeptidase A4 OS=Homo sapiens OX=9606 GN=CPA4 PE=1 SV=2	24	7	8	7	421	47.3	6.7	114	111.1	125.8	150.7	73.2	67.4	71.7	129.2	70.7667	UP	1.82572	0.00749169
Q9Y2G5	POFUT2	GDP-fucose protein O-fucosyltransferase 2 OS=Homo sapiens OX=9606 GN=POFUT2 PE=1 SV=3	3	1	2	1	429	49.9	6.6	41	126.7	130	130.6	67.8	69.9	74.9	129.1	70.8667	UP	1.82173	1.79804e-05
P08582	MELTF	Melanotransferrin OS=Homo sapiens OX=9606 GN=MELTF PE=1 SV=2	6	4	5	4	738	80.2	5.94	70	130.1	127.9	129	72.6	72.6	67.8	129	71	UP	1.8169	4.62865e-06
P12277	CKB	Creatine kinase B-type OS=Homo sapiens OX=9606 GN=CKB PE=1 SV=1	38	11	17	11	381	42.6	5.59	597	134.5	125.3	127.1	73.6	71.2	68.2	128.967	71	UP	1.81643	5.59309e-05
O95864	FADS2	Acyl-CoA 6-desaturase OS=Homo sapiens OX=9606 GN=FADS2 PE=1 SV=1	8	3	3	3	444	52.2	8.82	26	119.8	133.2	133.8	70.6	68.1	74.5	128.933	71.0667	UP	1.81426	0.000302515
P12814	ACTN1	Alpha-actinin-1 OS=Homo sapiens OX=9606 GN=ACTN1 PE=1 SV=2	65	50	125	34	892	103	5.41	3313	138	127.4	121.3	69.9	72.2	71.2	128.9	71.1	UP	1.81294	0.000301313
Q9BXW6	OSBPL1A	Oxysterol-binding protein-related protein 1 OS=Homo sapiens OX=9606 GN=OSBPL1A PE=1 SV=2	3	3	3	3	950	108.4	6.38	52	116.4	136	133.7	74.1	72.2	67.5	128.7	71.2667	UP	1.80589	0.000899915
Q96FJ2	DYNLL2	Dynein light chain 2, cytoplasmic OS=Homo sapiens OX=9606 GN=DYNLL2 PE=1 SV=1	45	3	6	2	89	10.3	7.37	168	133.9	133.8	118.5	75	70.7	68.2	128.733	71.3	UP	1.80552	0.00047135
Q9UP38	FZD1	Frizzled-1 OS=Homo sapiens OX=9606 GN=FZD1 PE=1 SV=2	1	1	1	1	647	71.1	7.99	25	131.1	130.6	124.4	70.7	71.5	71.7	128.7	71.3	UP	1.80505	1.22828e-05
Q8TD22	SFXN5	Sideroflexin-5 OS=Homo sapiens OX=9606 GN=SFXN5 PE=1 SV=1	12	3	3	3	340	37.1	9.33	80	130.4	123.3	132.2	68.3	75.4	70.3	128.633	71.3333	UP	1.80327	7.62976e-05
Q8WWI1	LMO7	LIM domain only protein 7 OS=Homo sapiens OX=9606 GN=LMO7 PE=1 SV=3	28	39	41	38	1683	192.6	8.09	662	133	126.8	126	70.8	71.4	71.9	128.6	71.3667	UP	1.80196	1.38079e-05
Q96N03	VSTM2L	V-set and transmembrane domain-containing protein 2-like protein OS=Homo sapiens OX=9606 GN=VSTM2L PE=1 SV=1	6	1	1	1	204	22.3	8.57	37	130.8	123.5	131.4	77.2	68.5	68.6	128.567	71.4333	UP	1.79981	0.000119101
P08174	CD55	Complement decay-accelerating factor OS=Homo sapiens OX=9606 GN=CD55 PE=1 SV=4	30	10	18	10	381	41.4	7.59	412	133.6	129.5	122.4	73.7	73.6	67.3	128.5	71.5333	UP	1.79637	0.000127362
P11908	PRPS2	Ribose-phosphate pyrophosphokinase 2 OS=Homo sapiens OX=9606 GN=PRPS2 PE=1 SV=2	21	5	6	2	318	34.7	6.61	132	130.8	133.4	121.1	69.2	73.6	71.9	128.433	71.5667	UP	1.7946	0.000136083
Q86VP1	TAX1BP1	Tax1-binding protein 1 OS=Homo sapiens OX=9606 GN=TAX1BP1 PE=1 SV=2	35	28	34	28	789	90.8	5.43	499	132.8	128.9	123.3	72	73.9	69.1	128.333	71.6667	UP	1.7907	5.20218e-05
Q5T0B9	ZNF362	Zinc finger protein 362 OS=Homo sapiens OX=9606 GN=ZNF362 PE=1 SV=1	12	4	4	2	420	45.8	9.64	98	123.1	130.1	131.5	76.9	73	65.4	128.233	71.7667	UP	1.78681	0.000187299
Q14596	NBR1	Next to BRCA1 gene 1 protein OS=Homo sapiens OX=9606 GN=NBR1 PE=1 SV=3	3	3	3	3	966	107.3	5.12	63	128.6	124.4	131.6	76.9	73.6	64.8	128.2	71.7667	UP	1.78634	0.000172785
Q8TDB6	DTX3L	E3 ubiquitin-protein ligase DTX3L OS=Homo sapiens OX=9606 GN=DTX3L PE=1 SV=1	4	2	2	2	740	83.5	8.06	65	123.9	118.6	142.2	67.3	71.2	76.9	128.233	71.8	UP	1.78598	0.00182051
Q15012	LAPTM4A	Lysosomal-associated transmembrane protein 4A OS=Homo sapiens OX=9606 GN=LAPTM4A PE=1 SV=1	17	2	3	2	233	26.8	6.49	113	128.6	131.5	124.4	70.7	71.6	73.1	128.167	71.8	UP	1.78505	1.32101e-05
O43657	TSPAN6	Tetraspanin-6 OS=Homo sapiens OX=9606 GN=TSPAN6 PE=1 SV=1	15	4	4	4	245	27.5	8.1	63	137.3	127.9	119.3	70.6	71.9	73.1	128.167	71.8667	UP	1.7834	0.000427824
P31431	SDC4	Syndecan-4 OS=Homo sapiens OX=9606 GN=SDC4 PE=1 SV=2	24	6	10	6	198	21.6	4.5	146	120.4	137.4	126.6	68.2	73.8	73.6	128.133	71.8667	UP	1.78293	0.000443968
P52823	STC1	Stanniocalcin-1 OS=Homo sapiens OX=9606 GN=STC1 PE=1 SV=1	6	1	1	1	247	27.6	7.99	34	133.1	120.8	130.1	71.8	75.3	68.8	128	71.9667	UP	1.7786	0.00017442
P10620	MGST1	Microsomal glutathione S-transferase 1 OS=Homo sapiens OX=9606 GN=MGST1 PE=1 SV=1	27	4	14	4	155	17.6	9.39	322	124.7	128.3	130.9	74	72	70.1	127.967	72.0333	UP	1.77649	1.22893e-05
Q9Y2C2	UST	Uronyl 2-sulfotransferase OS=Homo sapiens OX=9606 GN=UST PE=2 SV=1	2	1	1	1	406	47.6	8.69	0	126.3	130.2	127.4	73.2	69.8	73.1	127.967	72.0333	UP	1.77649	4.10706e-06
Q9H7B4	SMYD3	Histone-lysine N-methyltransferase SMYD3 OS=Homo sapiens OX=9606 GN=SMYD3 PE=1 SV=4	2	1	1	1	428	49.1	7.25	17	120.4	126.3	137	72.8	71.4	72.1	127.9	72.1	UP	1.77393	0.000332482
Q9NWM8	FKBP14	Peptidyl-prolyl cis-trans isomerase FKBP14 OS=Homo sapiens OX=9606 GN=FKBP14 PE=1 SV=1	12	3	4	3	211	24.2	6.07	68	124.6	128.7	130.4	71.2	71.8	73.3	127.9	72.1	UP	1.77393	6.90965e-06
Q96T91	GPHA2	Glycoprotein hormone alpha-2 OS=Homo sapiens OX=9606 GN=GPHA2 PE=1 SV=1	16	2	2	2	129	14.2	8.21	58	127.9	126.1	129.5	68.1	70.2	78.2	127.833	72.1667	UP	1.77136	6.65027e-05
Q9BS40	LXN	Latexin OS=Homo sapiens OX=9606 GN=LXN PE=1 SV=2	9	2	3	2	222	25.7	5.78	85	123.3	131.7	128.3	75.7	71.6	69.3	127.767	72.2	UP	1.76962	5.51254e-05
Q9NV92	NDFIP2	NEDD4 family-interacting protein 2 OS=Homo sapiens OX=9606 GN=NDFIP2 PE=1 SV=2	4	1	1	1	336	36.4	5.08	56	130.6	127.4	125.3	69.6	70.5	76.5	127.767	72.2	UP	1.76962	3.09353e-05
P49419	ALDH7A1	Alpha-aminoadipic semialdehyde dehydrogenase OS=Homo sapiens OX=9606 GN=ALDH7A1 PE=1 SV=5	62	28	84	28	539	58.5	7.99	2571	124.2	133.1	125.4	71.9	72	73.4	127.567	72.4333	UP	1.76116	4.09306e-05
Q99102	MUC4	Mucin-4 OS=Homo sapiens OX=9606 GN=MUC4 PE=1 SV=4	2	3	4	3	2169	231.4	6.27	116	118.3	129.4	134.8	73.1	73.5	70.9	127.5	72.5	UP	1.75862	0.00036562
Q13113	PDZK1IP1	PDZK1-interacting protein 1 OS=Homo sapiens OX=9606 GN=PDZK1IP1 PE=1 SV=1	18	2	2	2	114	12.2	4.83	40	118.9	130.5	132.9	72.6	69.5	75.5	127.433	72.5333	UP	1.75689	0.000296247
Q92536	SLC7A6	Y+L amino acid transporter 2 OS=Homo sapiens OX=9606 GN=SLC7A6 PE=1 SV=3	10	4	5	3	515	56.8	5.88	71	121.9	125.2	135	77.6	74.6	65.6	127.367	72.6	UP	1.75436	0.000508158
Q96N66	MBOAT7	Lysophospholipid acyltransferase 7 OS=Homo sapiens OX=9606 GN=MBOAT7 PE=1 SV=2	18	9	17	9	472	52.7	8.97	408	130.5	129.9	121.6	72.3	73	72.7	127.333	72.6667	UP	1.75229	4.53174e-05
Q9UHD9	UBQLN2	Ubiquilin-2 OS=Homo sapiens OX=9606 GN=UBQLN2 PE=1 SV=2	20	8	12	4	624	65.7	5.22	383	131.2	118.5	132.2	77	72.5	68.6	127.3	72.7	UP	1.75103	0.000409783
Q9HBI6	CYP4F11	Cytochrome P450 4F11 OS=Homo sapiens OX=9606 GN=CYP4F11 PE=1 SV=3	4	2	3	2	524	60.1	6.73	88	111.5	126.4	143.9	62.1	74.3	81.8	127.267	72.7333	UP	1.74977	0.00767692
P33151	CDH5	Cadherin-5 OS=Homo sapiens OX=9606 GN=CDH5 PE=1 SV=5	12	8	8	8	784	87.5	5.43	167	126.8	127.2	127.5	72.1	69.9	76.6	127.167	72.8667	UP	1.7452	1.05595e-05
P07602	PSAP	Prosaposin OS=Homo sapiens OX=9606 GN=PSAP PE=1 SV=2	45	23	75	23	524	58.1	5.17	1377	126.2	129.4	125.9	71.9	73	73.8	127.167	72.9	UP	1.7444	1.67301e-06
Q5VTQ0	TTC39B	Tetratricopeptide repeat protein 39B OS=Homo sapiens OX=9606 GN=TTC39B PE=1 SV=4	2	1	1	1	682	76.9	7.39	53	137.4	120.6	123.3	73.7	76.5	68.4	127.1	72.8667	UP	1.74428	0.000692594
P53794	SLC5A3	Sodium/myo-inositol cotransporter OS=Homo sapiens OX=9606 GN=SLC5A3 PE=1 SV=2	8	4	5	4	718	79.6	7.27	148	128	123.5	129.6	76.8	73	69	127.033	72.9333	UP	1.74177	4.8554e-05
Q9H792	PEAK1	Inactive tyrosine-protein kinase PEAK1 OS=Homo sapiens OX=9606 GN=PEAK1 PE=1 SV=4	1	2	2	2	1746	193	6.89	27	128.8	121.8	130	74.8	72.8	71.8	126.867	73.1333	UP	1.73473	3.78765e-05
Q9NQ40	SLC52A3	Solute carrier family 52, riboflavin transporter, member 3 OS=Homo sapiens OX=9606 GN=SLC52A3 PE=1 SV=4	13	3	3	3	469	50.8	5.8	86	120	127	133.5	72.9	71.4	75.2	126.833	73.1667	UP	1.73349	0.000187724
P28799	GRN	Progranulin OS=Homo sapiens OX=9606 GN=GRN PE=1 SV=2	8	4	4	4	593	63.5	6.83	72	129	125.8	125.6	71.4	73.3	74.8	126.8	73.1667	UP	1.73303	3.43222e-06
Q15043	SLC39A14	Zinc transporter ZIP14 OS=Homo sapiens OX=9606 GN=SLC39A14 PE=1 SV=3	8	4	4	4	492	54.2	5.33	64	129.4	126.4	124.6	74.9	70.7	74	126.8	73.2	UP	1.73224	9.2912e-06
Q9Y6X8	ZHX2	Zinc fingers and homeoboxes protein 2 OS=Homo sapiens OX=9606 GN=ZHX2 PE=1 SV=1	2	2	3	2	837	92.3	6.86	49	134.5	122.7	122.9	73.4	73.1	73.5	126.7	73.3333	UP	1.72773	0.000165584
Q8NHP6	MOSPD2	Motile sperm domain-containing protein 2 OS=Homo sapiens OX=9606 GN=MOSPD2 PE=1 SV=1	18	9	12	9	518	59.7	5.96	176	130.4	125.5	124	74.2	74	72	126.633	73.4	UP	1.72525	1.32231e-05
Q9P2J9	PDP2	[Pyruvate dehydrogenase [acetyl-transferring]]-phosphatase 2, mitochondrial OS=Homo sapiens OX=9606 GN=PDP2 PE=2 SV=2	4	2	2	2	529	59.9	6.07	19	126.8	127.5	125.5	76.5	72	71.7	126.6	73.4	UP	1.7248	5.64171e-06
Q9H8M2	BRD9	Bromodomain-containing protein 9 OS=Homo sapiens OX=9606 GN=BRD9 PE=1 SV=2	9	4	4	4	597	67	6.19	82	139.1	112.9	127.7	81.9	77	61.4	126.567	73.4333	UP	1.72356	0.00557741
Q5VSG8	MANEAL	Glycoprotein endo-alpha-1,2-mannosidase-like protein OS=Homo sapiens OX=9606 GN=MANEAL PE=2 SV=1	4	1	1	1	457	51.3	6.98	32	135.3	128.4	115.9	68.9	75.2	76.3	126.533	73.4667	UP	1.72232	0.000978152
P08493	MGP	Matrix Gla protein OS=Homo sapiens OX=9606 GN=MGP PE=1 SV=2	23	2	2	2	103	12.3	9.67	46	128.7	128.8	122	71.9	73.6	75.1	126.5	73.5333	UP	1.72031	2.63254e-05
Q03405	PLAUR	Urokinase plasminogen activator surface receptor OS=Homo sapiens OX=9606 GN=PLAUR PE=1 SV=1	23	5	7	5	335	37	6.65	237	132.8	122.7	123.8	70.5	73.8	76.3	126.433	73.5333	UP	1.7194	0.000126628
P05111	INHA	Inhibin alpha chain OS=Homo sapiens OX=9606 GN=INHA PE=1 SV=1	3	1	1	1	366	39.6	8.02	42	124.4	124.8	129.9	75.8	70.1	75	126.367	73.6333	UP	1.71616	3.04212e-05
P14672	SLC2A4	Solute carrier family 2, facilitated glucose transporter member 4 OS=Homo sapiens OX=9606 GN=SLC2A4 PE=1 SV=1	11	3	3	3	509	54.8	6.93	38	129.2	125.9	124	74.3	72.4	74.2	126.367	73.6333	UP	1.71616	5.57393e-06
P04114	APOB	Apolipoprotein B-100 OS=Homo sapiens OX=9606 GN=APOB PE=1 SV=2	2	10	14	9	4563	515.3	7.05	270	132	124	123.2	73.7	73.1	74.2	126.4	73.6667	UP	1.71584	4.86529e-05
Q9BX59	TAPBPL	Tapasin-related protein OS=Homo sapiens OX=9606 GN=TAPBPL PE=1 SV=2	6	2	2	2	468	50.2	5.26	120	128.4	129.7	120.8	70.5	68.6	81.9	126.3	73.6667	UP	1.71448	0.000458828
P30740	SERPINB1	Leukocyte elastase inhibitor OS=Homo sapiens OX=9606 GN=SERPINB1 PE=1 SV=1	18	6	6	6	379	42.7	6.28	88	126.2	125.2	127.5	72.3	72.1	76.7	126.3	73.7	UP	1.7137	5.66299e-06
Q9H7F0	ATP13A3	Probable cation-transporting ATPase 13A3 OS=Homo sapiens OX=9606 GN=ATP13A3 PE=1 SV=4	21	20	25	20	1226	138	6.64	591	126.1	128.7	123.9	73.5	74.1	73.6	126.233	73.7333	UP	1.71203	3.01633e-06
Q9NRA2	SLC17A5	Sialin OS=Homo sapiens OX=9606 GN=SLC17A5 PE=1 SV=2	3	2	4	2	495	54.6	8.27	31	126.2	124.2	128.4	79.1	72.2	70	126.267	73.7667	UP	1.7117	6.24056e-05
P78524	ST5	Suppression of tumorigenicity 5 protein OS=Homo sapiens OX=9606 GN=ST5 PE=1 SV=3	5	3	5	3	1137	126.4	9.25	39	120.7	128.8	129.1	73.8	73	74.6	126.2	73.8	UP	1.71003	4.73145e-05
Q9H6Y7	RNF167	E3 ubiquitin-protein ligase RNF167 OS=Homo sapiens OX=9606 GN=RNF167 PE=1 SV=1	13	5	5	5	350	38.3	5.63	61	124	129.8	124.7	71.8	73.6	76.1	126.167	73.8333	UP	1.7088	1.89445e-05
Q9ULF5	SLC39A10	Zinc transporter ZIP10 OS=Homo sapiens OX=9606 GN=SLC39A10 PE=1 SV=2	14	10	11	10	831	94.1	6.76	209	126.2	124.2	127.8	74.4	73.2	74.1	126.067	73.9	UP	1.70591	1.19136e-06
Q9UBP9	GULP1	PTB domain-containing engulfment adapter protein 1 OS=Homo sapiens OX=9606 GN=GULP1 PE=1 SV=1	10	3	4	3	304	34.5	7.9	98	131.2	125.5	121.5	70.7	73.6	77.5	126.067	73.9333	UP	1.70514	0.000109938
Q8N4T8	CBR4	Carbonyl reductase family member 4 OS=Homo sapiens OX=9606 GN=CBR4 PE=1 SV=3	36	6	8	6	237	25.3	9.33	318	123.1	131.9	122.9	71.8	73.3	77.1	125.967	74.0667	UP	1.70072	0.000102565
Q9H4G0	EPB41L1	Band 4.1-like protein 1 OS=Homo sapiens OX=9606 GN=EPB41L1 PE=1 SV=2	36	25	55	24	881	98.4	5.62	1141	123.9	128.9	124.8	74.5	75.9	71.9	125.867	74.1	UP	1.69861	1.15856e-05
Q9BYC5	FUT8	Alpha-(1,6)-fucosyltransferase OS=Homo sapiens OX=9606 GN=FUT8 PE=1 SV=2	30	12	16	12	575	66.5	7.66	337	131.2	124.5	121.9	72.2	73.2	77	125.867	74.1333	UP	1.69784	7.8716e-05
Q13287	NMI	N-myc-interactor OS=Homo sapiens OX=9606 GN=NMI PE=1 SV=2	19	5	5	5	307	35	5.34	79	139.4	116.6	121.5	75	73	74.5	125.833	74.1667	UP	1.69663	0.00175321
P00488	F13A1	Coagulation factor XIII A chain OS=Homo sapiens OX=9606 GN=F13A1 PE=1 SV=4	4	2	3	2	732	83.2	6.09	90	153.2	104.8	119.4	78.5	80.3	63.8	125.8	74.2	UP	1.69542	0.0277304
Q13530	SERINC3	Serine incorporator 3 OS=Homo sapiens OX=9606 GN=SERINC3 PE=2 SV=2	11	6	7	6	473	52.5	7.46	124	134.5	123.6	119.3	72.9	74.3	75.5	125.8	74.2333	UP	1.69466	0.00035621
Q9HA38	ZMAT3	Zinc finger matrin-type protein 3 OS=Homo sapiens OX=9606 GN=ZMAT3 PE=1 SV=1	4	1	1	1	289	32	8.9	47	135	123.4	119	75.1	73.7	73.9	125.8	74.2333	UP	1.69466	0.000422851
Q9H6X2	ANTXR1	Anthrax toxin receptor 1 OS=Homo sapiens OX=9606 GN=ANTXR1 PE=1 SV=2	5	2	2	2	564	62.7	7.61	66	124.5	123.4	129.2	79.4	72.1	71.3	125.7	74.2667	UP	1.69255	8.04199e-05
O00560	SDCBP	Syntenin-1 OS=Homo sapiens OX=9606 GN=SDCBP PE=1 SV=1	19	5	7	5	298	32.4	7.53	155	124.3	124.7	128.2	71.9	70.8	80.2	125.733	74.3	UP	1.69224	8.92887e-05
P35221	CTNNA1	Catenin alpha-1 OS=Homo sapiens OX=9606 GN=CTNNA1 PE=1 SV=1	45	30	45	30	906	100	6.29	1426	126.2	127.8	122.5	72.3	73.5	77.7	125.5	74.5	UP	1.68456	2.31556e-05
Q9Y6M5	SLC30A1	Zinc transporter 1 OS=Homo sapiens OX=9606 GN=SLC30A1 PE=1 SV=3	30	13	18	13	507	55.3	6.48	390	128.6	124.7	123.2	74.1	73.7	75.7	125.5	74.5	UP	1.68456	7.7293e-06
P23142	FBLN1	Fibulin-1 OS=Homo sapiens OX=9606 GN=FBLN1 PE=1 SV=4	12	7	8	7	703	77.2	5.22	220	129.9	124.5	122	73.7	73.4	76.5	125.467	74.5333	UP	1.68336	3.60238e-05
O60503	ADCY9	Adenylate cyclase type 9 OS=Homo sapiens OX=9606 GN=ADCY9 PE=1 SV=4	6	5	6	5	1353	150.6	7.34	197	126	125.5	124.8	74.8	73.6	75.2	125.433	74.5333	UP	1.68292	1.10795e-07
P63261	ACTG1	Actin, cytoplasmic 2 OS=Homo sapiens OX=9606 GN=ACTG1 PE=1 SV=1	75	22	465	2	375	41.8	5.48	16090	130.7	128.1	117.5	70	70.2	83.4	125.433	74.5333	UP	1.68292	0.001056
Q6Y1H2	HACD2	Very-long-chain (3R)-3-hydroxyacyl-CoA dehydratase 2 OS=Homo sapiens OX=9606 GN=HACD2 PE=1 SV=1	12	3	10	3	254	28.4	9.55	229	125.7	128.9	121.7	76.9	77.6	69.2	125.433	74.5667	UP	1.68216	0.000116655
P23229	ITGA6	Integrin alpha-6 OS=Homo sapiens OX=9606 GN=ITGA6 PE=1 SV=5	1	1	1	1	1130	126.5	6.61	0	127.8	122.1	126.4	69.6	77.7	76.4	125.433	74.5667	UP	1.68216	7.48718e-05
Q9BX95	SGPP1	Sphingosine-1-phosphate phosphatase 1 OS=Homo sapiens OX=9606 GN=SGPP1 PE=1 SV=2	11	7	11	7	441	49.1	8.82	154	126.4	126.1	123.8	74.6	76	73.2	125.433	74.6	UP	1.68141	1.57878e-06
P02787	TF	Serotransferrin OS=Homo sapiens OX=9606 GN=TF PE=1 SV=3	2	1	1	1	698	77	7.12	23	136.4	125.8	113.9	76.6	69	78.4	125.367	74.6667	UP	1.67902	0.00204352
Q96J84	KIRREL1	Kin of IRRE-like protein 1 OS=Homo sapiens OX=9606 GN=KIRREL1 PE=1 SV=2	8	4	5	4	757	83.5	5.73	174	124	122.3	129.7	75.4	72.5	76.1	125.333	74.6667	UP	1.67857	3.46871e-05
Q5BJF2	TMEM97	Sigma intracellular receptor 2 OS=Homo sapiens OX=9606 GN=TMEM97 PE=1 SV=1	19	3	10	3	176	20.8	9.38	117	128.3	127	120.7	74.7	76.8	72.5	125.333	74.6667	UP	1.67857	4.44217e-05
Q8N4S9	MARVELD2	MARVEL domain-containing protein 2 OS=Homo sapiens OX=9606 GN=MARVELD2 PE=1 SV=2	2	1	1	1	558	64.1	7.53	0	120.8	127.7	127.4	73	75.6	75.5	125.3	74.7	UP	1.67738	3.0261e-05
P07996	THBS1	Thrombospondin-1 OS=Homo sapiens OX=9606 GN=THBS1 PE=1 SV=2	26	26	42	26	1170	129.3	4.94	981	139.8	118.7	117.3	75.5	74.3	74.4	125.267	74.7333	UP	1.67618	0.00227163
Q13049	TRIM32	E3 ubiquitin-protein ligase TRIM32 OS=Homo sapiens OX=9606 GN=TRIM32 PE=1 SV=2	9	5	5	5	653	71.9	6.98	98	124.8	118.3	132.5	75.2	73.3	76	125.2	74.8333	UP	1.67305	0.000272387
P04792	HSPB1	Heat shock protein beta-1 OS=Homo sapiens OX=9606 GN=HSPB1 PE=1 SV=2	70	16	55	16	205	22.8	6.4	953	135	121.1	119.4	73.4	77	74.2	125.167	74.8667	UP	1.67186	0.000575175
Q8N4L2	PIP4P2	Type 2 phosphatidylinositol 4,5-bisphosphate 4-phosphatase OS=Homo sapiens OX=9606 GN=PIP4P2 PE=1 SV=1	14	2	2	2	257	28.1	8.68	34	129.7	122.6	123.2	78.2	71.6	74.8	125.167	74.8667	UP	1.67186	7.09141e-05
P68032	ACTC1	Actin, alpha cardiac muscle 1 OS=Homo sapiens OX=9606 GN=ACTC1 PE=1 SV=1	40	14	171	4	377	42	5.39	2661	126.3	125.2	123.8	72.1	74.4	78.2	125.1	74.9	UP	1.67023	1.27169e-05
Q6NVV3	NIPAL1	Magnesium transporter NIPA3 OS=Homo sapiens OX=9606 GN=NIPAL1 PE=2 SV=1	2	1	1	1	410	44.6	6	22	118.3	128.6	128.3	79.2	77.5	68.1	125.067	74.9333	UP	1.66904	0.000488056
Q10469	MGAT2	Alpha-1,6-mannosyl-glycoprotein 2-beta-N-acetylglucosaminyltransferase OS=Homo sapiens OX=9606 GN=MGAT2 PE=1 SV=1	14	6	7	6	447	51.5	8.76	92	112.5	124.6	138.1	74.3	75.3	75.2	125.067	74.9333	UP	1.66904	0.00247808
Q92506	HSD17B8	Estradiol 17-beta-dehydrogenase 8 OS=Homo sapiens OX=9606 GN=HSD17B8 PE=1 SV=2	32	7	11	7	261	27	6.54	327	120.4	128.3	126.5	74.5	74.1	76.3	125.067	74.9667	UP	1.6683	3.56942e-05
P78552	IL13RA1	Interleukin-13 receptor subunit alpha-1 OS=Homo sapiens OX=9606 GN=IL13RA1 PE=1 SV=1	6	2	3	2	427	48.7	6.01	47	120.4	125.9	128.8	74.7	73	77.3	125.033	75	UP	1.66711	5.46405e-05
Q9H2H9	SLC38A1	Sodium-coupled neutral amino acid transporter 1 OS=Homo sapiens OX=9606 GN=SLC38A1 PE=1 SV=1	10	6	6	6	487	54	7.02	92	134.1	126.4	114.4	76.6	76.5	72	124.967	75.0333	UP	1.66548	0.00108847
P43490	NAMPT	Nicotinamide phosphoribosyltransferase OS=Homo sapiens OX=9606 GN=NAMPT PE=1 SV=1	46	19	25	19	491	55.5	7.15	641	120.7	124.1	130	77.1	79.9	68.2	124.933	75.0667	UP	1.6643	0.00036181
Q6UB35	MTHFD1L	Monofunctional C1-tetrahydrofolate synthase, mitochondrial OS=Homo sapiens OX=9606 GN=MTHFD1L PE=1 SV=1	37	28	46	27	978	105.7	8.06	1245	127.6	124.9	122.2	74.2	73	78.1	124.9	75.1	UP	1.66312	2.21888e-05
Q9BRX8	PRXL2A	Peroxiredoxin-like 2A OS=Homo sapiens OX=9606 GN=PRXL2A PE=1 SV=3	45	12	33	12	229	25.7	8.84	634	126.9	126.6	121.2	75.9	73.1	76.4	124.9	75.1333	UP	1.66238	1.94352e-05
Q9GZT8	NIF3L1	NIF3-like protein 1 OS=Homo sapiens OX=9606 GN=NIF3L1 PE=1 SV=2	15	5	6	5	377	41.9	6.65	75	119.8	126.8	127.9	76.2	76.4	72.9	124.833	75.1667	UP	1.66075	5.75925e-05
P06213	INSR	Insulin receptor OS=Homo sapiens OX=9606 GN=INSR PE=1 SV=4	5	7	7	6	1382	156.2	6.2	108	128.2	123.2	123	74.8	72.1	78.7	124.8	75.2	UP	1.65957	4.19555e-05
Q8N357	SLC35F6	Solute carrier family 35 member F6 OS=Homo sapiens OX=9606 GN=SLC35F6 PE=1 SV=1	13	5	7	5	371	40.2	6.93	160	120.4	128.9	125.1	75.7	75.2	74.7	124.8	75.2	UP	1.65957	3.66013e-05
Q8N884	CGAS	Cyclic GMP-AMP synthase OS=Homo sapiens OX=9606 GN=CGAS PE=1 SV=2	1	1	1	1	522	58.8	9.48	32	122.3	136	115.7	81.7	74	70.3	124.667	75.3333	UP	1.65487	0.00197749
Q13332	PTPRS	Receptor-type tyrosine-protein phosphatase S OS=Homo sapiens OX=9606 GN=PTPRS PE=1 SV=3	9	12	19	6	1948	216.9	6.46	455	121.9	124	128.1	73.4	75	77.6	124.667	75.3333	UP	1.65487	2.31514e-05
O95445	APOM	Apolipoprotein M OS=Homo sapiens OX=9606 GN=APOM PE=1 SV=2	4	1	1	1	188	21.2	6.01	0	130	122.9	121	75.1	75.8	75.1	124.633	75.3333	UP	1.65442	5.68001e-05
P61769	B2M	Beta-2-microglobulin OS=Homo sapiens OX=9606 GN=B2M PE=1 SV=1	14	2	4	2	119	13.7	6.52	68	129.6	128.1	116.2	74.6	79.2	72.3	124.633	75.3667	UP	1.65369	0.000467877
P63096	GNAI1	Guanine nucleotide-binding protein G(i) subunit alpha-1 OS=Homo sapiens OX=9606 GN=GNAI1 PE=1 SV=2	37	11	27	5	354	40.3	5.97	542	126	126.7	121.2	75.7	75.7	74.8	124.633	75.4	UP	1.65296	9.59227e-06
Q9UJY1	HSPB8	Heat shock protein beta-8 OS=Homo sapiens OX=9606 GN=HSPB8 PE=1 SV=1	5	1	1	1	196	21.6	5.12	18	145.2	109.9	118.4	86.5	71.1	68.8	124.5	75.4667	UP	1.64973	0.015026
Q8N556	AFAP1	Actin filament-associated protein 1 OS=Homo sapiens OX=9606 GN=AFAP1 PE=1 SV=2	5	3	3	3	730	80.7	8.68	16	126.6	128.6	118.3	79.4	79.1	68	124.5	75.5	UP	1.64901	0.000562155
P11532	DMD	Dystrophin OS=Homo sapiens OX=9606 GN=DMD PE=1 SV=3	5	12	13	11	3685	426.5	5.88	243	123.9	124.7	124.9	76	73.8	76.7	124.5	75.5	UP	1.64901	7.62006e-07
Q86WR7	PROSER2	Proline and serine-rich protein 2 OS=Homo sapiens OX=9606 GN=PROSER2 PE=1 SV=2	5	2	2	2	435	45.8	7.2	51	120.5	113.5	139.5	78.9	76.7	71	124.5	75.5333	UP	1.64828	0.00380495
O43325	LYRM1	LYR motif-containing protein 1 OS=Homo sapiens OX=9606 GN=LYRM1 PE=2 SV=1	25	3	3	3	122	14.3	9.94	33	126.6	125.2	121.6	77.5	73.1	76.1	124.467	75.5667	UP	1.64711	1.58063e-05
Q15262	PTPRK	Receptor-type tyrosine-protein phosphatase kappa OS=Homo sapiens OX=9606 GN=PTPRK PE=1 SV=2	20	22	25	22	1439	162	5.9	504	125.7	124.2	123.4	76.8	75.8	74.2	124.433	75.6	UP	1.64594	1.11132e-06
Q9BTU6	PI4K2A	Phosphatidylinositol 4-kinase type 2-alpha OS=Homo sapiens OX=9606 GN=PI4K2A PE=1 SV=1	27	11	13	11	479	54	8.29	255	124.2	126.6	122.4	76.7	74.7	75.4	124.4	75.6	UP	1.6455	3.49938e-06
P26006	ITGA3	Integrin alpha-3 OS=Homo sapiens OX=9606 GN=ITGA3 PE=1 SV=5	14	12	13	12	1051	116.5	6.77	161	116.1	131.1	125.8	75.2	74.7	77	124.333	75.6333	UP	1.6439	0.000394938
Q99571	P2RX4	P2X purinoceptor 4 OS=Homo sapiens OX=9606 GN=P2RX4 PE=1 SV=2	12	4	5	4	388	43.3	7.99	134	126.4	124.7	121.8	75.5	76	75.6	124.3	75.7	UP	1.64201	3.57017e-06
Q13428	TCOF1	Treacle protein OS=Homo sapiens OX=9606 GN=TCOF1 PE=1 SV=3	32	48	65	48	1488	152	9.04	1430	125.8	124.2	122.7	76.5	76.8	74	124.233	75.7667	UP	1.63968	2.73281e-06
Q96FX8	PERP	p53 apoptosis effector related to PMP-22 OS=Homo sapiens OX=9606 GN=PERP PE=2 SV=1	13	1	1	1	193	21.4	7.03	60	135.6	122.3	114.7	81.1	72.3	74	124.2	75.8	UP	1.63852	0.00192142
P55011	SLC12A2	Solute carrier family 12 member 2 OS=Homo sapiens OX=9606 GN=SLC12A2 PE=1 SV=1	20	19	28	19	1212	131.4	6.4	526	121	127.7	123.8	76.1	76.2	75.2	124.167	75.8333	UP	1.63736	1.63322e-05
P12235	SLC25A4	ADP/ATP translocase 1 OS=Homo sapiens OX=9606 GN=SLC25A4 PE=1 SV=4	58	19	101	3	298	33	9.76	1849	118.7	121.5	132.1	82.6	75.3	69.8	124.1	75.9	UP	1.63505	0.000943306
Q13873	BMPR2	Bone morphogenetic protein receptor type-2 OS=Homo sapiens OX=9606 GN=BMPR2 PE=1 SV=2	1	1	1	1	1038	115.1	6.2	0	122	128.2	122	77.1	77.8	72.9	124.067	75.9333	UP	1.63389	4.79561e-05
P78380	OLR1	Oxidized low-density lipoprotein receptor 1 OS=Homo sapiens OX=9606 GN=OLR1 PE=1 SV=1	18	4	4	4	273	30.9	7.28	115	125.7	118.8	127.7	73.2	73.9	80.7	124.067	75.9333	UP	1.63389	0.00018174
Q9BY67	CADM1	Cell adhesion molecule 1 OS=Homo sapiens OX=9606 GN=CADM1 PE=1 SV=2	17	6	8	6	442	48.5	5.07	198	118.6	126.7	126.9	75.1	77.6	75.2	124.067	75.9667	UP	1.63317	7.25998e-05
Q06787	FMR1	Synaptic functional regulator FMR1 OS=Homo sapiens OX=9606 GN=FMR1 PE=1 SV=1	28	16	18	15	632	71.1	7.42	301	124.1	126.3	121.4	75.1	76.1	77	123.933	76.0667	UP	1.62927	6.05219e-06
Q9Y3Z3	SAMHD1	Deoxynucleoside triphosphate triphosphohydrolase SAMHD1 OS=Homo sapiens OX=9606 GN=SAMHD1 PE=1 SV=2	13	6	6	6	626	72.2	7.14	141	125.6	122.1	124.1	76.2	75.6	76.4	123.933	76.0667	UP	1.62927	1.34262e-06
P51608	MECP2	Methyl-CpG-binding protein 2 OS=Homo sapiens OX=9606 GN=MECP2 PE=1 SV=1	28	13	19	13	486	52.4	9.95	364	125.1	124	122.6	77.1	76.3	74.8	123.9	76.0667	UP	1.62883	1.09263e-06
Q7LBR1	CHMP1B	Charged multivesicular body protein 1b OS=Homo sapiens OX=9606 GN=CHMP1B PE=1 SV=1	12	3	3	3	199	22.1	8.1	22	126.2	119.9	125.4	72.3	76.6	79.5	123.833	76.1333	UP	1.62653	7.78548e-05
Q13308	PTK7	Inactive tyrosine-protein kinase 7 OS=Homo sapiens OX=9606 GN=PTK7 PE=1 SV=2	7	6	7	6	1070	118.3	7.09	160	120.4	125.1	126	73	75.5	79.9	123.833	76.1333	UP	1.62653	5.69453e-05
P37173	TGFBR2	TGF-beta receptor type-2 OS=Homo sapiens OX=9606 GN=TGFBR2 PE=1 SV=2	2	1	1	1	567	64.5	5.9	22	125.5	125	121	72.4	76.7	79.4	123.833	76.1667	UP	1.62582	4.36259e-05
P61225	RAP2B	Ras-related protein Rap-2b OS=Homo sapiens OX=9606 GN=RAP2B PE=1 SV=1	62	9	13	6	183	20.5	4.81	394	133.6	122	115.9	73.7	73	81.8	123.833	76.1667	UP	1.62582	0.00128309
Q8TE99	PXYLP1	2-phosphoxylose phosphatase 1 OS=Homo sapiens OX=9606 GN=PXYLP1 PE=1 SV=1	2	1	1	1	480	55.2	8.98	0	106	124.7	140.7	80.8	75.3	72.5	123.8	76.2	UP	1.62467	0.00993513
P38571	LIPA	Lysosomal acid lipase/cholesteryl ester hydrolase OS=Homo sapiens OX=9606 GN=LIPA PE=1 SV=2	9	3	3	3	399	45.4	6.92	28	109.9	131.8	129.7	79.1	75.1	74.4	123.8	76.2	UP	1.62467	0.00261447
O95081	AGFG2	Arf-GAP domain and FG repeat-containing protein 2 OS=Homo sapiens OX=9606 GN=AGFG2 PE=1 SV=2	4	1	2	1	481	48.9	9.11	110	134.2	116.9	120.1	77.9	79	71.8	123.733	76.2333	UP	1.62309	0.00118465
P01008	SERPINC1	Antithrombin-III OS=Homo sapiens OX=9606 GN=SERPINC1 PE=1 SV=1	5	3	3	3	464	52.6	6.71	32	140	115.1	116.1	83.5	79.2	66.2	123.733	76.3	UP	1.62167	0.00797912
P28289	TMOD1	Tropomodulin-1 OS=Homo sapiens OX=9606 GN=TMOD1 PE=1 SV=1	22	6	6	5	359	40.5	5.1	87	122.2	122.4	126.5	72.4	78.2	78.4	123.7	76.3333	UP	1.62052	3.98811e-05
Q9Y2V2	CARHSP1	Calcium-regulated heat-stable protein 1 OS=Homo sapiens OX=9606 GN=CARHSP1 PE=1 SV=2	16	2	3	2	147	15.9	8.21	112	126.2	124	120.7	78	80.3	70.7	123.633	76.3333	UP	1.61965	0.000138626
Q9UIJ7	AK3	GTP:AMP phosphotransferase AK3, mitochondrial OS=Homo sapiens OX=9606 GN=AK3 PE=1 SV=4	47	10	13	10	227	25.6	9.16	251	121.2	124.8	124.7	77.8	75.6	75.9	123.567	76.4333	UP	1.61666	4.25263e-06
P04004	VTN	Vitronectin OS=Homo sapiens OX=9606 GN=VTN PE=1 SV=1	28	9	16	9	478	54.3	5.8	356	126.7	117.7	126.2	80.7	81.6	67.2	123.533	76.5	UP	1.61481	0.00102448
Q4VC05	BCL7A	B-cell CLL/lymphoma 7 protein family member A OS=Homo sapiens OX=9606 GN=BCL7A PE=1 SV=1	12	3	3	1	210	22.8	5.14	39	119.3	119.4	131.8	73.3	78.6	77.6	123.5	76.5	UP	1.61438	0.000457519
Q5VT66	MARC1	Mitochondrial amidoxime-reducing component 1 OS=Homo sapiens OX=9606 GN=MARC1 PE=1 SV=1	37	9	11	9	337	37.5	8.88	289	122.4	124.8	123.3	78.3	76.9	74.4	123.5	76.5333	UP	1.61368	3.9345e-06
Q01082	SPTBN1	Spectrin beta chain, non-erythrocytic 1 OS=Homo sapiens OX=9606 GN=SPTBN1 PE=1 SV=2	52	107	182	97	2364	274.4	5.57	4183	129.9	120.6	119.8	76.3	76.2	77.2	123.433	76.5667	UP	1.6121	0.000135575
P29374	ARID4A	AT-rich interactive domain-containing protein 4A OS=Homo sapiens OX=9606 GN=ARID4A PE=1 SV=3	14	14	16	14	1257	142.7	5.1	370	127.7	121.1	121.4	76.9	75.9	76.9	123.4	76.5667	UP	1.61167	2.76349e-05
P17081	RHOQ	Rho-related GTP-binding protein RhoQ OS=Homo sapiens OX=9606 GN=RHOQ PE=1 SV=2	12	2	3	1	205	22.6	6.32	103	116.5	120.7	133	93	75.2	61.6	123.4	76.6	UP	1.61097	0.0106512
P78549	NTHL1	Endonuclease III-like protein 1 OS=Homo sapiens OX=9606 GN=NTHL1 PE=1 SV=2	26	6	8	6	312	34.4	9.67	161	123.8	124	122.2	78.2	78.5	73.4	123.333	76.7	UP	1.608	1.17267e-05
Q13232	NME3	Nucleoside diphosphate kinase 3 OS=Homo sapiens OX=9606 GN=NME3 PE=1 SV=2	52	10	19	9	169	19	7.84	410	123.7	122.9	123.4	84.5	78.8	66.8	123.333	76.7	UP	1.608	0.000869169
P02786	TFRC	Transferrin receptor protein 1 OS=Homo sapiens OX=9606 GN=TFRC PE=1 SV=2	51	36	141	36	760	84.8	6.61	3481	125.2	124.6	120.2	76.5	76.6	77	123.333	76.7	UP	1.608	7.91794e-06
A6ND36	FAM83G	Protein FAM83G OS=Homo sapiens OX=9606 GN=FAM83G PE=1 SV=2	3	2	2	2	823	90.8	6.39	75	114.1	120.4	135.4	81.8	82.1	66.2	123.3	76.7	UP	1.60756	0.00476373
P00966	ASS1	Argininosuccinate synthase OS=Homo sapiens OX=9606 GN=ASS1 PE=1 SV=2	39	16	21	16	412	46.5	8.02	338	128.5	123	118	76.2	79.1	75.2	123.167	76.8333	UP	1.60304	0.000140597
Q9HBH1	PDF	Peptide deformylase, mitochondrial OS=Homo sapiens OX=9606 GN=PDF PE=1 SV=1	51	8	11	8	243	27	9.16	302	123.9	124.4	121.2	77.2	74.2	79.1	123.167	76.8333	UP	1.60304	1.17805e-05
Q9NZH0	GPRC5B	G-protein coupled receptor family C group 5 member B OS=Homo sapiens OX=9606 GN=GPRC5B PE=2 SV=2	5	2	3	2	403	44.8	8.24	84	120	122.5	127	78.6	74.4	77.5	123.167	76.8333	UP	1.60304	4.26594e-05
P15907	ST6GAL1	Beta-galactoside alpha-2,6-sialyltransferase 1 OS=Homo sapiens OX=9606 GN=ST6GAL1 PE=1 SV=1	12	4	4	4	406	46.6	9.01	88	127.7	121.6	120.2	76.2	76.2	78.1	123.167	76.8333	UP	1.60304	4.15924e-05
Q8NBS3	SLC4A11	Sodium bicarbonate transporter-like protein 11 OS=Homo sapiens OX=9606 GN=SLC4A11 PE=1 SV=2	5	3	3	3	891	99.5	7.68	97	119.2	123.8	126.5	84.6	71.3	74.7	123.167	76.8667	UP	1.60234	0.000513234
Q9BQG0	MYBBP1A	Myb-binding protein 1A OS=Homo sapiens OX=9606 GN=MYBBP1A PE=1 SV=2	35	43	81	43	1328	148.8	9.28	1810	117.7	128.5	122.8	76.5	77.9	76.6	123	77	UP	1.5974	0.000128186
O75446	SAP30	Histone deacetylase complex subunit SAP30 OS=Homo sapiens OX=9606 GN=SAP30 PE=1 SV=1	21	6	8	6	220	23.3	9.17	88	129.2	119.5	120.1	79.2	76.8	75.2	122.933	77.0667	UP	1.59516	0.000164155
Q14571	ITPR2	Inositol 1,4,5-trisphosphate receptor type 2 OS=Homo sapiens OX=9606 GN=ITPR2 PE=1 SV=2	15	37	38	25	2701	307.9	6.43	492	120.7	123.8	124.2	76.5	77.3	77.5	122.9	77.1	UP	1.59403	2.3541e-06
P17516	AKR1C4	Aldo-keto reductase family 1 member C4 OS=Homo sapiens OX=9606 GN=AKR1C4 PE=1 SV=3	3	1	1	1	323	37	6.93	28	138.5	117.1	113	75.8	82	73.5	122.867	77.1	UP	1.5936	0.0052868
Q9BX79	STRA6	Receptor for retinol uptake STRA6 OS=Homo sapiens OX=9606 GN=STRA6 PE=1 SV=1	9	4	5	4	667	73.5	8.98	30	118.5	123.2	126.6	79.8	74.5	77.4	122.767	77.2333	UP	1.58956	8.41441e-05
Q9BR39	JPH2	Junctophilin-2 OS=Homo sapiens OX=9606 GN=JPH2 PE=1 SV=2	16	8	9	8	696	74.2	8.72	183	123.2	121.9	123.1	76.2	75.5	80.2	122.733	77.3	UP	1.58775	7.50849e-06
Q13188	STK3	Serine/threonine-protein kinase 3 OS=Homo sapiens OX=9606 GN=STK3 PE=1 SV=2	25	11	15	11	491	56.3	5.24	282	126	119.4	122.7	77.9	77.8	76.3	122.7	77.3333	UP	1.58664	2.12508e-05
Q86XX4	FRAS1	Extracellular matrix protein FRAS1 OS=Homo sapiens OX=9606 GN=FRAS1 PE=1 SV=2	3	8	8	8	4008	442.9	5.57	94	119.8	123.3	124.9	78.7	77.3	76	122.667	77.3333	UP	1.58621	1.16381e-05
Q8NBL1	POGLUT1	Protein O-glucosyltransferase 1 OS=Homo sapiens OX=9606 GN=POGLUT1 PE=1 SV=1	9	4	4	4	392	46.2	8.72	17	106.4	131.6	129.2	78.8	78.1	75.9	122.4	77.6	UP	1.57732	0.00516895
P09871	C1S	Complement C1s subcomponent OS=Homo sapiens OX=9606 GN=C1S PE=1 SV=1	14	6	6	6	688	76.6	4.96	133	110.4	127.5	129.2	79.3	77.4	76.2	122.367	77.6333	UP	1.57621	0.0018076
P21860	ERBB3	Receptor tyrosine-protein kinase erbB-3 OS=Homo sapiens OX=9606 GN=ERBB3 PE=1 SV=1	6	5	7	5	1342	148	6.55	122	122.8	122.1	122.2	80.1	77.5	75.3	122.367	77.6333	UP	1.57621	5.79015e-06
Q96GT9	XAGE2	X antigen family member 2 OS=Homo sapiens OX=9606 GN=XAGE2 PE=1 SV=1	41	3	4	3	111	12.3	5.2	115	125.5	119	122.5	80.1	83.1	69.9	122.333	77.7	UP	1.57443	0.000538559
P35580	MYH10	Myosin-10 OS=Homo sapiens OX=9606 GN=MYH10 PE=1 SV=3	33	58	85	38	1976	228.9	5.54	2041	127	117.9	122	76.4	76.2	80.5	122.3	77.7	UP	1.574	0.000116269
Q68CZ2	TNS3	Tensin-3 OS=Homo sapiens OX=9606 GN=TNS3 PE=1 SV=2	10	10	11	8	1445	155.2	6.81	258	125.7	118.6	122.6	78.9	77.2	77	122.3	77.7	UP	1.574	3.14166e-05
P51511	MMP15	Matrix metalloproteinase-15 OS=Homo sapiens OX=9606 GN=MMP15 PE=1 SV=1	24	12	16	12	669	75.8	7.46	405	128.5	121.8	116.6	78	76.6	78.5	122.3	77.7	UP	1.574	0.000216296
Q9H568	ACTL8	Actin-like protein 8 OS=Homo sapiens OX=9606 GN=ACTL8 PE=1 SV=1	4	1	1	1	366	41.3	6.14	75	118.6	128	120.3	71.4	78.2	83.6	122.3	77.7333	UP	1.57333	0.000615688
O75475	PSIP1	PC4 and SFRS1-interacting protein OS=Homo sapiens OX=9606 GN=PSIP1 PE=1 SV=1	49	26	52	25	530	60.1	9.13	1106	125.4	124.3	117	80.8	78.1	74.4	122.233	77.7667	UP	1.5718	0.000159989
P00973	OAS1	2'-5'-oligoadenylate synthase 1 OS=Homo sapiens OX=9606 GN=OAS1 PE=1 SV=4	15	4	4	4	400	46	8.22	110	114.1	121.7	130.9	77.4	77.3	78.7	122.233	77.8	UP	1.57112	0.000805665
P02656	APOC3	Apolipoprotein C-III OS=Homo sapiens OX=9606 GN=APOC3 PE=1 SV=1	16	1	2	1	99	10.8	5.41	138	122.7	122.7	121	78.5	78.9	76.1	122.133	77.8333	UP	1.56916	1.82911e-06
Q9H6R3	ACSS3	Acyl-CoA synthetase short-chain family member 3, mitochondrial OS=Homo sapiens OX=9606 GN=ACSS3 PE=1 SV=1	33	20	26	20	686	74.7	8.63	542	116.8	124.5	125.1	77.7	76.9	79	122.133	77.8667	UP	1.56849	8.60483e-05
O00515	LAD1	Ladinin-1 OS=Homo sapiens OX=9606 GN=LAD1 PE=1 SV=2	50	24	34	24	517	57.1	9.67	673	129.3	118.3	118.7	78.6	77.6	77.5	122.1	77.9	UP	1.56739	0.000258
Q8WY36	BBX	HMG box transcription factor BBX OS=Homo sapiens OX=9606 GN=BBX PE=1 SV=1	2	2	2	2	941	105.1	8.79	68	128.8	118.4	119.1	81.4	78.6	73.7	122.1	77.9	UP	1.56739	0.00039668
Q96GU1	PAGE5	P antigen family member 5 OS=Homo sapiens OX=9606 GN=PAGE5 PE=1 SV=2	18	1	2	1	130	14	4.35	80	104.3	125.8	136.1	72	76	85.7	122.067	77.9	UP	1.56697	0.0124013
Q13445	TMED1	Transmembrane emp24 domain-containing protein 1 OS=Homo sapiens OX=9606 GN=TMED1 PE=1 SV=1	20	4	6	4	227	25.2	4.48	130	125.4	124.1	116.5	79.7	77.2	77	122	77.9667	UP	1.56477	0.000110921
Q8IUL8	CILP2	Cartilage intermediate layer protein 2 OS=Homo sapiens OX=9606 GN=CILP2 PE=2 SV=2	5	4	5	4	1156	126.2	8.22	108	126.9	117.6	121.4	76	78.4	79.7	121.967	78.0333	UP	1.56301	0.000112035
O75052	NOS1AP	Carboxyl-terminal PDZ ligand of neuronal nitric oxide synthase protein OS=Homo sapiens OX=9606 GN=NOS1AP PE=1 SV=3	2	1	1	1	506	56.1	6.3	38	121.7	121.4	122.8	77.3	78.7	78.2	121.967	78.0667	UP	1.56234	1.96401e-07
Q9Y397	ZDHHC9	Palmitoyltransferase ZDHHC9 OS=Homo sapiens OX=9606 GN=ZDHHC9 PE=1 SV=2	3	1	1	1	364	40.9	7.84	43	124.3	119.5	121.9	78.5	75.8	80	121.9	78.1	UP	1.56082	1.89533e-05
P50151	GNG10	Guanine nucleotide-binding protein G(I)/G(S)/G(O) subunit gamma-10 OS=Homo sapiens OX=9606 GN=GNG10 PE=1 SV=1	63	4	7	4	68	7.2	7.85	179	123.1	119.5	122.9	78.7	78.8	77.1	121.833	78.2	UP	1.55797	4.57743e-06
P83111	LACTB	Serine beta-lactamase-like protein LACTB, mitochondrial OS=Homo sapiens OX=9606 GN=LACTB PE=1 SV=2	23	14	21	14	547	60.7	8.53	258	121	124.4	119.9	77.6	78.7	78.5	121.767	78.2667	UP	1.55579	6.32109e-06
Q8N3V7	SYNPO	Synaptopodin OS=Homo sapiens OX=9606 GN=SYNPO PE=1 SV=2	16	10	11	10	929	99.4	8.72	200	121.8	123.4	120.1	76.7	77.9	80.2	121.767	78.2667	UP	1.55579	6.40758e-06
Q5T7M9	DIPK1A	Divergent protein kinase domain 1A OS=Homo sapiens OX=9606 GN=DIPK1A PE=2 SV=1	5	2	2	2	428	49	7.17	36	111.7	122.2	131.2	77.9	76.6	80.3	121.7	78.2667	UP	1.55494	0.00163298
P63165	SUMO1	Small ubiquitin-related modifier 1 OS=Homo sapiens OX=9606 GN=SUMO1 PE=1 SV=1	40	4	5	4	101	11.6	5.52	31	125.5	121.2	118.3	84.3	72.6	78	121.667	78.3	UP	1.55385	0.000400994
Q9NVH6	TMLHE	Trimethyllysine dioxygenase, mitochondrial OS=Homo sapiens OX=9606 GN=TMLHE PE=1 SV=1	9	3	3	3	421	49.5	7.72	61	121.3	120.5	123.1	73.9	77.5	83.7	121.633	78.3667	UP	1.55211	0.000128022
Q92696	RABGGTA	Geranylgeranyl transferase type-2 subunit alpha OS=Homo sapiens OX=9606 GN=RABGGTA PE=1 SV=2	18	7	8	7	567	65	5.67	156	125.2	124.6	115	78	79.6	77.5	121.6	78.3667	UP	1.55168	0.000211504
Q9BYG5	PARD6B	Partitioning defective 6 homolog beta OS=Homo sapiens OX=9606 GN=PARD6B PE=1 SV=1	24	7	8	7	372	41.2	5.58	192	125.2	120.4	119.3	77.5	79.5	78.2	121.633	78.4	UP	1.55145	2.22723e-05
P67936	TPM4	Tropomyosin alpha-4 chain OS=Homo sapiens OX=9606 GN=TPM4 PE=1 SV=3	57	20	38	9	248	28.5	4.69	826	135	112.6	117.3	76.9	80.1	78.2	121.633	78.4	UP	1.55145	0.00327997
Q14210	LY6D	Lymphocyte antigen 6D OS=Homo sapiens OX=9606 GN=LY6D PE=1 SV=1	15	2	2	2	128	13.3	8.21	18	127	117.6	119.9	78.9	77.3	79.2	121.5	78.4667	UP	1.54843	0.000118434
Q69YL0	NCBP2AS2	Protein NCBP2AS2 OS=Homo sapiens OX=9606 GN=NCBP2AS2 PE=1 SV=1	22	2	2	2	99	10.9	12	44	129.6	121.1	113.8	79.9	78.1	77.4	121.5	78.4667	UP	1.54843	0.000742906
P35749	MYH11	Myosin-11 OS=Homo sapiens OX=9606 GN=MYH11 PE=1 SV=3	10	19	39	1	1972	227.2	5.5	1064	131.5	122.6	110.4	73.5	73.2	88.8	121.5	78.5	UP	1.54777	0.00577711
Q6UXD5	SEZ6L2	Seizure 6-like protein 2 OS=Homo sapiens OX=9606 GN=SEZ6L2 PE=1 SV=2	6	5	6	5	910	97.5	4.89	98	122.3	120.2	121.8	79.4	78.2	78	121.433	78.5333	UP	1.54626	6.19955e-07
Q9Y5Q0	FADS3	Fatty acid desaturase 3 OS=Homo sapiens OX=9606 GN=FADS3 PE=1 SV=1	17	4	5	4	445	51.1	7.77	150	120	123.5	120.8	76.6	79	80.1	121.433	78.5667	UP	1.54561	8.44654e-06
Q9HCH5	SYTL2	Synaptotagmin-like protein 2 OS=Homo sapiens OX=9606 GN=SYTL2 PE=1 SV=3	1	1	1	1	934	104.9	8	27	125.8	116.7	121.8	78.5	75.8	81.4	121.433	78.5667	UP	1.54561	0.00015656
Q68D91	MBLAC2	Metallo-beta-lactamase domain-containing protein 2 OS=Homo sapiens OX=9606 GN=MBLAC2 PE=1 SV=3	45	11	15	11	279	31.4	6.92	295	117.1	122.3	124.7	79.2	79.4	77.3	121.367	78.6333	UP	1.54345	5.29459e-05
Q9C002	NMES1	Normal mucosa of esophagus-specific gene 1 protein OS=Homo sapiens OX=9606 GN=NMES1 PE=2 SV=1	29	3	6	3	83	9.6	9.47	135	109.5	121.3	133.2	77.5	80	78.4	121.333	78.6333	UP	1.54303	0.00342977
Q8IYK2	CCDC105	Coiled-coil domain-containing protein 105 OS=Homo sapiens OX=9606 GN=CCDC105 PE=2 SV=3	1	1	1	1	499	56.9	9.86	21	130.9	106.8	126.3	82.9	82.2	70.8	121.333	78.6333	UP	1.54303	0.00695596
P13473	LAMP2	Lysosome-associated membrane glycoprotein 2 OS=Homo sapiens OX=9606 GN=LAMP2 PE=1 SV=2	15	6	11	6	410	44.9	5.63	256	121.3	123.3	119.3	79.2	79.4	77.5	121.3	78.7	UP	1.5413	5.21199e-06
Q9ULI1	NWD2	NACHT and WD repeat domain-containing protein 2 OS=Homo sapiens OX=9606 GN=NWD2 PE=2 SV=3	1	1	2	1	1742	197.3	6.24	0	122.1	108	133.7	71.3	80.4	84.4	121.267	78.7	UP	1.54087	0.00708533
P55268	LAMB2	Laminin subunit beta-2 OS=Homo sapiens OX=9606 GN=LAMB2 PE=1 SV=2	10	14	16	14	1798	195.9	6.52	229	116.1	126	121.8	78.1	78.8	79.3	121.3	78.7333	UP	1.54064	0.000123633
Q8IXM2	BAP18	Chromatin complexes subunit BAP18 OS=Homo sapiens OX=9606 GN=BAP18 PE=1 SV=1	6	1	1	1	172	17.9	7.33	27	125.1	118.3	120.5	80	80	76.2	121.3	78.7333	UP	1.54064	5.65038e-05
Q6IA17	SIGIRR	Single Ig IL-1-related receptor OS=Homo sapiens OX=9606 GN=SIGIRR PE=1 SV=3	6	2	2	2	410	45.7	6.46	59	131.4	116.8	115.6	77.7	75	83.6	121.267	78.7667	UP	1.53957	0.0017036
O94832	MYO1D	Unconventional myosin-Id OS=Homo sapiens OX=9606 GN=MYO1D PE=1 SV=2	29	27	37	27	1006	116.1	9.39	740	118.4	124.3	120.9	78.9	79.5	78	121.2	78.8	UP	1.53807	1.77886e-05
Q99720	SIGMAR1	Sigma non-opioid intracellular receptor 1 OS=Homo sapiens OX=9606 GN=SIGMAR1 PE=1 SV=1	30	4	7	4	223	25.1	5.96	234	125.1	122.1	116.4	79.3	79.5	77.7	121.2	78.8333	UP	1.53742	8.48235e-05
Q08AM6	VAC14	Protein VAC14 homolog OS=Homo sapiens OX=9606 GN=VAC14 PE=1 SV=1	14	9	11	9	782	87.9	6.13	231	125.8	120.8	116.9	78.2	80.8	77.5	121.167	78.8333	UP	1.537	0.000106075
A4D1P6	WDR91	WD repeat-containing protein 91 OS=Homo sapiens OX=9606 GN=WDR91 PE=1 SV=2	3	2	2	2	747	83.3	6.58	40	113.1	126.3	124	79.4	80.6	76.7	121.133	78.9	UP	1.53528	0.000566152
Q562R1	ACTBL2	Beta-actin-like protein 2 OS=Homo sapiens OX=9606 GN=ACTBL2 PE=1 SV=2	37	9	88	5	376	42	5.59	1698	126.1	118.5	118.7	72.9	84.3	79.5	121.1	78.9	UP	1.53485	0.000523834
Q9NUQ6	SPATS2L	SPATS2-like protein OS=Homo sapiens OX=9606 GN=SPATS2L PE=1 SV=2	19	8	9	8	558	61.7	9.64	223	120.5	121.9	120.9	79.3	81.5	75.9	121.1	78.9	UP	1.53485	1.49578e-05
Q9Y251	HPSE	Heparanase OS=Homo sapiens OX=9606 GN=HPSE PE=1 SV=2	5	2	2	2	543	61.1	9.28	58	99.9	129.4	134	64.8	80.4	91.6	121.1	78.9333	UP	1.53421	0.033155
Q8TBM7	TMEM254	Transmembrane protein 254 OS=Homo sapiens OX=9606 GN=TMEM254 PE=1 SV=1	9	1	1	1	123	14.2	9.67	37	121.1	126.9	115.2	80.7	83.6	72.5	121.067	78.9333	UP	1.53378	0.000884161
Q9UDY8	MALT1	Mucosa-associated lymphoid tissue lymphoma translocation protein 1 OS=Homo sapiens OX=9606 GN=MALT1 PE=1 SV=1	3	2	2	2	824	92.2	5.73	30	113.2	123.9	126.1	79.3	79.2	78.3	121.067	78.9333	UP	1.53378	0.000458082
P21802	FGFR2	Fibroblast growth factor receptor 2 OS=Homo sapiens OX=9606 GN=FGFR2 PE=1 SV=1	5	4	4	3	821	92	5.88	55	116.9	118.5	127.5	79.1	81.6	76.3	120.967	79	UP	1.53122	0.000322158
Q12955	ANK3	Ankyrin-3 OS=Homo sapiens OX=9606 GN=ANK3 PE=1 SV=3	5	19	21	19	4377	480.1	6.49	439	130.1	117.2	115.7	79	78.6	79.5	121	79.0333	UP	1.531	0.0007862
Q8WUD1	RAB2B	Ras-related protein Rab-2B OS=Homo sapiens OX=9606 GN=RAB2B PE=1 SV=1	53	10	19	3	216	24.2	7.83	442	125.9	120.9	116	81	80.5	75.7	120.933	79.0667	UP	1.52951	0.000227628
Q03001	DST	Dystonin OS=Homo sapiens OX=9606 GN=DST PE=1 SV=4	3	18	18	16	7570	860.1	5.25	229	122.1	117.7	123	80.2	78.8	78.2	120.933	79.0667	UP	1.52951	1.77504e-05
P46531	NOTCH1	Neurogenic locus notch homolog protein 1 OS=Homo sapiens OX=9606 GN=NOTCH1 PE=1 SV=4	4	9	9	6	2555	272.3	5.12	118	123.8	118.3	120.7	80.2	79	78.1	120.933	79.1	UP	1.52887	1.63455e-05
Q9P0M6	H2AFY2	Core histone macro-H2A.2 OS=Homo sapiens OX=9606 GN=H2AFY2 PE=1 SV=3	15	5	9	3	372	40	9.69	316	119.8	119.2	123.5	79.3	80.8	77.3	120.833	79.1333	UP	1.52696	1.57825e-05
P40189	IL6ST	Interleukin-6 receptor subunit beta OS=Homo sapiens OX=9606 GN=IL6ST PE=1 SV=2	11	6	7	6	918	103.5	5.95	142	123.3	118.4	120.8	79.9	78.8	78.9	120.833	79.2	UP	1.52567	8.93999e-06
Q02083	NAAA	N-acylethanolamine-hydrolyzing acid amidase OS=Homo sapiens OX=9606 GN=NAAA PE=1 SV=3	3	1	1	1	359	40	8.75	29	124.4	116.3	121.7	78.8	81.6	77.2	120.8	79.2	UP	1.52525	0.000104482
Q9NVA4	TMEM184C	Transmembrane protein 184C OS=Homo sapiens OX=9606 GN=TMEM184C PE=1 SV=2	3	1	2	1	438	50.1	6.27	70	113.2	122.4	126.7	78.4	80	79.2	120.767	79.2	UP	1.52483	0.000488231
Q16739	UGCG	Ceramide glucosyltransferase OS=Homo sapiens OX=9606 GN=UGCG PE=1 SV=1	16	5	5	5	394	44.8	7.78	101	116.9	125.7	119.6	80.1	76.3	81.4	120.733	79.2667	UP	1.52313	0.000162827
P38432	COIL	Coilin OS=Homo sapiens OX=9606 GN=COIL PE=1 SV=1	21	10	11	10	576	62.6	9.07	254	120.3	120.2	121.6	79.7	78.6	79.6	120.7	79.3	UP	1.52207	2.17675e-07
Q96SL1	SLC49A4	Solute carrier family 49 member 4 OS=Homo sapiens OX=9606 GN=SLC49A4 PE=1 SV=1	5	2	3	2	478	52.1	8.47	76	119.5	121.8	120.6	80.7	77.2	80.1	120.633	79.3333	UP	1.52059	5.3049e-06
P17676	CEBPB	CCAAT/enhancer-binding protein beta OS=Homo sapiens OX=9606 GN=CEBPB PE=1 SV=2	22	6	11	6	345	36.1	8.31	256	124	120.7	117.2	78.1	76.5	83.5	120.633	79.3667	UP	1.51995	0.000139291
Q8NFJ5	GPRC5A	Retinoic acid-induced protein 3 OS=Homo sapiens OX=9606 GN=GPRC5A PE=1 SV=2	23	5	9	5	357	40.2	8.15	127	115.7	125.5	120.4	75.1	77.7	85.5	120.533	79.4333	UP	1.51742	0.000620017
Q52LW3	ARHGAP29	Rho GTPase-activating protein 29 OS=Homo sapiens OX=9606 GN=ARHGAP29 PE=1 SV=2	1	1	1	1	1261	142	6.74	28	129.2	106.6	125.9	72.5	74.9	91	120.567	79.4667	UP	1.5172	0.0108206
Q96QZ7	MAGI1	Membrane-associated guanylate kinase, WW and PDZ domain-containing protein 1 OS=Homo sapiens OX=9606 GN=MAGI1 PE=1 SV=3	7	6	7	6	1491	164.5	7.58	168	123.3	121.4	116.8	77.3	83.3	77.8	120.5	79.4667	UP	1.51636	0.000113111
P28838	LAP3	Cytosol aminopeptidase OS=Homo sapiens OX=9606 GN=LAP3 PE=1 SV=3	57	24	40	24	519	56.1	7.93	1229	117.1	122.9	121.5	80	79.2	79.3	120.5	79.5	UP	1.51572	2.03726e-05
P09493	TPM1	Tropomyosin alpha-1 chain OS=Homo sapiens OX=9606 GN=TPM1 PE=1 SV=2	46	16	31	5	284	32.7	4.74	510	133.1	112	116.1	79	80.6	79.1	120.4	79.5667	UP	1.5132	0.00324186
Q14764	MVP	Major vault protein OS=Homo sapiens OX=9606 GN=MVP PE=1 SV=4	39	30	41	30	893	99.3	5.48	854	121.6	119.4	120.2	81.6	82	75.2	120.4	79.6	UP	1.51256	5.88135e-05
Q96D31	ORAI1	Calcium release-activated calcium channel protein 1 OS=Homo sapiens OX=9606 GN=ORAI1 PE=1 SV=2	4	1	1	1	301	32.6	8.32	35	109.2	127.2	124.8	86	74.5	78.3	120.4	79.6	UP	1.51256	0.00343862
P36776	LONP1	Lon protease homolog, mitochondrial OS=Homo sapiens OX=9606 GN=LONP1 PE=1 SV=2	47	40	87	40	959	106.4	6.39	2161	117.6	122.2	121.4	79.6	79.2	80.1	120.4	79.6333	UP	1.51193	9.33048e-06
P22735	TGM1	Protein-glutamine gamma-glutamyltransferase K OS=Homo sapiens OX=9606 GN=TGM1 PE=1 SV=4	37	25	36	25	817	89.7	6.04	654	125.7	119.1	116.1	81.7	80.8	76.5	120.3	79.6667	UP	1.51004	0.000237699
Q5VT79	ANXA8L1	Annexin A8-like protein 1 OS=Homo sapiens OX=9606 GN=ANXA8L1 PE=2 SV=2	15	4	6	4	327	36.9	5.78	171	138.6	108.9	113.4	77.9	77.4	83.8	120.3	79.7	UP	1.50941	0.0127627
Q9H1A4	ANAPC1	Anaphase-promoting complex subunit 1 OS=Homo sapiens OX=9606 GN=ANAPC1 PE=1 SV=1	3	4	4	4	1944	216.4	6.3	63	106.6	127.7	126.5	78.8	80.1	80.3	120.267	79.7333	UP	1.50836	0.00410299
Q8NCN5	PDPR	Pyruvate dehydrogenase phosphatase regulatory subunit, mitochondrial OS=Homo sapiens OX=9606 GN=PDPR PE=1 SV=2	27	19	26	19	879	99.3	6.35	561	118.3	122.2	120.1	79.7	79.2	80.5	120.2	79.8	UP	1.50627	4.47314e-06
P23458	JAK1	Tyrosine-protein kinase JAK1 OS=Homo sapiens OX=9606 GN=JAK1 PE=1 SV=2	16	17	20	16	1154	133.2	7.55	291	122.2	119.9	118.4	77.8	77.8	84	120.167	79.8667	UP	1.50459	6.70964e-05
Q9H4G4	GLIPR2	Golgi-associated plant pathogenesis-related protein 1 OS=Homo sapiens OX=9606 GN=GLIPR2 PE=1 SV=3	22	2	2	2	154	17.2	9.41	73	119	118.4	122.9	81.5	78.4	79.7	120.1	79.8667	UP	1.50376	1.77193e-05
Q9NUM4	TMEM106B	Transmembrane protein 106B OS=Homo sapiens OX=9606 GN=TMEM106B PE=1 SV=2	24	5	6	5	274	31.1	6.99	168	121.7	119.6	118.9	79.7	77.5	82.6	120.067	79.9333	UP	1.50209	1.90729e-05
Q8WUM9	SLC20A1	Sodium-dependent phosphate transporter 1 OS=Homo sapiens OX=9606 GN=SLC20A1 PE=1 SV=1	4	3	3	3	679	73.7	7.08	29	118.4	120.2	121.5	80.7	80.5	78.7	120.033	79.9667	UP	1.50104	3.40408e-06
Q96FS4	SIPA1	Signal-induced proliferation-associated protein 1 OS=Homo sapiens OX=9606 GN=SIPA1 PE=1 SV=1	3	2	3	2	1042	112.1	6.6	74	127.2	119.3	113.6	68.8	85.5	85.7	120.033	80	UP	1.50042	0.00427256
P00736	C1R	Complement C1r subcomponent OS=Homo sapiens OX=9606 GN=C1R PE=1 SV=2	14	8	8	8	705	80.1	6.21	112	113.7	120.4	125.9	74.9	80	85.1	120	80	UP	1.5	0.000958856
Q9UDX5	MTFP1	Mitochondrial fission process protein 1 OS=Homo sapiens OX=9606 GN=MTFP1 PE=1 SV=1	37	6	9	6	166	18	9.31	159	79.5	77.2	83.3	122.5	121.6	115.9	80	120	DOWN	0.666667	0.000125587
Q9NSU2	TREX1	Three-prime repair exonuclease 1 OS=Homo sapiens OX=9606 GN=TREX1 PE=1 SV=2	10	2	2	2	314	33.2	7.93	39	71.7	81.7	86.6	126.6	123.8	109.7	80	120.033	DOWN	0.666482	0.00421621
Q9NWU2	GID8	Glucose-induced degradation protein 8 homolog OS=Homo sapiens OX=9606 GN=GID8 PE=1 SV=1	24	3	5	3	228	26.7	4.97	78	78.7	77.6	83.4	126.6	125.1	108.4	79.9	120.033	DOWN	0.665648	0.00275932
P30085	CMPK1	UMP-CMP kinase OS=Homo sapiens OX=9606 GN=CMPK1 PE=1 SV=3	24	4	4	4	196	22.2	5.57	83	79.6	81.8	78.4	120.2	127.1	113	79.9333	120.1	DOWN	0.665556	0.000662089
Q13363	CTBP1	C-terminal-binding protein 1 OS=Homo sapiens OX=9606 GN=CTBP1 PE=1 SV=2	19	8	9	4	440	47.5	6.77	111	83.3	76.9	79.6	123.9	120	116.4	79.9333	120.1	DOWN	0.665556	0.000147413
P36957	DLST	Dihydrolipoyllysine-residue succinyltransferase component of 2-oxoglutarate dehydrogenase complex, mitochondrial OS=Homo sapiens OX=9606 GN=DLST PE=1 SV=4	45	17	57	17	453	48.7	8.95	1713	79.1	79.9	80.7	119.4	116.5	124.4	79.9	120.1	DOWN	0.665279	6.88476e-05
P06744	GPI	Glucose-6-phosphate isomerase OS=Homo sapiens OX=9606 GN=GPI PE=1 SV=4	42	22	37	22	558	63.1	8.32	630	81.3	78.8	79.6	121.5	127.3	111.5	79.9	120.1	DOWN	0.665279	0.0010034
P10412	H1-4	Histone H1.4 OS=Homo sapiens OX=9606 GN=H1-4 PE=1 SV=2	52	18	90	6	219	21.9	11.03	2047	83	76.7	79.9	111.6	113.6	135.3	79.8667	120.167	DOWN	0.664632	0.00667813
P50993	ATP1A2	Sodium/potassium-transporting ATPase subunit alpha-2 OS=Homo sapiens OX=9606 GN=ATP1A2 PE=1 SV=1	20	18	58	1	1020	112.2	5.66	1977	76.5	83	79.8	114.1	128.1	118.5	79.7667	120.233	DOWN	0.663432	0.000875284
O95183	VAMP5	Vesicle-associated membrane protein 5 OS=Homo sapiens OX=9606 GN=VAMP5 PE=1 SV=1	17	2	2	1	116	12.8	7.85	38	76.4	79.5	83.4	113.1	126.9	120.7	79.7667	120.233	DOWN	0.663432	0.000828569
P11234	RALB	Ras-related protein Ral-B OS=Homo sapiens OX=9606 GN=RALB PE=1 SV=1	51	11	30	6	206	23.4	6.62	776	80.8	79.7	78.7	119.8	122	119	79.7333	120.267	DOWN	0.662971	3.0399e-06
P68036	UBE2L3	Ubiquitin-conjugating enzyme E2 L3 OS=Homo sapiens OX=9606 GN=UBE2L3 PE=1 SV=1	74	9	12	9	154	17.9	8.51	235	77.7	80.1	81.2	123.4	128.5	109.2	79.6667	120.367	DOWN	0.661867	0.00226592
Q96AE4	FUBP1	Far upstream element-binding protein 1 OS=Homo sapiens OX=9606 GN=FUBP1 PE=1 SV=3	45	24	39	18	644	67.5	7.61	757	85.4	79	74.4	119.3	115.2	126.7	79.6	120.4	DOWN	0.66113	0.000919939
Q9BQE5	APOL2	Apolipoprotein L2 OS=Homo sapiens OX=9606 GN=APOL2 PE=1 SV=1	39	12	16	12	337	37.1	6.74	315	73.5	77.5	87.7	121.8	121.3	118.3	79.5667	120.467	DOWN	0.660487	0.000723533
Q8WW12	PCNP	PEST proteolytic signal-containing nuclear protein OS=Homo sapiens OX=9606 GN=PCNP PE=1 SV=2	30	4	4	4	178	18.9	7.49	71	81.1	78	79.5	124.1	119.2	118.1	79.5333	120.467	DOWN	0.66021	3.71171e-05
Q9H8P0	SRD5A3	Polyprenol reductase OS=Homo sapiens OX=9606 GN=SRD5A3 PE=1 SV=1	5	2	3	2	318	36.5	9.39	71	82.6	78.9	77	118.4	111.7	131.3	79.5	120.467	DOWN	0.659934	0.00237943
Q15124	PGM5	Phosphoglucomutase-like protein 5 OS=Homo sapiens OX=9606 GN=PGM5 PE=1 SV=2	15	6	6	6	567	62.2	7.21	21	78.6	72.6	87.2	121.9	125.2	114.4	79.4667	120.5	DOWN	0.659474	0.00150649
Q6UWE0	LRSAM1	E3 ubiquitin-protein ligase LRSAM1 OS=Homo sapiens OX=9606 GN=LRSAM1 PE=1 SV=1	3	2	2	2	723	83.5	5.94	20	74.3	80.6	83.4	109.8	118.4	133.5	79.4333	120.567	DOWN	0.658833	0.00520663
Q14746	COG2	Conserved oligomeric Golgi complex subunit 2 OS=Homo sapiens OX=9606 GN=COG2 PE=1 SV=1	14	7	7	7	738	83.2	6.62	184	72.3	79.5	86.4	123.2	123.4	115.2	79.4	120.6	DOWN	0.658375	0.00108238
P24311	COX7B	Cytochrome c oxidase subunit 7B, mitochondrial OS=Homo sapiens OX=9606 GN=COX7B PE=1 SV=2	10	2	4	2	80	9.2	10.27	20	76.3	83.7	78.1	125.4	116.1	120.4	79.3667	120.633	DOWN	0.657917	0.000293093
Q9ULR3	PPM1H	Protein phosphatase 1H OS=Homo sapiens OX=9606 GN=PPM1H PE=1 SV=2	4	2	2	2	514	56.4	6.6	70	74.6	79.1	84.4	120.9	125.2	115.8	79.3667	120.633	DOWN	0.657917	0.00046257
P36543	ATP6V1E1	V-type proton ATPase subunit E 1 OS=Homo sapiens OX=9606 GN=ATP6V1E1 PE=1 SV=1	36	9	13	9	226	26.1	8	174	77.7	78.6	81.6	125.5	123.8	112.8	79.3	120.7	DOWN	0.657001	0.000567968
P02144	MB	Myoglobin OS=Homo sapiens OX=9606 GN=MB PE=1 SV=2	5	1	1	1	154	17.2	7.68	33	75.1	82	80.8	119.2	125.3	117.6	79.3	120.7	DOWN	0.657001	0.000197824
P09874	PARP1	Poly [ADP-ribose] polymerase 1 OS=Homo sapiens OX=9606 GN=PARP1 PE=1 SV=4	56	61	135	61	1014	113	8.88	2631	81.7	78.6	77.6	122.8	120	119.4	79.3	120.733	DOWN	0.656819	1.38457e-05
P09525	ANXA4	Annexin A4 OS=Homo sapiens OX=9606 GN=ANXA4 PE=1 SV=4	74	24	39	23	319	35.9	6.13	976	81.6	78.8	77.4	129.4	124.1	108.7	79.2667	120.733	DOWN	0.656543	0.00280721
Q9NRQ5	SMCO4	Single-pass membrane and coiled-coil domain-containing protein 4 OS=Homo sapiens OX=9606 GN=SMCO4 PE=1 SV=1	14	1	1	1	59	6.7	10.29	0	80.7	76.8	80.2	121.8	111.8	128.6	79.2333	120.733	DOWN	0.656267	0.00117761
Q96E39	RBMXL1	RNA binding motif protein, X-linked-like-1 OS=Homo sapiens OX=9606 GN=RBMXL1 PE=1 SV=1	44	20	39	4	390	42.1	9.89	819	75.5	84.4	77.8	122.1	118.1	122.1	79.2333	120.767	DOWN	0.656086	0.000154101
O75911	DHRS3	Short-chain dehydrogenase/reductase 3 OS=Homo sapiens OX=9606 GN=DHRS3 PE=1 SV=2	29	8	12	8	302	33.5	8.84	342	78.5	78.7	80.4	120.2	121.1	121	79.2	120.767	DOWN	0.65581	3.96334e-07
P13640	MT1G	Metallothionein-1G OS=Homo sapiens OX=9606 GN=MT1G PE=1 SV=2	32	2	3	1	62	6.1	7.96	60	89.2	77.3	70.9	118.4	121	123.1	79.1333	120.833	DOWN	0.654897	0.00165815
Q14116	IL18	Interleukin-18 OS=Homo sapiens OX=9606 GN=IL18 PE=1 SV=1	13	2	3	2	193	22.3	4.67	89	77.5	78.3	81.6	119.6	123.2	119.8	79.1333	120.867	DOWN	0.654716	1.68933e-05
Q9UGT4	SUSD2	Sushi domain-containing protein 2 OS=Homo sapiens OX=9606 GN=SUSD2 PE=1 SV=1	48	21	69	21	822	90.2	6.28	2198	76.2	78.2	83	122.5	120.4	119.7	79.1333	120.867	DOWN	0.654716	4.43578e-05
Q8IV53	DENND1C	DENN domain-containing protein 1C OS=Homo sapiens OX=9606 GN=DENND1C PE=1 SV=1	1	1	1	1	801	87	5.67	0	74.8	74	88.5	116.7	119.4	126.4	79.1	120.833	DOWN	0.654621	0.00164318
Q15126	PMVK	Phosphomevalonate kinase OS=Homo sapiens OX=9606 GN=PMVK PE=1 SV=3	28	5	5	5	192	22	5.73	56	76	82	79.3	123	120.4	119.4	79.1	120.933	DOWN	0.654079	3.33908e-05
Q12840	KIF5A	Kinesin heavy chain isoform 5A OS=Homo sapiens OX=9606 GN=KIF5A PE=1 SV=2	7	7	7	1	1032	117.3	5.9	179	81	81.8	74.4	115.5	127.7	119.6	79.0667	120.933	DOWN	0.653804	0.000613802
Q92504	SLC39A7	Zinc transporter SLC39A7 OS=Homo sapiens OX=9606 GN=SLC39A7 PE=1 SV=2	4	2	3	2	469	50.1	6.87	25	79.1	79.1	78.9	119.7	118.3	124.9	79.0333	120.967	DOWN	0.653348	3.11247e-05
Q92485	SMPDL3B	Acid sphingomyelinase-like phosphodiesterase 3b OS=Homo sapiens OX=9606 GN=SMPDL3B PE=1 SV=2	28	9	16	9	455	50.8	5.64	297	77	80	80	123.1	121.7	118.2	79	121	DOWN	0.652893	1.85901e-05
Q9H7D7	WDR26	WD repeat-containing protein 26 OS=Homo sapiens OX=9606 GN=WDR26 PE=1 SV=3	23	10	11	10	661	72.1	6.16	183	77.5	77.4	82.1	124	122.6	116.5	79	121.033	DOWN	0.652713	0.000110851
O60869	EDF1	Endothelial differentiation-related factor 1 OS=Homo sapiens OX=9606 GN=EDF1 PE=1 SV=1	41	7	11	7	148	16.4	9.95	142	81.9	77.7	76.8	126.8	129.3	107.5	78.8	121.2	DOWN	0.650165	0.00387906
P51858	HDGF	Hepatoma-derived growth factor OS=Homo sapiens OX=9606 GN=HDGF PE=1 SV=1	42	10	17	9	240	26.8	4.73	341	79.8	77.9	78.6	124.9	128.7	110.1	78.7667	121.233	DOWN	0.649711	0.00173477
P37837	TALDO1	Transaldolase OS=Homo sapiens OX=9606 GN=TALDO1 PE=1 SV=2	36	13	21	13	337	37.5	6.81	375	80.7	78	77.5	123	130.2	110.6	78.7333	121.267	DOWN	0.649258	0.00185209
Q9ULV3	CIZ1	Cip1-interacting zinc finger protein OS=Homo sapiens OX=9606 GN=CIZ1 PE=1 SV=2	11	7	8	7	898	100	6.11	134	72.6	72.2	91.4	121.2	124.7	117.9	78.7333	121.267	DOWN	0.649258	0.00303684
Q9NQX4	MYO5C	Unconventional myosin-Vc OS=Homo sapiens OX=9606 GN=MYO5C PE=1 SV=2	22	34	41	27	1742	202.7	7.71	719	76.3	77.9	81.8	123.5	120.7	119.7	78.6667	121.3	DOWN	0.64853	2.8087e-05
Q99436	PSMB7	Proteasome subunit beta type-7 OS=Homo sapiens OX=9606 GN=PSMB7 PE=1 SV=1	18	4	7	4	277	29.9	7.68	173	77.7	78.7	79.6	117.7	126.5	119.9	78.6667	121.367	DOWN	0.648174	9.3469e-05
Q16836	HADH	Hydroxyacyl-coenzyme A dehydrogenase, mitochondrial OS=Homo sapiens OX=9606 GN=HADH PE=1 SV=3	51	16	29	16	314	34.3	8.85	444	78.5	79.6	77.8	119.8	117	127.3	78.6333	121.367	DOWN	0.647899	0.000164415
P18859	ATP5PF	ATP synthase-coupling factor 6, mitochondrial OS=Homo sapiens OX=9606 GN=ATP5PF PE=1 SV=1	52	6	19	6	108	12.6	9.52	469	79.4	79.5	76.9	123.4	118.1	122.7	78.6	121.4	DOWN	0.647446	2.14638e-05
Q9HC07	TMEM165	Transmembrane protein 165 OS=Homo sapiens OX=9606 GN=TMEM165 PE=1 SV=1	33	10	28	10	324	34.9	7.02	844	76.6	79.5	79.7	119.5	121.2	123.5	78.6	121.4	DOWN	0.647446	9.7629e-06
Q8IXK2	GALNT12	Polypeptide N-acetylgalactosaminyltransferase 12 OS=Homo sapiens OX=9606 GN=GALNT12 PE=1 SV=3	3	2	2	2	581	66.9	6.8	44	77	73.5	85.1	119.9	119	125.4	78.5333	121.433	DOWN	0.64672	0.000418118
P09429	HMGB1	High mobility group protein B1 OS=Homo sapiens OX=9606 GN=HMGB1 PE=1 SV=3	40	12	28	9	215	24.9	5.74	468	77.3	79.6	78.7	115.7	117.8	130.9	78.5333	121.467	DOWN	0.646542	0.000865748
Q6P1N9	TATDN1	Putative deoxyribonuclease TATDN1 OS=Homo sapiens OX=9606 GN=TATDN1 PE=1 SV=2	23	7	7	6	297	33.6	6.96	131	76.9	80	78.6	122.6	119.9	122.1	78.5	121.533	DOWN	0.645913	3.86922e-06
Q9BY50	SEC11C	Signal peptidase complex catalytic subunit SEC11C OS=Homo sapiens OX=9606 GN=SEC11C PE=1 SV=3	24	5	6	5	192	21.5	9.2	95	75.2	78.5	81.7	123.2	119.2	122.3	78.4667	121.567	DOWN	0.645462	4.25122e-05
P46459	NSF	Vesicle-fusing ATPase OS=Homo sapiens OX=9606 GN=NSF PE=1 SV=3	41	30	51	30	744	82.5	6.95	916	73.9	81.3	80.2	129.2	127.3	108.2	78.4667	121.567	DOWN	0.645462	0.00370254
P09669	COX6C	Cytochrome c oxidase subunit 6C OS=Homo sapiens OX=9606 GN=COX6C PE=1 SV=2	52	7	12	7	75	8.8	10.39	94	73.7	81.5	80.2	116.6	113.2	134.9	78.4667	121.567	DOWN	0.645462	0.00383147
P13726	F3	Tissue factor OS=Homo sapiens OX=9606 GN=F3 PE=1 SV=1	16	3	3	3	295	33	7.03	114	80.4	78.5	76	121.8	120.2	123.3	78.3	121.767	DOWN	0.643033	9.7959e-06
Q9UGI8	TES	Testin OS=Homo sapiens OX=9606 GN=TES PE=1 SV=1	45	14	16	14	421	48	7.68	426	78.2	78.3	78.3	124.2	125	116.1	78.2667	121.767	DOWN	0.642759	0.000106412
P21291	CSRP1	Cysteine and glycine-rich protein 1 OS=Homo sapiens OX=9606 GN=CSRP1 PE=1 SV=3	68	10	18	10	193	20.6	8.57	408	81.6	76.2	76.9	125	129.8	110.5	78.2333	121.767	DOWN	0.642486	0.00196921
P11182	DBT	Lipoamide acyltransferase component of branched-chain alpha-keto acid dehydrogenase complex, mitochondrial OS=Homo sapiens OX=9606 GN=DBT PE=1 SV=3	46	19	31	19	482	53.5	8.51	670	77.4	77.9	79.3	119.7	118.3	127.5	78.2	121.833	DOWN	0.64186	0.000116507
O43396	TXNL1	Thioredoxin-like protein 1 OS=Homo sapiens OX=9606 GN=TXNL1 PE=1 SV=3	42	8	9	8	289	32.2	4.96	215	76	77.2	81.3	121	126.8	117.8	78.1667	121.867	DOWN	0.641411	0.000144047
Q6P531	GGT6	Glutathione hydrolase 6 OS=Homo sapiens OX=9606 GN=GGT6 PE=2 SV=2	16	4	4	4	493	50.5	6.07	129	78	78.5	77.9	121.3	121.9	122.5	78.1333	121.9	DOWN	0.640963	3.89842e-08
O75146	HIP1R	Huntingtin-interacting protein 1-related protein OS=Homo sapiens OX=9606 GN=HIP1R PE=1 SV=2	10	9	10	7	1068	119.3	6.67	246	71.5	80	82.8	115.8	125.1	124.8	78.1	121.9	DOWN	0.640689	0.000660346
Q14739	LBR	Delta(14)-sterol reductase LBR OS=Homo sapiens OX=9606 GN=LBR PE=1 SV=2	13	8	11	8	615	70.7	9.36	129	79.2	79.8	75.3	121.2	122.9	121.6	78.1	121.9	DOWN	0.640689	8.2132e-06
Q5RI15	COX20	Cytochrome c oxidase assembly protein COX20, mitochondrial OS=Homo sapiens OX=9606 GN=COX20 PE=1 SV=2	23	3	4	3	118	13.3	8.76	120	77.5	79.7	77	118.9	118.9	128	78.0667	121.933	DOWN	0.640241	0.00015317
Q96MV1	TLCD4	TLC domain-containing protein 4 OS=Homo sapiens OX=9606 GN=TLCD4 PE=1 SV=1	8	2	4	2	263	30	9.33	80	73.1	78.8	82.1	134.2	130	101.8	78	122	DOWN	0.639344	0.0138308
Q05655	PRKCD	Protein kinase C delta type OS=Homo sapiens OX=9606 GN=PRKCD PE=1 SV=2	50	29	38	29	676	77.5	7.75	804	77.9	78.4	77.5	126.4	122.2	117.6	77.9333	122.067	DOWN	0.638449	6.5869e-05
P41567	EIF1	Eukaryotic translation initiation factor 1 OS=Homo sapiens OX=9606 GN=EIF1 PE=1 SV=1	77	8	11	2	113	12.7	7.44	316	70.4	77.8	85.5	129.7	136	100.5	77.9	122.067	DOWN	0.638176	0.0199179
P29401	TKT	Transketolase OS=Homo sapiens OX=9606 GN=TKT PE=1 SV=3	55	27	54	27	623	67.8	7.66	1324	79.8	75.6	78.3	121.6	128.5	116.1	77.9	122.067	DOWN	0.638176	0.000310536
P10276	RARA	Retinoic acid receptor alpha OS=Homo sapiens OX=9606 GN=RARA PE=1 SV=2	12	4	5	3	462	50.7	7.9	160	77.1	75.8	80.6	116.8	114.8	134.8	77.8333	122.133	DOWN	0.637282	0.00244938
Q8TB36	GDAP1	Ganglioside-induced differentiation-associated protein 1 OS=Homo sapiens OX=9606 GN=GDAP1 PE=1 SV=3	15	6	10	6	358	41.3	8.34	220	76.1	79.8	77.5	122	121.8	122.8	77.8	122.2	DOWN	0.636661	2.42782e-06
Q15431	SYCP1	Synaptonemal complex protein 1 OS=Homo sapiens OX=9606 GN=SYCP1 PE=1 SV=2	1	1	1	1	976	114.1	5.96	23	72.3	78.4	82.7	135.8	134.9	95.9	77.8	122.2	DOWN	0.636661	0.0302069
Q9H0X9	OSBPL5	Oxysterol-binding protein-related protein 5 OS=Homo sapiens OX=9606 GN=OSBPL5 PE=1 SV=1	14	9	10	8	879	98.6	7.47	196	72.5	77.9	82.6	121.9	120.4	124.7	77.6667	122.333	DOWN	0.634877	0.000148775
Q8IW45	NAXD	ATP-dependent (S)-NAD(P)H-hydrate dehydratase OS=Homo sapiens OX=9606 GN=NAXD PE=1 SV=1	21	5	9	5	347	36.6	8.06	286	74.8	78	79.8	126.6	121.3	119.5	77.5333	122.467	DOWN	0.633097	6.42344e-05
Q9HAN9	NMNAT1	Nicotinamide/nicotinic acid mononucleotide adenylyltransferase 1 OS=Homo sapiens OX=9606 GN=NMNAT1 PE=1 SV=1	23	5	6	5	279	31.9	8.87	214	72.6	79.3	80.6	117.1	123.3	127.1	77.5	122.5	DOWN	0.632653	0.000298912
Q6UW10	SFTA2	Surfactant-associated protein 2 OS=Homo sapiens OX=9606 GN=SFTA2 PE=1 SV=1	37	1	1	1	78	8.4	7.56	0	78	74.3	80.1	132.3	113	122.3	77.4667	122.533	DOWN	0.632209	0.00150309
P11310	ACADM	Medium-chain specific acyl-CoA dehydrogenase, mitochondrial OS=Homo sapiens OX=9606 GN=ACADM PE=1 SV=1	52	18	32	18	421	46.6	8.37	669	73.8	79.8	78.8	122.9	121.2	123.6	77.4667	122.567	DOWN	0.632037	2.23626e-05
P61009	SPCS3	Signal peptidase complex subunit 3 OS=Homo sapiens OX=9606 GN=SPCS3 PE=1 SV=1	29	5	10	5	180	20.3	8.62	240	79.1	76.7	76.3	122.3	118.2	127.3	77.3667	122.6	DOWN	0.631049	8.26261e-05
A4D1S5	RAB19	Ras-related protein Rab-19 OS=Homo sapiens OX=9606 GN=RAB19 PE=2 SV=2	15	3	3	3	217	24.4	6.52	82	75.5	76.7	79.9	122.1	122.7	123.1	77.3667	122.633	DOWN	0.630878	4.64846e-06
Q9NUL3	STAU2	Double-stranded RNA-binding protein Staufen homolog 2 OS=Homo sapiens OX=9606 GN=STAU2 PE=1 SV=2	21	11	15	8	570	62.6	9.61	298	77.8	76.4	77.9	124.2	127.1	116.6	77.3667	122.633	DOWN	0.630878	0.000139339
P50416	CPT1A	Carnitine O-palmitoyltransferase 1, liver isoform OS=Homo sapiens OX=9606 GN=CPT1A PE=1 SV=2	48	35	86	35	773	88.3	8.65	1827	77.6	76.1	78.4	123.8	124	120.1	77.3667	122.633	DOWN	0.630878	6.0367e-06
Q9Y6X6	MYO16	Unconventional myosin-XVI OS=Homo sapiens OX=9606 GN=MYO16 PE=1 SV=3	1	1	1	1	1858	206	6.81	0	85.4	67.9	78.7	131.5	120.7	115.7	77.3333	122.633	DOWN	0.630606	0.0027974
Q99685	MGLL	Monoglyceride lipase OS=Homo sapiens OX=9606 GN=MGLL PE=1 SV=2	19	4	4	4	303	33.2	6.99	86	72.1	78.2	81.7	122.3	122.8	122.8	77.3333	122.633	DOWN	0.630606	8.65895e-05
O95716	RAB3D	Ras-related protein Rab-3D OS=Homo sapiens OX=9606 GN=RAB3D PE=1 SV=1	42	8	22	3	219	24.3	4.93	579	75.9	79.3	76.7	125.6	123.2	119.4	77.3	122.733	DOWN	0.629821	2.58112e-05
Q9UI12	ATP6V1H	V-type proton ATPase subunit H OS=Homo sapiens OX=9606 GN=ATP6V1H PE=1 SV=1	17	5	5	5	483	55.8	6.48	181	77.7	72.9	81.2	120.7	126.6	120.8	77.2667	122.7	DOWN	0.62972	0.000125619
Q8N2G8	GHDC	GH3 domain-containing protein OS=Homo sapiens OX=9606 GN=GHDC PE=1 SV=2	31	13	22	13	530	57.5	7.88	527	82.3	73.7	75.8	121.8	121.3	125.2	77.2667	122.767	DOWN	0.629378	9.17453e-05
Q9H6S3	EPS8L2	Epidermal growth factor receptor kinase substrate 8-like protein 2 OS=Homo sapiens OX=9606 GN=EPS8L2 PE=1 SV=2	35	17	22	17	715	80.6	6.84	449	78	75.2	78.5	121.2	124.7	122.5	77.2333	122.8	DOWN	0.628936	6.08361e-06
P24539	ATP5PB	ATP synthase F(0) complex subunit B1, mitochondrial OS=Homo sapiens OX=9606 GN=ATP5PB PE=1 SV=2	42	13	23	13	256	28.9	9.36	460	78.2	77.8	75.6	120.2	118.8	129.4	77.2	122.8	DOWN	0.628664	0.000183245
Q96PM9	ZNF385A	Zinc finger protein 385A OS=Homo sapiens OX=9606 GN=ZNF385A PE=1 SV=2	15	4	4	4	386	40.4	9.86	77	73.7	78	79.8	127.4	121	120.2	77.1667	122.867	DOWN	0.628052	9.59736e-05
Q16186	ADRM1	Proteasomal ubiquitin receptor ADRM1 OS=Homo sapiens OX=9606 GN=ADRM1 PE=1 SV=2	11	3	4	3	407	42.1	5.07	175	71.5	80.2	79.8	115.4	118.2	135	77.1667	122.867	DOWN	0.628052	0.00247688
Q15561	TEAD4	Transcriptional enhancer factor TEF-3 OS=Homo sapiens OX=9606 GN=TEAD4 PE=1 SV=3	8	5	8	2	434	48.3	7.33	97	79.2	76.9	75.2	123.9	122.3	122.5	77.1	122.9	DOWN	0.627339	3.45873e-06
Q9Y3A6	TMED5	Transmembrane emp24 domain-containing protein 5 OS=Homo sapiens OX=9606 GN=TMED5 PE=1 SV=1	18	4	8	4	229	26	4.84	157	75.6	78.3	77.4	119.9	120.4	128.4	77.1	122.9	DOWN	0.627339	8.96346e-05
P15313	ATP6V1B1	V-type proton ATPase subunit B, kidney isoform OS=Homo sapiens OX=9606 GN=ATP6V1B1 PE=1 SV=3	24	10	13	5	513	56.8	5.66	321	73.9	71.8	85.4	129.5	125	114.4	77.0333	122.967	DOWN	0.626457	0.00172452
Q9BRA2	TXNDC17	Thioredoxin domain-containing protein 17 OS=Homo sapiens OX=9606 GN=TXNDC17 PE=1 SV=1	19	2	2	2	123	13.9	5.52	70	76.9	74.6	79.5	126.3	129.7	112.9	77	122.967	DOWN	0.626186	0.000986661
Q8TF74	WIPF2	WAS/WASL-interacting protein family member 2 OS=Homo sapiens OX=9606 GN=WIPF2 PE=1 SV=1	10	4	4	4	440	46.3	10.93	55	78	74.4	78.6	125.4	127.6	116.1	77	123.033	DOWN	0.625847	0.000255712
Q9H8V3	ECT2	Protein ECT2 OS=Homo sapiens OX=9606 GN=ECT2 PE=1 SV=4	14	11	12	11	914	103.4	7.71	240	70.8	78.5	81.6	123.5	124.8	120.8	76.9667	123.033	DOWN	0.625576	0.000175734
Q6NVH7	SWSAP1	ATPase SWSAP1 OS=Homo sapiens OX=9606 GN=SWSAP1 PE=1 SV=1	7	1	1	1	229	24.3	5.21	0	71	63.3	96.4	117.9	133.6	117.7	76.9	123.067	DOWN	0.624865	0.0150406
Q9BWM7	SFXN3	Sideroflexin-3 OS=Homo sapiens OX=9606 GN=SFXN3 PE=1 SV=3	15	4	4	2	321	35.5	9.1	110	75.2	73.6	81.9	122.8	120.1	126.4	76.9	123.1	DOWN	0.624695	0.000122539
P15954	COX7C	Cytochrome c oxidase subunit 7C, mitochondrial OS=Homo sapiens OX=9606 GN=COX7C PE=1 SV=1	29	2	6	2	63	7.2	10.27	81	72	79.5	79	118.7	121.4	129.4	76.8333	123.167	DOWN	0.623816	0.000324443
Q14849	STARD3	StAR-related lipid transfer protein 3 OS=Homo sapiens OX=9606 GN=STARD3 PE=1 SV=2	30	10	13	10	445	50.5	8.37	375	76.5	74.1	79.8	121.4	119.6	128.5	76.8	123.167	DOWN	0.623545	0.000128656
Q12800	TFCP2	Alpha-globin transcription factor CP2 OS=Homo sapiens OX=9606 GN=TFCP2 PE=1 SV=2	15	5	6	4	502	57.2	5.8	204	76.8	74.6	78.8	125.7	120.9	123.3	76.7333	123.3	DOWN	0.62233	1.45218e-05
Q3KQZ1	SLC25A35	Solute carrier family 25 member 35 OS=Homo sapiens OX=9606 GN=SLC25A35 PE=2 SV=1	31	8	8	8	300	32.4	9.11	138	75.4	78.1	76.6	123.6	124.8	121.4	76.7	123.267	DOWN	0.622228	3.25506e-06
P78382	SLC35A1	CMP-sialic acid transporter OS=Homo sapiens OX=9606 GN=SLC35A1 PE=1 SV=1	9	3	3	3	337	36.8	8.95	94	79	79.3	71.3	128.4	131.9	110	76.5333	123.433	DOWN	0.620038	0.00298615
Q14451	GRB7	Growth factor receptor-bound protein 7 OS=Homo sapiens OX=9606 GN=GRB7 PE=1 SV=2	32	13	22	13	532	59.6	8.5	444	74.7	75.1	79.6	126.1	125.2	119.3	76.4667	123.533	DOWN	0.618996	5.89261e-05
O95551	TDP2	Tyrosyl-DNA phosphodiesterase 2 OS=Homo sapiens OX=9606 GN=TDP2 PE=1 SV=1	2	1	1	1	362	40.9	5.1	31	78.8	74.8	75.8	124.6	124	122	76.4667	123.533	DOWN	0.618996	5.16747e-06
Q96P16	RPRD1A	Regulation of nuclear pre-mRNA domain-containing protein 1A OS=Homo sapiens OX=9606 GN=RPRD1A PE=1 SV=1	7	2	2	2	312	35.7	7.55	49	74.4	73.2	81.6	126.5	126.1	118.2	76.4	123.6	DOWN	0.618123	0.0002332
Q8N2K0	ABHD12	Lysophosphatidylserine lipase ABHD12 OS=Homo sapiens OX=9606 GN=ABHD12 PE=1 SV=2	35	11	16	11	398	45.1	8.65	337	76.3	76	76.9	120.7	122	128.2	76.4	123.633	DOWN	0.617956	3.49028e-05
P52943	CRIP2	Cysteine-rich protein 2 OS=Homo sapiens OX=9606 GN=CRIP2 PE=1 SV=1	36	4	8	4	208	22.5	8.72	283	79.6	73.5	75.8	128	133.5	109.5	76.3	123.667	DOWN	0.616981	0.00317377
Q15035	TRAM2	Translocating chain-associated membrane protein 2 OS=Homo sapiens OX=9606 GN=TRAM2 PE=1 SV=1	12	4	5	4	370	43.3	9.22	40	74.2	76.5	78.2	131.4	132.6	107.1	76.3	123.7	DOWN	0.616815	0.00483036
P80303	NUCB2	Nucleobindin-2 OS=Homo sapiens OX=9606 GN=NUCB2 PE=1 SV=3	40	15	23	14	420	50.2	5.12	563	74.7	77.5	76.6	121.5	122.7	126.9	76.2667	123.7	DOWN	0.616545	1.32577e-05
Q8TAX9	GSDMB	Gasdermin-B OS=Homo sapiens OX=9606 GN=GSDMB PE=1 SV=2	2	1	1	1	411	46.8	5.26	31	70.7	76.2	81.8	127.3	134.6	109.3	76.2333	123.733	DOWN	0.61611	0.0043611
P51178	PLCD1	1-phosphatidylinositol 4,5-bisphosphate phosphodiesterase delta-1 OS=Homo sapiens OX=9606 GN=PLCD1 PE=1 SV=2	17	9	10	9	756	85.6	6.7	207	68.4	77.5	82.8	122.8	126.5	122	76.2333	123.767	DOWN	0.615944	0.000426637
Q8TF21	ANKRD24	Ankyrin repeat domain-containing protein 24 OS=Homo sapiens OX=9606 GN=ANKRD24 PE=2 SV=2	1	1	1	1	1146	124.1	5.01	0	78	74.1	76.4	125.1	130.4	116	76.1667	123.833	DOWN	0.615074	0.000395627
Q6IBW4	NCAPH2	Condensin-2 complex subunit H2 OS=Homo sapiens OX=9606 GN=NCAPH2 PE=1 SV=1	8	3	4	3	605	68.2	4.74	76	76.2	73.8	78.3	123.9	121	126.8	76.1	123.9	DOWN	0.614205	2.29036e-05
Q969X5	ERGIC1	Endoplasmic reticulum-Golgi intermediate compartment protein 1 OS=Homo sapiens OX=9606 GN=ERGIC1 PE=1 SV=1	33	8	15	8	290	32.6	7.06	400	78.2	76.7	73.4	126.7	125.9	119.1	76.1	123.9	DOWN	0.614205	6.87661e-05
Q9HA77	CARS2	Probable cysteine--tRNA ligase, mitochondrial OS=Homo sapiens OX=9606 GN=CARS2 PE=1 SV=1	28	15	19	15	564	62.2	8.34	276	76	76.2	76	124	122.5	125.3	76.0667	123.933	DOWN	0.613771	4.95234e-07
Q16134	ETFDH	Electron transfer flavoprotein-ubiquinone oxidoreductase, mitochondrial OS=Homo sapiens OX=9606 GN=ETFDH PE=1 SV=2	32	17	27	17	617	68.5	7.55	726	75.2	77.3	75.5	127.1	123.8	121	76	123.967	DOWN	0.613068	1.40416e-05
Q99497	PARK7	Protein/nucleic acid deglycase DJ-1 OS=Homo sapiens OX=9606 GN=PARK7 PE=1 SV=2	72	14	29	14	189	19.9	6.79	651	74.3	75.4	78.1	123.1	122.8	126.2	75.9333	124.033	DOWN	0.612201	6.71126e-06
Q7L5Y9	MAEA	E3 ubiquitin-protein transferase MAEA OS=Homo sapiens OX=9606 GN=MAEA PE=1 SV=1	7	2	2	2	396	45.3	8.69	37	68.6	73.7	85.4	109.5	127.3	135.5	75.9	124.1	DOWN	0.611604	0.00620843
Q8NCF5	NFATC2IP	NFATC2-interacting protein OS=Homo sapiens OX=9606 GN=NFATC2IP PE=1 SV=1	11	3	3	3	419	45.8	6.6	50	76.8	68.1	82.7	129.5	122.8	120.1	75.8667	124.133	DOWN	0.611171	0.000683971
Q9P2K5	MYEF2	Myelin expression factor 2 OS=Homo sapiens OX=9606 GN=MYEF2 PE=1 SV=3	13	7	7	7	600	64.1	8.75	88	72.4	78.1	77.1	124	122.7	125.8	75.8667	124.167	DOWN	0.611007	1.65456e-05
P98095	FBLN2	Fibulin-2 OS=Homo sapiens OX=9606 GN=FBLN2 PE=1 SV=2	8	7	7	7	1184	126.5	4.82	248	77.4	73.8	76.3	123.4	123.4	125.8	75.8333	124.2	DOWN	0.610574	3.43478e-06
Q14CN4	KRT72	Keratin, type II cytoskeletal 72 OS=Homo sapiens OX=9606 GN=KRT72 PE=1 SV=2	6	5	34	1	511	55.8	6.89	404	71.6	79.5	76.3	116.2	116.8	139.5	75.8	124.167	DOWN	0.61047	0.00378338
O43474	KLF4	Krueppel-like factor 4 OS=Homo sapiens OX=9606 GN=KLF4 PE=1 SV=3	3	1	1	1	513	54.6	8.37	14	72.5	74.8	80	130.3	122.3	120.1	75.7667	124.233	DOWN	0.609874	0.000220267
P06865	HEXA	Beta-hexosaminidase subunit alpha OS=Homo sapiens OX=9606 GN=HEXA PE=1 SV=2	25	12	17	11	529	60.7	5.16	322	72.7	77.4	77.1	124	126.8	122	75.7333	124.267	DOWN	0.609442	1.92601e-05
P18564	ITGB6	Integrin beta-6 OS=Homo sapiens OX=9606 GN=ITGB6 PE=1 SV=2	7	4	4	4	788	85.9	5.55	42	72.3	75.3	79.3	116.9	116.4	139.8	75.6333	124.367	DOWN	0.608148	0.00363862
P05023	ATP1A1	Sodium/potassium-transporting ATPase subunit alpha-1 OS=Homo sapiens OX=9606 GN=ATP1A1 PE=1 SV=1	51	51	162	31	1023	112.8	5.49	4636	75.4	76.7	74.7	125.5	123.9	123.8	75.6	124.4	DOWN	0.607717	4.41618e-07
Q16698	DECR1	2,4-dienoyl-CoA reductase, mitochondrial OS=Homo sapiens OX=9606 GN=DECR1 PE=1 SV=1	61	18	95	18	335	36	9.28	2529	72.2	76	78.5	126	122.6	124.7	75.5667	124.433	DOWN	0.607286	1.95412e-05
Q9HCM7	FBRSL1	Fibrosin-1-like protein OS=Homo sapiens OX=9606 GN=FBRSL1 PE=1 SV=4	1	1	1	1	1045	110.8	9.67	0	64.3	82	80.4	135.5	128.5	109.4	75.5667	124.467	DOWN	0.607124	0.00709737
Q96K12	FAR2	Fatty acyl-CoA reductase 2 OS=Homo sapiens OX=9606 GN=FAR2 PE=1 SV=1	31	14	22	14	515	59.4	9.38	464	71.1	77.2	78.2	123.3	122.9	127.3	75.5	124.5	DOWN	0.606426	4.85707e-05
O75192	PEX11A	Peroxisomal membrane protein 11A OS=Homo sapiens OX=9606 GN=PEX11A PE=1 SV=1	14	3	5	3	247	28.3	9.64	125	69.8	77.8	78.7	128.3	125.9	119.5	75.4333	124.567	DOWN	0.605566	0.000219429
O75054	IGSF3	Immunoglobulin superfamily member 3 OS=Homo sapiens OX=9606 GN=IGSF3 PE=2 SV=3	10	10	11	10	1194	135.1	6.07	117	74.7	72.5	78.4	130.1	125.5	118.8	75.2	124.8	DOWN	0.602564	0.000180041
Q86SR1	GALNT10	Polypeptide N-acetylgalactosaminyltransferase 10 OS=Homo sapiens OX=9606 GN=GALNT10 PE=1 SV=2	23	11	13	11	603	68.9	8.59	172	73.8	75.8	75.9	124.4	123.7	126.4	75.1667	124.833	DOWN	0.602136	1.23803e-06
P31276	HOXC13	Homeobox protein Hox-C13 OS=Homo sapiens OX=9606 GN=HOXC13 PE=1 SV=3	5	1	2	1	330	35.4	8.95	50	72.7	78.1	74.6	118.1	125.6	130.9	75.1333	124.867	DOWN	0.601708	0.00024918
Q9H0U4	RAB1B	Ras-related protein Rab-1B OS=Homo sapiens OX=9606 GN=RAB1B PE=1 SV=1	80	14	84	6	201	22.2	5.73	2456	75.5	74.7	75.1	126.7	126.8	121.2	75.1	124.9	DOWN	0.601281	1.16819e-05
O95571	ETHE1	Persulfide dioxygenase ETHE1, mitochondrial OS=Homo sapiens OX=9606 GN=ETHE1 PE=1 SV=2	55	9	13	9	254	27.9	6.83	396	72.9	74.8	77.4	125.6	122.4	126.8	75.0333	124.933	DOWN	0.600587	1.12522e-05
Q9BUP0	EFHD1	EF-hand domain-containing protein D1 OS=Homo sapiens OX=9606 GN=EFHD1 PE=1 SV=1	46	10	17	7	239	26.9	5.39	416	73.8	75.2	75.9	120.8	125	129.2	74.9667	125	DOWN	0.599733	3.69155e-05
Q15149	PLEC	Plectin OS=Homo sapiens OX=9606 GN=PLEC PE=1 SV=3	64	295	597	286	4684	531.5	5.96	14158	73.2	75.1	76.6	124.1	124.4	126.6	74.9667	125.033	DOWN	0.599573	2.40055e-06
P50502	ST13	Hsc70-interacting protein OS=Homo sapiens OX=9606 GN=ST13 PE=1 SV=2	22	7	12	7	369	41.3	5.27	334	76.6	72.5	75.6	128.5	130.9	115.8	74.9	125.067	DOWN	0.598881	0.000490938
P07108	DBI	Acyl-CoA-binding protein OS=Homo sapiens OX=9606 GN=DBI PE=1 SV=2	51	3	5	3	87	10	6.57	76	76.1	74.4	74.2	129.1	136.4	109.8	74.9	125.1	DOWN	0.598721	0.00322881
Q8N271	PROM2	Prominin-2 OS=Homo sapiens OX=9606 GN=PROM2 PE=1 SV=1	12	7	10	7	834	91.8	6.15	294	72.1	75.2	77.3	130.4	124.6	120.3	74.8667	125.1	DOWN	0.598455	0.00010771
Q5SGD2	PPM1L	Protein phosphatase 1L OS=Homo sapiens OX=9606 GN=PPM1L PE=1 SV=1	15	3	5	3	360	41	5.87	158	71.6	73.3	79.6	128.4	126.8	120.2	74.8333	125.133	DOWN	0.598029	0.000135546
Q6ZNA5	FRRS1	Ferric-chelate reductase 1 OS=Homo sapiens OX=9606 GN=FRRS1 PE=2 SV=2	6	4	4	4	592	66.1	7.47	34	73.1	74.7	76.6	128.8	126.5	120.3	74.8	125.2	DOWN	0.597444	5.08417e-05
P29373	CRABP2	Cellular retinoic acid-binding protein 2 OS=Homo sapiens OX=9606 GN=CRABP2 PE=1 SV=2	7	1	1	1	138	15.7	5.4	0	72.5	75.5	75.8	131.3	133.3	111.6	74.6	125.4	DOWN	0.594896	0.00191827
P11388	TOP2A	DNA topoisomerase 2-alpha OS=Homo sapiens OX=9606 GN=TOP2A PE=1 SV=3	50	80	163	63	1531	174.3	8.72	3383	69.5	77.2	77	129.8	133.7	112.8	74.5667	125.433	DOWN	0.594472	0.00180289
O94855	SEC24D	Protein transport protein Sec24D OS=Homo sapiens OX=9606 GN=SEC24D PE=1 SV=2	8	8	10	7	1032	112.9	7.25	153	72.9	73.3	77.3	130.2	129.2	117.1	74.5	125.5	DOWN	0.593625	0.000327373
Q96S59	RANBP9	Ran-binding protein 9 OS=Homo sapiens OX=9606 GN=RANBP9 PE=1 SV=1	12	6	7	6	729	77.8	6.79	219	71.7	71.7	79.7	124.8	123.6	128.5	74.3667	125.633	DOWN	0.591934	7.31588e-05
O43493	TGOLN2	Trans-Golgi network integral membrane protein 2 OS=Homo sapiens OX=9606 GN=TGOLN2 PE=1 SV=4	39	15	22	15	437	45.9	5.63	569	73.6	74.6	74.7	125.8	124.2	127.1	74.3	125.7	DOWN	0.59109	5.86211e-07
Q8WXA3	RUFY2	RUN and FYVE domain-containing protein 2 OS=Homo sapiens OX=9606 GN=RUFY2 PE=1 SV=3	12	7	8	6	606	70	5.83	149	67.4	77.4	78	123.7	121.1	132.4	74.2667	125.733	DOWN	0.590668	0.000445291
Q6UXG2	KIAA1324	UPF0577 protein KIAA1324 OS=Homo sapiens OX=9606 GN=KIAA1324 PE=2 SV=2	1	1	1	1	1013	111.3	6.55	28	77.6	67.2	77.9	123.4	126.3	127.5	74.2333	125.733	DOWN	0.590403	0.000158196
Q53H82	LACTB2	Endoribonuclease LACTB2 OS=Homo sapiens OX=9606 GN=LACTB2 PE=1 SV=2	61	14	36	14	288	32.8	6.8	1037	71.7	76	75	123.8	121.2	132.3	74.2333	125.767	DOWN	0.590246	0.000137567
Q99595	TIMM17A	Mitochondrial import inner membrane translocase subunit Tim17-A OS=Homo sapiens OX=9606 GN=TIMM17A PE=1 SV=1	50	5	9	5	171	18	7.87	353	65.5	80.9	76.1	126.8	124.5	126.1	74.1667	125.8	DOWN	0.58956	0.000358814
A8K2U0	A2ML1	Alpha-2-macroglobulin-like protein 1 OS=Homo sapiens OX=9606 GN=A2ML1 PE=1 SV=3	2	3	3	3	1454	161	5.73	32	67.8	74.1	80.6	121.5	120.8	135.2	74.1667	125.833	DOWN	0.589404	0.00098
Q96G23	CERS2	Ceramide synthase 2 OS=Homo sapiens OX=9606 GN=CERS2 PE=1 SV=1	11	4	8	4	380	44.8	8.98	206	74.6	74.5	73.3	131.3	131.7	114.6	74.1333	125.867	DOWN	0.588983	0.000789746
P55327	TPD52	Tumor protein D52 OS=Homo sapiens OX=9606 GN=TPD52 PE=1 SV=2	45	9	21	9	224	24.3	4.83	600	73.4	74.2	74.7	127.9	135.8	113.9	74.1	125.867	DOWN	0.588718	0.00128049
Q6PL18	ATAD2	ATPase family AAA domain-containing protein 2 OS=Homo sapiens OX=9606 GN=ATAD2 PE=1 SV=1	45	59	116	53	1390	158.5	6.32	2610	73.3	74.7	73.9	125.8	125.6	126.8	73.9667	126.067	DOWN	0.586727	7.43243e-08
Q99757	TXN2	Thioredoxin, mitochondrial OS=Homo sapiens OX=9606 GN=TXN2 PE=1 SV=2	47	5	9	5	166	18.4	8.29	197	73.7	73.7	74.5	125.8	124.4	128	73.9667	126.067	DOWN	0.586727	1.10943e-06
P30536	TSPO	Translocator protein OS=Homo sapiens OX=9606 GN=TSPO PE=1 SV=3	23	3	6	3	169	18.8	9.36	86	76.4	73.7	71.7	126.9	123.5	127.8	73.9333	126.067	DOWN	0.586462	1.02557e-05
P82970	HMGN5	High mobility group nucleosome-binding domain-containing protein 5 OS=Homo sapiens OX=9606 GN=HMGN5 PE=1 SV=1	5	1	1	1	282	31.5	4.55	0	70.9	72	78.7	140.9	131.7	105.8	73.8667	126.133	DOWN	0.585624	0.00836715
P30046	DDT	D-dopachrome decarboxylase OS=Homo sapiens OX=9606 GN=DDT PE=1 SV=3	27	3	5	3	118	12.7	7.3	93	68.7	72.2	80.6	132.6	136.7	109.2	73.8333	126.167	DOWN	0.585205	0.00483808
Q15796	SMAD2	Mothers against decapentaplegic homolog 2 OS=Homo sapiens OX=9606 GN=SMAD2 PE=1 SV=1	5	2	2	2	467	52.3	6.58	56	73.8	75	72.7	126.6	125.8	126.1	73.8333	126.167	DOWN	0.585205	1.962e-07
Q9UKY1	ZHX1	Zinc fingers and homeoboxes protein 1 OS=Homo sapiens OX=9606 GN=ZHX1 PE=1 SV=1	4	3	4	3	873	98	6.05	144	69.8	75.2	76.4	124.9	124.4	129.3	73.8	126.2	DOWN	0.584786	3.35394e-05
P50395	GDI2	Rab GDP dissociation inhibitor beta OS=Homo sapiens OX=9606 GN=GDI2 PE=1 SV=2	62	24	40	16	445	50.6	6.47	1041	73.3	75	73.1	129.3	134.9	114.4	73.8	126.2	DOWN	0.584786	0.00103914
O00767	SCD	Acyl-CoA desaturase OS=Homo sapiens OX=9606 GN=SCD PE=1 SV=2	8	3	5	3	359	41.5	9	115	72.4	77	71.9	121.4	119.9	137.3	73.7667	126.2	DOWN	0.584522	0.000828754
P05026	ATP1B1	Sodium/potassium-transporting ATPase subunit beta-1 OS=Homo sapiens OX=9606 GN=ATP1B1 PE=1 SV=1	46	14	37	14	303	35	8.53	816	74.7	73	73.4	128	122.8	128	73.7	126.267	DOWN	0.583685	8.32527e-06
Q8N239	KLHL34	Kelch-like protein 34 OS=Homo sapiens OX=9606 GN=KLHL34 PE=2 SV=1	1	1	2	1	644	70.6	5.6	16	71.1	74.5	75.3	136.8	130.8	111.6	73.6333	126.4	DOWN	0.582542	0.00238316
Q15392	DHCR24	Delta(24)-sterol reductase OS=Homo sapiens OX=9606 GN=DHCR24 PE=1 SV=2	22	11	21	11	516	60.1	8.16	419	74.5	74.2	72	127	127.3	125	73.5667	126.433	DOWN	0.581861	9.99407e-07
P19440	GGT1	Glutathione hydrolase 1 proenzyme OS=Homo sapiens OX=9606 GN=GGT1 PE=1 SV=2	5	3	4	3	569	61.4	7.12	92	61.3	67.7	91.5	131.1	125.7	122.7	73.5	126.5	DOWN	0.581028	0.00508132
Q14919	DRAP1	Dr1-associated corepressor OS=Homo sapiens OX=9606 GN=DRAP1 PE=1 SV=3	17	3	4	3	205	22.3	5.17	119	73.6	72.3	74.6	126.7	127.4	125.4	73.5	126.5	DOWN	0.581028	4.69698e-07
P55317	FOXA1	Hepatocyte nuclear factor 3-alpha OS=Homo sapiens OX=9606 GN=FOXA1 PE=1 SV=2	2	1	1	1	472	49.1	8.82	42	68.7	79	72.8	127.4	125.7	126.5	73.5	126.533	DOWN	0.580875	6.28832e-05
Q9UNW9	NOVA2	RNA-binding protein Nova-2 OS=Homo sapiens OX=9606 GN=NOVA2 PE=1 SV=1	2	1	1	1	492	49	8.16	32	77.2	76.7	66.4	129	128.9	121.9	73.4333	126.6	DOWN	0.580042	0.000231053
Q96DW6	SLC25A38	Mitochondrial glycine transporter OS=Homo sapiens OX=9606 GN=SLC25A38 PE=1 SV=1	9	2	3	2	304	33.5	9.51	43	76	72.1	72.1	130.5	133.3	115.9	73.4	126.567	DOWN	0.579932	0.000662911
O00519	FAAH	Fatty-acid amide hydrolase 1 OS=Homo sapiens OX=9606 GN=FAAH PE=1 SV=2	26	11	16	11	579	63	7.66	278	70.1	74.7	75.4	131	128.3	120.5	73.4	126.6	DOWN	0.579779	0.000116797
P16870	CPE	Carboxypeptidase E OS=Homo sapiens OX=9606 GN=CPE PE=1 SV=1	7	4	4	4	476	53.1	5.14	21	67.5	67.4	85.3	129.1	129.4	121.3	73.4	126.6	DOWN	0.579779	0.0012238
Q9Y6E0	STK24	Serine/threonine-protein kinase 24 OS=Homo sapiens OX=9606 GN=STK24 PE=1 SV=1	25	8	11	4	443	49.3	5.69	379	70	74.8	75.4	128.6	131.8	119.5	73.4	126.633	DOWN	0.579626	0.000195625
P17026	ZNF22	Zinc finger protein 22 OS=Homo sapiens OX=9606 GN=ZNF22 PE=1 SV=3	8	2	3	1	224	25.9	10.04	31	74.8	73.4	71.8	118.1	123	138.9	73.3333	126.667	DOWN	0.578947	0.00109156
Q7LFL8	CXXC5	CXXC-type zinc finger protein 5 OS=Homo sapiens OX=9606 GN=CXXC5 PE=1 SV=1	13	3	3	3	322	33	9.1	140	71.5	72.6	75.8	136.2	132.1	111.8	73.3	126.7	DOWN	0.578532	0.00221842
O15041	SEMA3E	Semaphorin-3E OS=Homo sapiens OX=9606 GN=SEMA3E PE=1 SV=1	1	1	1	1	775	89.2	7.47	0	65.8	74.8	79.2	131.6	129.5	119	73.2667	126.7	DOWN	0.578269	0.000648326
P08134	RHOC	Rho-related GTP-binding protein RhoC OS=Homo sapiens OX=9606 GN=RHOC PE=1 SV=1	49	9	18	2	193	22	6.58	498	77.5	71.8	70.5	124.2	129.6	126.4	73.2667	126.733	DOWN	0.578117	3.61921e-05
Q10589	BST2	Bone marrow stromal antigen 2 OS=Homo sapiens OX=9606 GN=BST2 PE=1 SV=1	13	2	2	2	180	19.8	5.6	36	69.7	71.8	78	126.6	130.3	123.6	73.1667	126.833	DOWN	0.576873	7.01611e-05
Q9Y4F1	FARP1	FERM, ARHGEF and pleckstrin domain-containing protein 1 OS=Homo sapiens OX=9606 GN=FARP1 PE=1 SV=1	5	4	4	4	1045	118.6	8.15	62	71.2	72.9	75.3	129.8	130.1	120.8	73.1333	126.9	DOWN	0.576307	8.05718e-05
Q6KB66	KRT80	Keratin, type II cytoskeletal 80 OS=Homo sapiens OX=9606 GN=KRT80 PE=1 SV=2	50	23	55	22	452	50.5	5.67	958	70.7	72.3	76.2	119.5	122.8	138.4	73.0667	126.9	DOWN	0.575781	0.000883201
P31146	CORO1A	Coronin-1A OS=Homo sapiens OX=9606 GN=CORO1A PE=1 SV=4	25	9	14	9	461	51	6.68	302	76.7	71.1	71.2	131.5	139.1	110.5	73	127.033	DOWN	0.574652	0.00349389
P11166	SLC2A1	Solute carrier family 2, facilitated glucose transporter member 1 OS=Homo sapiens OX=9606 GN=SLC2A1 PE=1 SV=2	12	6	13	6	492	54	8.72	142	73	70.8	75.1	127.4	123.7	129.9	72.9667	127	DOWN	0.574541	1.59381e-05
P15104	GLUL	Glutamine synthetase OS=Homo sapiens OX=9606 GN=GLUL PE=1 SV=4	13	5	5	5	373	42	6.89	105	74.1	71.1	73.7	125.9	131.4	123.7	72.9667	127	DOWN	0.574541	2.6065e-05
Q9UII2	ATP5IF1	ATPase inhibitor, mitochondrial OS=Homo sapiens OX=9606 GN=ATP5IF1 PE=1 SV=1	25	4	6	4	106	12.2	9.35	96	75.7	74.6	68.5	124.2	124.5	132.5	72.9333	127.067	DOWN	0.573977	0.000104505
P51148	RAB5C	Ras-related protein Rab-5C OS=Homo sapiens OX=9606 GN=RAB5C PE=1 SV=2	72	11	118	8	216	23.5	8.41	4878	70.8	72.7	74.9	128.4	128.2	125	72.8	127.2	DOWN	0.572327	4.66334e-06
Q86UK0	ABCA12	ATP-binding cassette sub-family A member 12 OS=Homo sapiens OX=9606 GN=ABCA12 PE=1 SV=3	1	1	1	1	2595	293	7.75	22	67.6	66.1	84.5	118.6	132.1	131	72.7333	127.233	DOWN	0.571653	0.00173535
E9PAV3	NACA	Nascent polypeptide-associated complex subunit alpha, muscle-specific form OS=Homo sapiens OX=9606 GN=NACA PE=1 SV=1	3	5	15	5	2078	205.3	9.58	537	74.7	72	71.4	129.8	135.8	116.3	72.7	127.3	DOWN	0.571092	0.000736007
Q9Y548	YIPF1	Protein YIPF1 OS=Homo sapiens OX=9606 GN=YIPF1 PE=1 SV=1	11	2	2	2	306	34.3	5.31	22	64.9	76.6	75.6	125.4	127.6	129.8	72.3667	127.6	DOWN	0.567137	0.000152341
Q6UWJ1	TMCO3	Transmembrane and coiled-coil domain-containing protein 3 OS=Homo sapiens OX=9606 GN=TMCO3 PE=1 SV=1	10	7	7	7	677	75.5	6.9	88	72.9	73.1	70.2	129	126	128.7	72.0667	127.9	DOWN	0.563461	1.95852e-06
Q9HAV0	GNB4	Guanine nucleotide-binding protein subunit beta-4 OS=Homo sapiens OX=9606 GN=GNB4 PE=1 SV=3	24	8	18	2	340	37.5	6	347	61.5	57.1	97.6	123.9	123.7	136.1	72.0667	127.9	DOWN	0.563461	0.0143146
O15381	NVL	Nuclear valosin-containing protein-like OS=Homo sapiens OX=9606 GN=NVL PE=1 SV=1	48	37	64	37	856	95	6.48	1474	71.7	70.8	72.9	126.8	126.3	131.6	71.8	128.233	DOWN	0.559917	6.10932e-06
P49327	FASN	Fatty acid synthase OS=Homo sapiens OX=9606 GN=FASN PE=1 SV=3	51	96	200	95	2511	273.3	6.44	5115	70.2	71.7	73.3	124.8	131.3	128.7	71.7333	128.267	DOWN	0.559252	1.11103e-05
O43665	RGS10	Regulator of G-protein signaling 10 OS=Homo sapiens OX=9606 GN=RGS10 PE=1 SV=3	22	3	3	3	181	21.2	7.49	53	65.7	72.7	76.7	132.7	129.4	122.8	71.7	128.3	DOWN	0.558846	0.000198861
Q99442	SEC62	Translocation protein SEC62 OS=Homo sapiens OX=9606 GN=SEC62 PE=1 SV=1	21	13	20	13	399	45.8	7.12	168	71	72.9	70.8	129.6	129.2	126.5	71.5667	128.433	DOWN	0.557228	1.11421e-06
P04183	TK1	Thymidine kinase, cytosolic OS=Homo sapiens OX=9606 GN=TK1 PE=1 SV=2	10	2	3	2	234	25.5	8.51	91	72.4	70.2	72	132	134.1	119.3	71.5333	128.467	DOWN	0.556824	0.000260392
P23921	RRM1	Ribonucleoside-diphosphate reductase large subunit OS=Homo sapiens OX=9606 GN=RRM1 PE=1 SV=1	25	14	17	14	792	90	7.15	356	72.1	71.8	70.7	128.9	133.2	123.3	71.5333	128.467	DOWN	0.556824	3.95659e-05
Q9UBR2	CTSZ	Cathepsin Z OS=Homo sapiens OX=9606 GN=CTSZ PE=1 SV=1	12	4	5	4	303	33.8	7.11	89	71.5	72.7	70	122.7	127.6	135.6	71.4	128.633	DOWN	0.555066	0.000118002
Q9BRQ8	AIFM2	Apoptosis-inducing factor 2 OS=Homo sapiens OX=9606 GN=AIFM2 PE=1 SV=1	25	8	9	8	373	40.5	9.11	186	61.7	74.9	76.8	117.5	131	138	71.1333	128.833	DOWN	0.552135	0.00166692
Q9BXT4	TDRD1	Tudor domain-containing protein 1 OS=Homo sapiens OX=9606 GN=TDRD1 PE=1 SV=2	16	15	19	15	1180	131.9	6.34	458	69.9	70.9	72.6	124.6	123.5	138.4	71.1333	128.833	DOWN	0.552135	0.000287808
O43768	ENSA	Alpha-endosulfine OS=Homo sapiens OX=9606 GN=ENSA PE=1 SV=1	22	3	3	3	121	13.4	7.24	40	68.5	73.3	70.3	131.1	142	114.8	70.7	129.3	DOWN	0.54679	0.00187151
P07195	LDHB	L-lactate dehydrogenase B chain OS=Homo sapiens OX=9606 GN=LDHB PE=1 SV=2	49	16	29	15	334	36.6	6.05	631	71.5	69.3	71.2	129.2	135.9	122.9	70.6667	129.333	DOWN	0.546392	0.000104445
Q9BUB7	TMEM70	Transmembrane protein 70, mitochondrial OS=Homo sapiens OX=9606 GN=TMEM70 PE=1 SV=2	34	8	15	8	260	29	8.91	331	69.4	70.9	71.5	128.8	136.8	122.5	70.6	129.367	DOWN	0.545736	0.000149181
Q15198	PDGFRL	Platelet-derived growth factor receptor-like protein OS=Homo sapiens OX=9606 GN=PDGFRL PE=1 SV=1	2	1	2	1	375	41.8	8.5	23	69.6	67.8	74.2	139.6	132.5	116.3	70.5333	129.467	DOWN	0.544799	0.0011838
O75348	ATP6V1G1	V-type proton ATPase subunit G 1 OS=Homo sapiens OX=9606 GN=ATP6V1G1 PE=1 SV=3	34	4	5	4	118	13.7	8.79	68	71.9	66.5	72.8	130.9	131.3	126.6	70.4	129.6	DOWN	0.54321	1.81638e-05
Q96AZ6	ISG20	Interferon-stimulated gene 20 kDa protein OS=Homo sapiens OX=9606 GN=ISG20 PE=1 SV=2	4	1	1	1	181	20.4	8.92	18	71.2	64.8	74.6	137	128.9	123.5	70.2	129.8	DOWN	0.540832	0.000254422
P36897	TGFBR1	TGF-beta receptor type-1 OS=Homo sapiens OX=9606 GN=TGFBR1 PE=1 SV=1	22	9	12	7	503	55.9	7.55	274	69.8	69.6	70.5	132.3	132	125.9	69.9667	130.067	DOWN	0.537929	8.92068e-06
P49448	GLUD2	Glutamate dehydrogenase 2, mitochondrial OS=Homo sapiens OX=9606 GN=GLUD2 PE=1 SV=2	33	17	33	1	558	61.4	8.46	794	71.1	67	71.4	128.3	128.5	133.6	69.8333	130.133	DOWN	0.536629	1.13419e-05
P43155	CRAT	Carnitine O-acetyltransferase OS=Homo sapiens OX=9606 GN=CRAT PE=1 SV=5	16	11	13	11	626	70.8	8.44	220	67.5	70	71.9	132.3	128.9	129.3	69.8	130.167	DOWN	0.536236	3.4603e-06
Q13938	CAPS	Calcyphosin OS=Homo sapiens OX=9606 GN=CAPS PE=1 SV=2	12	3	3	3	275	30.2	6.04	62	63.9	60.8	84.6	134.4	137	119.4	69.7667	130.267	DOWN	0.535568	0.00284431
O75223	GGCT	Gamma-glutamylcyclotransferase OS=Homo sapiens OX=9606 GN=GGCT PE=1 SV=1	48	8	10	8	188	21	5.14	241	70.5	69.5	68.9	131.5	139.3	120.2	69.6333	130.333	DOWN	0.534271	0.000400888
P50591	TNFSF10	Tumor necrosis factor ligand superfamily member 10 OS=Homo sapiens OX=9606 GN=TNFSF10 PE=1 SV=1	7	2	2	2	281	32.5	7.42	58	68.6	69.6	70	125	125.2	141.6	69.4	130.6	DOWN	0.531394	0.000375398
Q9P1W3	TMEM63C	Calcium permeable stress-gated cation channel 1 OS=Homo sapiens OX=9606 GN=TMEM63C PE=2 SV=1	4	3	3	3	806	93.3	7.03	67	66.6	64.3	77.2	134.2	129.3	128.3	69.3667	130.6	DOWN	0.531138	0.000150612
Q9H1C4	UNC93B1	Protein unc-93 homolog B1 OS=Homo sapiens OX=9606 GN=UNC93B1 PE=1 SV=2	6	4	6	4	597	66.6	6.96	177	69.6	70.1	68.1	133.7	137.2	121.3	69.2667	130.733	DOWN	0.529832	0.000225209
P00338	LDHA	L-lactate dehydrogenase A chain OS=Homo sapiens OX=9606 GN=LDHA PE=1 SV=2	47	18	44	17	332	36.7	8.27	809	68.9	69.2	69.6	127.7	134.5	130.2	69.2333	130.8	DOWN	0.529307	6.58365e-06
Q13228	SELENBP1	Methanethiol oxidase OS=Homo sapiens OX=9606 GN=SELENBP1 PE=1 SV=2	50	18	32	18	472	52.4	6.37	749	66.4	69.5	71.5	133.6	139.5	119.4	69.1333	130.833	DOWN	0.528408	0.000553839
Q9BVI0	PHF20	PHD finger protein 20 OS=Homo sapiens OX=9606 GN=PHF20 PE=1 SV=2	3	3	4	3	1012	115.3	6.99	90	68.5	69.9	69	130.7	132.8	129.1	69.1333	130.867	DOWN	0.528273	7.13332e-07
P17655	CAPN2	Calpain-2 catalytic subunit OS=Homo sapiens OX=9606 GN=CAPN2 PE=1 SV=6	40	22	33	22	700	79.9	4.98	774	73.3	65.9	68.1	131.1	134.4	127.1	69.1	130.867	DOWN	0.528018	3.48406e-05
Q92673	SORL1	Sortilin-related receptor OS=Homo sapiens OX=9606 GN=SORL1 PE=1 SV=2	18	32	41	32	2214	248.3	5.55	873	69	68.1	70.1	128.8	130.8	133.1	69.0667	130.9	DOWN	0.527629	1.44254e-06
Q9NR45	NANS	Sialic acid synthase OS=Homo sapiens OX=9606 GN=NANS PE=1 SV=2	36	11	16	11	359	40.3	6.74	354	69.9	67.9	69.3	131.5	140.1	121.3	69.0333	130.967	DOWN	0.527106	0.000345832
Q16678	CYP1B1	Cytochrome P450 1B1 OS=Homo sapiens OX=9606 GN=CYP1B1 PE=1 SV=2	11	6	6	6	543	60.8	8.98	57	66.7	64.7	75.5	128.7	125.3	139.1	68.9667	131.033	DOWN	0.526329	0.000307172
Q9ULW5	RAB26	Ras-related protein Rab-26 OS=Homo sapiens OX=9606 GN=RAB26 PE=1 SV=3	3	1	1	1	256	27.9	9.39	30	68.1	67.5	71	131.5	134.2	127.7	68.8667	131.133	DOWN	0.525165	8.82884e-06
P02765	AHSG	Alpha-2-HS-glycoprotein OS=Homo sapiens OX=9606 GN=AHSG PE=1 SV=2	2	1	1	1	367	39.3	5.72	33	65.9	72.3	67.9	156.5	141.6	95.8	68.7	131.3	DOWN	0.523229	0.0270436
Q15147	PLCB4	1-phosphatidylinositol 4,5-bisphosphate phosphodiesterase beta-4 OS=Homo sapiens OX=9606 GN=PLCB4 PE=1 SV=3	10	12	12	12	1175	134.4	6.9	194	69.4	67.6	68.7	132.7	132.2	129.4	68.5667	131.433	DOWN	0.521684	6.76821e-07
Q3KQV9	UAP1L1	UDP-N-acetylhexosamine pyrophosphorylase-like protein 1 OS=Homo sapiens OX=9606 GN=UAP1L1 PE=1 SV=2	7	3	4	3	507	57	6.32	36	63.3	69.4	72.9	126.7	136.8	130.8	68.5333	131.433	DOWN	0.52143	0.000101139
Q9Y385	UBE2J1	Ubiquitin-conjugating enzyme E2 J1 OS=Homo sapiens OX=9606 GN=UBE2J1 PE=1 SV=2	23	6	8	6	318	35.2	6.74	191	68.4	69.9	67.3	133.6	129.6	131.3	68.5333	131.5	DOWN	0.521166	1.38959e-06
Q86V15	CASZ1	Zinc finger protein castor homolog 1 OS=Homo sapiens OX=9606 GN=CASZ1 PE=1 SV=4	4	6	7	6	1759	189.9	7.03	273	66.4	69.2	69.7	137.7	137	119.9	68.4333	131.533	DOWN	0.520274	0.000435935
Q14134	TRIM29	Tripartite motif-containing protein 29 OS=Homo sapiens OX=9606 GN=TRIM29 PE=1 SV=2	17	10	11	10	588	65.8	7.15	186	68.6	68.5	68.2	130.7	137.3	126.7	68.4333	131.567	DOWN	0.520142	3.40111e-05
Q0P6H9	TMEM62	Transmembrane protein 62 OS=Homo sapiens OX=9606 GN=TMEM62 PE=1 SV=1	12	6	8	6	643	73.1	9.26	208	66	68.7	70.5	133.9	136.3	124.6	68.4	131.6	DOWN	0.519757	7.65636e-05
Q9UIS9	MBD1	Methyl-CpG-binding domain protein 1 OS=Homo sapiens OX=9606 GN=MBD1 PE=1 SV=2	22	9	12	9	605	66.6	9.04	212	71	67.7	66.3	128.5	129.9	136.6	68.3333	131.667	DOWN	0.518987	2.46708e-05
Q9Y365	STARD10	START domain-containing protein 10 OS=Homo sapiens OX=9606 GN=STARD10 PE=1 SV=2	24	5	6	5	291	33	7.12	73	67.5	67.1	70.4	135.4	134.6	125	68.3333	131.667	DOWN	0.518987	5.48013e-05
O00154	ACOT7	Cytosolic acyl coenzyme A thioester hydrolase OS=Homo sapiens OX=9606 GN=ACOT7 PE=1 SV=3	25	8	13	8	380	41.8	8.54	260	66.3	68.5	69.7	133.5	136.8	125.2	68.1667	131.833	DOWN	0.517067	5.94908e-05
Q9BY32	ITPA	Inosine triphosphate pyrophosphatase OS=Homo sapiens OX=9606 GN=ITPA PE=1 SV=2	22	3	3	3	194	21.4	5.66	145	66.5	70.6	67.3	131.5	133.6	130.4	68.1333	131.833	DOWN	0.516814	2.18848e-06
Q96KC8	DNAJC1	DnaJ homolog subfamily C member 1 OS=Homo sapiens OX=9606 GN=DNAJC1 PE=1 SV=1	21	10	12	10	554	63.8	8.63	246	66.5	68	69.6	134.9	133	127.9	68.0333	131.933	DOWN	0.515664	9.53424e-06
Q7Z3D6	DGLUCY	D-glutamate cyclase, mitochondrial OS=Homo sapiens OX=9606 GN=DGLUCY PE=1 SV=2	34	16	20	16	616	66.4	6.79	379	65.4	66.8	71.7	127.9	128.8	139.4	67.9667	132.033	DOWN	0.514769	0.000103449
Q8TE68	EPS8L1	Epidermal growth factor receptor kinase substrate 8-like protein 1 OS=Homo sapiens OX=9606 GN=EPS8L1 PE=1 SV=3	4	3	3	3	723	80.2	6.04	24	71.1	64.7	67.7	133.4	137.8	125.3	67.8333	132.167	DOWN	0.513241	9.64554e-05
P60981	DSTN	Destrin OS=Homo sapiens OX=9606 GN=DSTN PE=1 SV=3	70	11	27	10	165	18.5	7.85	562	67.7	67.2	68.3	137.5	143.2	116	67.7333	132.233	DOWN	0.512226	0.00147005
Q9Y3Q3	TMED3	Transmembrane emp24 domain-containing protein 3 OS=Homo sapiens OX=9606 GN=TMED3 PE=1 SV=1	36	6	8	6	217	24.8	5.6	178	66.5	66.8	69.9	130.2	131.9	134.7	67.7333	132.267	DOWN	0.512097	2.90042e-06
Q86TX2	ACOT1	Acyl-coenzyme A thioesterase 1 OS=Homo sapiens OX=9606 GN=ACOT1 PE=1 SV=1	33	12	18	12	421	46.2	7.34	394	66.1	68	68.8	130.4	129.7	137	67.6333	132.367	DOWN	0.510954	1.23829e-05
Q5SRH9	TTC39A	Tetratricopeptide repeat protein 39A OS=Homo sapiens OX=9606 GN=TTC39A PE=2 SV=1	2	1	2	1	613	69.7	7.47	58	63.3	70.7	68.1	134.7	140.3	122.9	67.3667	132.633	DOWN	0.507917	0.000302834
Q6PIU2	NCEH1	Neutral cholesterol ester hydrolase 1 OS=Homo sapiens OX=9606 GN=NCEH1 PE=1 SV=3	39	12	27	12	408	45.8	7.23	633	66	68.4	67.4	133.7	132.6	131.9	67.2667	132.733	DOWN	0.506781	1.87895e-07
Q8IYJ3	SYTL1	Synaptotagmin-like protein 1 OS=Homo sapiens OX=9606 GN=SYTL1 PE=1 SV=1	10	4	4	4	562	61.8	5.48	93	63.2	69.1	69.3	132.7	130.6	135.1	67.2	132.8	DOWN	0.506024	1.04099e-05
Q96KP4	CNDP2	Cytosolic non-specific dipeptidase OS=Homo sapiens OX=9606 GN=CNDP2 PE=1 SV=2	52	17	33	17	475	52.8	5.97	1038	64.9	66.6	69.7	133.2	141.5	124.1	67.0667	132.933	DOWN	0.504514	0.000226664
P53365	ARFIP2	Arfaptin-2 OS=Homo sapiens OX=9606 GN=ARFIP2 PE=1 SV=1	18	5	5	4	341	37.8	6.04	106	66.5	64.6	69.8	131.2	133.6	134.3	66.9667	133.033	DOWN	0.503383	3.18704e-06
Q9H4F1	ST6GALNAC4	Alpha-N-acetyl-neuraminyl-2,3-beta-galactosyl-1,3-N-acetyl-galactosaminide alpha-2,6-sialyltransferase OS=Homo sapiens OX=9606 GN=ST6GALNAC4 PE=2 SV=2	18	4	5	4	302	34.2	8.57	120	68.2	65.6	66.1	133.8	131.2	135	66.6333	133.333	DOWN	0.49975	1.08233e-06
Q15758	SLC1A5	Neutral amino acid transporter B(0) OS=Homo sapiens OX=9606 GN=SLC1A5 PE=1 SV=2	21	10	22	10	541	56.6	5.48	653	65.8	66.9	66.9	137.3	132.1	131.1	66.5333	133.5	DOWN	0.498377	4.34653e-06
P08727	KRT19	Keratin, type I cytoskeletal 19 OS=Homo sapiens OX=9606 GN=KRT19 PE=1 SV=4	83	40	342	23	400	44.1	5.14	9825	60.6	68.9	70	125	123.5	152	66.5	133.5	DOWN	0.498127	0.00232571
P01215	CGA	Glycoprotein hormones alpha chain OS=Homo sapiens OX=9606 GN=CGA PE=1 SV=1	7	1	1	1	116	13.1	8.19	0	66.9	63.5	69	133.6	131.7	135.3	66.4667	133.533	DOWN	0.497753	3.92736e-06
P00395	MT-CO1	Cytochrome c oxidase subunit 1 OS=Homo sapiens OX=9606 GN=MT-CO1 PE=1 SV=1	6	1	1	1	513	57	6.7	77	60.3	74.8	64	126.6	136.4	137.9	66.3667	133.633	DOWN	0.496633	0.000277346
A8MXV4	NUDT19	Nucleoside diphosphate-linked moiety X motif 19 OS=Homo sapiens OX=9606 GN=NUDT19 PE=1 SV=1	7	2	2	2	375	42.2	7.64	33	56.7	70.6	71.7	129	132.4	139.5	66.3333	133.633	DOWN	0.496383	0.000301257
O75170	PPP6R2	Serine/threonine-protein phosphatase 6 regulatory subunit 2 OS=Homo sapiens OX=9606 GN=PPP6R2 PE=1 SV=2	3	2	3	2	966	104.9	4.87	17	55.9	70.7	72.1	128.3	122.9	150.1	66.2333	133.767	DOWN	0.495141	0.00232198
Q6IS24	GALNT17	Polypeptide N-acetylgalactosaminyltransferase 17 OS=Homo sapiens OX=9606 GN=GALNT17 PE=2 SV=2	23	10	10	10	598	67.7	8.9	143	60.4	67	70.8	130.9	133.4	137.5	66.0667	133.933	DOWN	0.49328	4.64286e-05
P08729	KRT7	Keratin, type II cytoskeletal 7 OS=Homo sapiens OX=9606 GN=KRT7 PE=1 SV=5	67	39	308	29	469	51.4	5.48	6990	60.8	67.4	69.7	124.9	123.9	153.4	65.9667	134.067	DOWN	0.492044	0.00245904
P16260	SLC25A16	Graves disease carrier protein OS=Homo sapiens OX=9606 GN=SLC25A16 PE=1 SV=3	15	4	5	4	332	36.2	9.85	133	65.3	67.7	64.3	133.8	133.6	135.2	65.7667	134.2	DOWN	0.490065	4.41227e-07
Q9NUJ3	TCP11L1	T-complex protein 11-like protein 1 OS=Homo sapiens OX=9606 GN=TCP11L1 PE=1 SV=1	8	3	3	3	509	57	5.59	82	57.9	65.8	73.4	141.2	139.6	122.1	65.7	134.3	DOWN	0.489203	0.000825738
Q16719	KYNU	Kynureninase OS=Homo sapiens OX=9606 GN=KYNU PE=1 SV=1	2	1	1	1	465	52.3	7.03	28	58	65.7	73.1	130.7	142.3	130.2	65.6	134.4	DOWN	0.488095	0.000306006
Q5THJ4	VPS13D	Vacuolar protein sorting-associated protein 13D OS=Homo sapiens OX=9606 GN=VPS13D PE=1 SV=2	1	5	5	3	4388	491.6	6.58	50	57.7	72.6	65.3	136.2	128.5	139.6	65.2	134.767	DOWN	0.483799	0.000211106
Q8WVQ1	CANT1	Soluble calcium-activated nucleotidase 1 OS=Homo sapiens OX=9606 GN=CANT1 PE=1 SV=1	45	18	31	18	401	44.8	6.09	710	66.4	65.1	63.4	134.7	134.6	135.9	64.9667	135.067	DOWN	0.480997	2.14121e-07
Q8NBS9	TXNDC5	Thioredoxin domain-containing protein 5 OS=Homo sapiens OX=9606 GN=TXNDC5 PE=1 SV=2	59	21	39	21	432	47.6	5.97	962	62.3	65.1	67.4	135.4	134.4	135.4	64.9333	135.067	DOWN	0.48075	1.29149e-06
O43813	LANCL1	Glutathione S-transferase LANCL1 OS=Homo sapiens OX=9606 GN=LANCL1 PE=1 SV=1	21	6	8	6	399	45.3	7.75	167	63.8	65.4	64.3	136.9	141.2	128.4	64.5	135.5	DOWN	0.476015	4.78215e-05
Q8IV36	HID1	Protein HID1 OS=Homo sapiens OX=9606 GN=HID1 PE=1 SV=1	12	8	10	8	788	88.7	6.06	230	63.8	62.8	66.8	139.9	141	125.7	64.4667	135.533	DOWN	0.475652	0.000150449
P04626	ERBB2	Receptor tyrosine-protein kinase erbB-2 OS=Homo sapiens OX=9606 GN=ERBB2 PE=1 SV=1	45	36	82	33	1255	137.8	5.91	2084	63.7	63.8	65.3	134.9	134.7	137.7	64.2667	135.767	DOWN	0.473361	3.33134e-07
Q99584	S100A13	Protein S100-A13 OS=Homo sapiens OX=9606 GN=S100A13 PE=1 SV=1	49	6	14	6	98	11.5	6.16	230	65.1	63.7	63.4	142.6	141.3	123.9	64.0667	135.933	DOWN	0.471309	0.00028782
Q13370	PDE3B	cGMP-inhibited 3',5'-cyclic phosphodiesterase B OS=Homo sapiens OX=9606 GN=PDE3B PE=1 SV=2	6	4	4	4	1112	124.3	5.91	90	60.4	64.5	67.1	128.9	134.6	144.4	64	135.967	DOWN	0.470704	0.000127956
P57735	RAB25	Ras-related protein Rab-25 OS=Homo sapiens OX=9606 GN=RAB25 PE=1 SV=2	52	9	13	8	213	23.5	5.96	434	63.2	64.1	64.3	139.2	139.5	129.8	63.8667	136.167	DOWN	0.469033	2.27959e-05
O75382	TRIM3	Tripartite motif-containing protein 3 OS=Homo sapiens OX=9606 GN=TRIM3 PE=1 SV=2	23	13	17	13	744	80.8	7.83	367	61.5	63	65.8	142.4	140	127.3	63.4333	136.567	DOWN	0.464486	0.000112851
P14550	AKR1A1	Aldo-keto reductase family 1 member A1 OS=Homo sapiens OX=9606 GN=AKR1A1 PE=1 SV=3	28	6	7	6	325	36.6	6.79	157	61.2	63.2	64.2	137.9	141.3	132.1	62.8667	137.1	DOWN	0.458546	1.24963e-05
Q96FQ6	S100A16	Protein S100-A16 OS=Homo sapiens OX=9606 GN=S100A16 PE=1 SV=1	73	7	26	7	103	11.8	6.79	693	62.1	63	63.3	141	138.4	132.1	62.8	137.167	DOWN	0.457837	9.83556e-06
O15460	P4HA2	Prolyl 4-hydroxylase subunit alpha-2 OS=Homo sapiens OX=9606 GN=P4HA2 PE=1 SV=1	7	3	3	3	535	60.9	5.71	98	58.6	63.8	65.3	136.5	133.6	142.1	62.5667	137.4	DOWN	0.455361	2.02235e-05
P19012	KRT15	Keratin, type I cytoskeletal 15 OS=Homo sapiens OX=9606 GN=KRT15 PE=1 SV=3	19	11	39	2	456	49.2	4.77	486	56.9	67.1	63.1	130.3	127.2	155.4	62.3667	137.633	DOWN	0.453136	0.00132396
Q8WVX9	FAR1	Fatty acyl-CoA reductase 1 OS=Homo sapiens OX=9606 GN=FAR1 PE=1 SV=1	38	17	22	17	515	59.3	9.17	396	62.2	61.1	63.1	136.2	135.8	141.5	62.1333	137.833	DOWN	0.450786	2.50256e-06
P80723	BASP1	Brain acid soluble protein 1 OS=Homo sapiens OX=9606 GN=BASP1 PE=1 SV=2	73	15	31	15	227	22.7	4.63	799	61	64	60.7	142.1	140.7	131.5	61.9	138.1	DOWN	0.448226	2.59654e-05
Q8N5Z5	KCTD17	BTB/POZ domain-containing protein KCTD17 OS=Homo sapiens OX=9606 GN=KCTD17 PE=1 SV=3	10	1	1	1	321	35.6	4.86	0	51.6	65.8	68	122.4	136.4	155.7	61.8	138.167	DOWN	0.447286	0.0022123
O75131	CPNE3	Copine-3 OS=Homo sapiens OX=9606 GN=CPNE3 PE=1 SV=1	58	29	59	28	537	60.1	5.85	1349	61.3	61.8	61.9	143.5	143.9	127.6	61.6667	138.333	DOWN	0.445783	0.000139928
P78310	CXADR	Coxsackievirus and adenovirus receptor OS=Homo sapiens OX=9606 GN=CXADR PE=1 SV=1	6	2	3	2	365	40	7.56	56	51.9	64.5	68.4	134.6	141.9	138.7	61.6	138.4	DOWN	0.445087	0.000142834
O00194	RAB27B	Ras-related protein Rab-27B OS=Homo sapiens OX=9606 GN=RAB27B PE=1 SV=4	48	9	11	7	218	24.6	5.52	156	59.2	60.1	65.4	141.4	137.2	136.8	61.5667	138.467	DOWN	0.444632	5.94404e-06
P17900	GM2A	Ganglioside GM2 activator OS=Homo sapiens OX=9606 GN=GM2A PE=1 SV=4	24	4	5	4	193	20.8	5.31	140	60.2	62	61.3	141	138.6	136.9	61.1667	138.833	DOWN	0.440576	4.69466e-07
P06396	GSN	Gelsolin OS=Homo sapiens OX=9606 GN=GSN PE=1 SV=1	24	14	19	14	782	85.6	6.28	497	60.8	60.3	62.2	139.9	144.6	132.1	61.1	138.867	DOWN	0.43999	2.99417e-05
Q96DB5	RMDN1	Regulator of microtubule dynamics protein 1 OS=Homo sapiens OX=9606 GN=RMDN1 PE=1 SV=1	52	18	34	17	314	35.8	8.5	753	60.1	60	61.5	142.7	143.1	132.6	60.5333	139.467	DOWN	0.434034	2.21039e-05
Q9NWR8	MCUB	Calcium uniporter regulatory subunit MCUb, mitochondrial OS=Homo sapiens OX=9606 GN=MCUB PE=1 SV=2	13	5	6	5	336	39.1	9.16	102	60.3	59.9	60.2	142.5	141.4	135.8	60.1333	139.9	DOWN	0.429831	2.75058e-06
P31327	CPS1	Carbamoyl-phosphate synthase [ammonia], mitochondrial OS=Homo sapiens OX=9606 GN=CPS1 PE=1 SV=2	50	59	97	57	1500	164.8	6.74	2796	55.7	60.3	64	136.9	132.1	151	60	140	DOWN	0.428571	0.000202705
Q8TCU6	PREX1	Phosphatidylinositol 3,4,5-trisphosphate-dependent Rac exchanger 1 protein OS=Homo sapiens OX=9606 GN=PREX1 PE=1 SV=3	10	13	14	13	1659	186.1	6.44	289	56.1	58.4	63.3	143.4	145.6	133.3	59.2667	140.767	DOWN	0.421028	4.74155e-05
P53004	BLVRA	Biliverdin reductase A OS=Homo sapiens OX=9606 GN=BLVRA PE=1 SV=2	21	5	5	5	296	33.4	6.44	137	59.2	57.3	60.3	145.3	150.3	127.7	58.9333	141.1	DOWN	0.417671	0.000286387
Q13740	ALCAM	CD166 antigen OS=Homo sapiens OX=9606 GN=ALCAM PE=1 SV=2	16	8	10	8	583	65.1	6.25	202	56.6	58.7	61.3	146.6	144.6	132.2	58.8667	141.133	DOWN	0.4171	6.27908e-05
Q9NYL4	FKBP11	Peptidyl-prolyl cis-trans isomerase FKBP11 OS=Homo sapiens OX=9606 GN=FKBP11 PE=1 SV=1	23	4	6	4	201	22.2	9.39	183	78.6	46.1	49.5	139.4	141	145.4	58.0667	141.933	DOWN	0.409112	0.0013167
P09382	LGALS1	Galectin-1 OS=Homo sapiens OX=9606 GN=LGALS1 PE=1 SV=2	66	8	27	8	135	14.7	5.5	746	60.9	57.6	55.6	147.7	140.5	137.7	58.0333	141.967	DOWN	0.408781	1.51632e-05
P14384	CPM	Carboxypeptidase M OS=Homo sapiens OX=9606 GN=CPM PE=1 SV=2	2	1	1	1	443	50.5	7.36	0	54.7	55.4	63.3	143.7	142.6	140.3	57.8	142.2	DOWN	0.40647	8.68883e-06
P19367	HK1	Hexokinase-1 OS=Homo sapiens OX=9606 GN=HK1 PE=1 SV=3	53	46	99	42	917	102.4	6.8	2371	55.6	57.6	59.7	147.7	145.6	133.8	57.6333	142.367	DOWN	0.404823	4.62306e-05
O43570	CA12	Carbonic anhydrase 12 OS=Homo sapiens OX=9606 GN=CA12 PE=1 SV=1	16	4	5	4	354	39.4	7.23	105	47.7	51.9	72	146.3	141.6	140.5	57.2	142.8	DOWN	0.40056	0.000373784
Q96HC4	PDLIM5	PDZ and LIM domain protein 5 OS=Homo sapiens OX=9606 GN=PDLIM5 PE=1 SV=5	18	9	11	9	596	63.9	8.21	172	55.7	55.2	57.8	146.6	148.7	136	56.2333	143.767	DOWN	0.391143	2.60673e-05
O60635	TSPAN1	Tetraspanin-1 OS=Homo sapiens OX=9606 GN=TSPAN1 PE=1 SV=2	5	1	2	1	241	26.3	5.25	75	52	57.5	57.6	150	147.9	135	55.7	144.3	DOWN	0.386001	6.15494e-05
Q11206	ST3GAL4	CMP-N-acetylneuraminate-beta-galactosamide-alpha-2,3-sialyltransferase 4 OS=Homo sapiens OX=9606 GN=ST3GAL4 PE=2 SV=1	42	12	19	12	333	38	9.41	380	52.5	55.6	58.7	144.6	143.5	145.1	55.6	144.4	DOWN	0.385042	1.12976e-06
P09110	ACAA1	3-ketoacyl-CoA thiolase, peroxisomal OS=Homo sapiens OX=9606 GN=ACAA1 PE=1 SV=2	71	22	141	22	424	44.3	8.44	5271	53.6	55.5	56.9	145.2	145	143.8	55.3333	144.667	DOWN	0.382488	1.15042e-07
P10600	TGFB3	Transforming growth factor beta-3 proprotein OS=Homo sapiens OX=9606 GN=TGFB3 PE=1 SV=1	16	5	5	5	412	47.3	8.03	89	52.7	53.6	57.3	141	140.4	155	54.5333	145.467	DOWN	0.374885	5.26229e-05
Q92597	NDRG1	Protein NDRG1 OS=Homo sapiens OX=9606 GN=NDRG1 PE=1 SV=1	20	5	10	5	394	42.8	5.82	236	53.9	54.7	53.5	147.3	147.9	142.7	54.0333	145.967	DOWN	0.370176	6.67537e-07
Q9BRT3	MIEN1	Migration and invasion enhancer 1 OS=Homo sapiens OX=9606 GN=MIEN1 PE=1 SV=1	36	3	3	3	115	12.4	4.37	104	58.6	51	48.2	153.1	154.1	135.1	52.6	147.433	DOWN	0.356771	0.000163416
P26447	S100A4	Protein S100-A4 OS=Homo sapiens OX=9606 GN=S100A4 PE=1 SV=1	37	5	8	5	101	11.7	6.11	104	51.9	49.5	56.2	148.4	148.7	145.2	52.5333	147.433	DOWN	0.356319	1.91352e-06
O95274	LYPD3	Ly6/PLAUR domain-containing protein 3 OS=Homo sapiens OX=9606 GN=LYPD3 PE=1 SV=2	11	3	6	3	346	35.9	7.75	146	51.9	49.8	55.8	143.3	146.2	153.1	52.5	147.533	DOWN	0.355852	9.70961e-06
P05549	TFAP2A	Transcription factor AP-2-alpha OS=Homo sapiens OX=9606 GN=TFAP2A PE=1 SV=1	27	9	15	6	437	48	8.02	403	49.5	51.5	55.1	147.7	151.8	144.4	52.0333	147.967	DOWN	0.351656	3.71988e-06
Q9HCY8	S100A14	Protein S100-A14 OS=Homo sapiens OX=9606 GN=S100A14 PE=1 SV=1	66	6	25	6	104	11.7	5.24	698	51.7	51.8	51.9	153.3	148	143.2	51.8	148.167	DOWN	0.349606	5.00919e-06
Q9UHF7	TRPS1	Zinc finger transcription factor Trps1 OS=Homo sapiens OX=9606 GN=TRPS1 PE=1 SV=2	23	25	30	25	1281	141.4	7.58	596	50.4	50	54.5	150.4	147.1	147.6	51.6333	148.367	DOWN	0.348012	6.66513e-07
Q9Y6U3	SCIN	Adseverin OS=Homo sapiens OX=9606 GN=SCIN PE=1 SV=4	52	30	53	30	715	80.4	5.71	1332	48.7	50.8	54.9	148.8	154.8	142	51.4667	148.533	DOWN	0.346499	1.92676e-05
P08133	ANXA6	Annexin A6 OS=Homo sapiens OX=9606 GN=ANXA6 PE=1 SV=3	74	49	107	49	673	75.8	5.6	2349	50.6	50.2	52.2	162.1	154.1	130.7	51	148.967	DOWN	0.342358	0.000486869
P09467	FBP1	Fructose-1,6-bisphosphatase 1 OS=Homo sapiens OX=9606 GN=FBP1 PE=1 SV=5	26	7	8	7	338	36.8	6.99	218	49.9	51.3	51.5	149.4	157.9	140	50.9	149.1	DOWN	0.341382	4.6092e-05
Q99523	SORT1	Sortilin OS=Homo sapiens OX=9606 GN=SORT1 PE=1 SV=3	21	16	22	16	831	92	5.74	494	46.8	49.1	52.3	157.4	146.9	147.5	49.4	150.6	DOWN	0.328021	1.13223e-05
Q14533	KRT81	Keratin, type II cuticular Hb1 OS=Homo sapiens OX=9606 GN=KRT81 PE=1 SV=3	20	10	21	9	505	54.9	5.47	368	47.5	48.7	50.5	151.2	150.8	151.4	48.9	151.133	DOWN	0.323555	3.43587e-08
P53634	CTSC	Dipeptidyl peptidase 1 OS=Homo sapiens OX=9606 GN=CTSC PE=1 SV=2	12	4	4	4	463	51.8	6.99	76	44.2	48.4	50.9	148.5	151.1	156.8	47.8333	152.133	DOWN	0.314417	4.86868e-06
O43272	PRODH	Proline dehydrogenase 1, mitochondrial OS=Homo sapiens OX=9606 GN=PRODH PE=1 SV=3	33	15	22	15	600	68	7.87	635	45.5	47.2	50.7	157.3	154.9	144.4	47.8	152.2	DOWN	0.31406	1.62452e-05
Q93084	ATP2A3	Sarcoplasmic/endoplasmic reticulum calcium ATPase 3 OS=Homo sapiens OX=9606 GN=ATP2A3 PE=1 SV=2	42	39	87	30	1043	113.9	5.57	2596	46.9	47.7	48.8	155.3	153.6	147.8	47.8	152.233	DOWN	0.313992	1.49754e-06
Q7Z7D3	VTCN1	V-set domain-containing T-cell activation inhibitor 1 OS=Homo sapiens OX=9606 GN=VTCN1 PE=1 SV=1	16	4	4	4	282	30.9	5.31	59	44.5	49.8	48.9	162.1	156.4	138.3	47.7333	152.267	DOWN	0.313485	0.000142628
P05091	ALDH2	Aldehyde dehydrogenase, mitochondrial OS=Homo sapiens OX=9606 GN=ALDH2 PE=1 SV=2	54	23	79	19	517	56.3	7.05	2050	43.8	47.6	50.1	155.7	151.4	151.5	47.1667	152.867	DOWN	0.308548	1.37769e-06
P43121	MCAM	Cell surface glycoprotein MUC18 OS=Homo sapiens OX=9606 GN=MCAM PE=1 SV=2	22	13	18	13	646	71.6	5.76	390	44.8	45.9	48.8	159.6	159.2	141.8	46.5	153.533	DOWN	0.302866	5.75643e-05
P19013	KRT4	Keratin, type II cytoskeletal 4 OS=Homo sapiens OX=9606 GN=KRT4 PE=1 SV=4	61	36	143	27	534	57.3	6.61	2726	40.3	44.4	46.1	152.2	149.3	167.6	43.6	156.367	DOWN	0.278832	4.51661e-05
Q15847	ADIRF	Adipogenesis regulatory factor OS=Homo sapiens OX=9606 GN=ADIRF PE=1 SV=1	79	4	6	4	76	7.9	5.31	302	43.7	42.6	43	168.7	169.8	132.2	43.1	156.9	DOWN	0.274697	0.000772709
O75363	BCAS1	Breast carcinoma-amplified sequence 1 OS=Homo sapiens OX=9606 GN=BCAS1 PE=1 SV=2	54	23	35	23	584	61.7	5.1	854	40.6	40.8	45	163.4	166.4	143.8	42.1333	157.867	DOWN	0.266892	8.90632e-05
P06703	S100A6	Protein S100-A6 OS=Homo sapiens OX=9606 GN=S100A6 PE=1 SV=1	34	4	8	4	90	10.2	5.48	61	38.5	38.3	38.9	166.7	164.2	153.3	38.5667	161.4	DOWN	0.238951	7.51981e-06
O95994	AGR2	Anterior gradient protein 2 homolog OS=Homo sapiens OX=9606 GN=AGR2 PE=1 SV=1	63	8	19	8	175	20	9	579	33.9	38.4	38.9	163.6	158.4	166.8	37.0667	162.933	DOWN	0.227496	1.7287e-06
Q8WVV4	POF1B	Protein POF1B OS=Homo sapiens OX=9606 GN=POF1B PE=1 SV=3	2	1	1	1	589	68	6.32	33	35.1	32.8	39.7	160.5	167.9	164	35.8667	164.133	DOWN	0.218522	1.66507e-06
Q8N2K1	UBE2J2	Ubiquitin-conjugating enzyme E2 J2 OS=Homo sapiens OX=9606 GN=UBE2J2 PE=1 SV=3	5	1	1	1	259	28.9	8.4	32	32.6	33.9	35.9	171.1	172.8	153.7	34.1333	165.867	DOWN	0.205788	2.86053e-05
P25815	S100P	Protein S100-P OS=Homo sapiens OX=9606 GN=S100P PE=1 SV=2	48	4	9	4	95	10.4	4.88	386	30.4	34	35.3	175.5	166.4	158.4	33.2333	166.767	DOWN	0.19928	1.317e-05
O00757	FBP2	Fructose-1,6-bisphosphatase isozyme 2 OS=Homo sapiens OX=9606 GN=FBP2 PE=1 SV=2	3	1	1	1	339	36.7	7.23	47	27.9	30.4	30.8	172.3	190.3	148.4	29.7	170.333	DOWN	0.174364	0.000320245
Q8NFR3	SPTSSB	Serine palmitoyltransferase small subunit B OS=Homo sapiens OX=9606 GN=SPTSSB PE=1 SV=1	11	1	1	1	76	9.2	7.88	33	21.8	23.5	28.2	194.9	178.7	152.9	24.5	175.5	DOWN	0.139601	0.000259229
P07951	TPM2	Tropomyosin beta chain OS=Homo sapiens OX=9606 GN=TPM2 PE=1 SV=1	37	15	28	1	284	32.8	4.7	467	14.8	18.8	20.1	179.2	183.6	183.4	17.9	182.067	DOWN	0.0983156	1.7468e-07
Q9NZP5	OR5AC2	Olfactory receptor 5AC2 OS=Homo sapiens OX=9606 GN=OR5AC2 PE=3 SV=2	2	1	1	1	309	35.3	8.94	19	33.6	239.7	210.2	40.2	37.1	39.3	161.167	38.8667	-	4.14666	0.130183
O94808	GFPT2	Glutamine--fructose-6-phosphate aminotransferase [isomerizing] 2 OS=Homo sapiens OX=9606 GN=GFPT2 PE=1 SV=3	4	2	2	1	682	76.9	7.37	66	40.1	233.3	194.2	46.2	44.8	41.3	155.867	44.1	-	3.53439	0.13105
Q7Z5H4	VN1R5	Vomeronasal type-1 receptor 5 OS=Homo sapiens OX=9606 GN=VN1R5 PE=2 SV=2	2	1	1	1	357	40.8	9.2	0	52.9	190.1	183.1	54.1	61.6	58.2	142.033	57.9667	-	2.45026	0.13295
Q9Y239	NOD1	Nucleotide-binding oligomerization domain-containing protein 1 OS=Homo sapiens OX=9606 GN=NOD1 PE=1 SV=1	1	1	1	1	953	107.6	7.11	22	60.7	176.2	162.3	68.9	65.9	66	133.067	66.9333	-	1.98805	0.143554
P06307	CCK	Cholecystokinin OS=Homo sapiens OX=9606 GN=CCK PE=1 SV=1	8	1	1	1	115	12.7	9.01	31	75.7	78.3	239.4	70.2	61	75.4	131.133	68.8667	-	1.90416	0.315445
Q99456	KRT12	Keratin, type I cytoskeletal 12 OS=Homo sapiens OX=9606 GN=KRT12 PE=1 SV=1	5	4	13	1	494	53.5	4.78	69	97.8	120.5	167.9	67.3	63.7	82.9	128.733	71.3	-	1.80552	0.0555482
P12429	ANXA3	Annexin A3 OS=Homo sapiens OX=9606 GN=ANXA3 PE=1 SV=3	46	14	16	14	323	36.4	5.92	376	186.8	94.9	103.3	67.3	73	74.6	128.333	71.6333	-	1.79153	0.126187
Q8TE82	SH3TC1	SH3 domain and tetratricopeptide repeat-containing protein 1 OS=Homo sapiens OX=9606 GN=SH3TC1 PE=1 SV=3	2	2	2	2	1336	146.9	6.25	54	154.7	111.3	106.3	49.6	69.4	108.8	124.1	75.9333	-	1.63433	0.106639
P22392	NME2	Nucleoside diphosphate kinase B OS=Homo sapiens OX=9606 GN=NME2 PE=1 SV=1	82	12	31	2	152	17.3	8.41	375	104.5	107.9	159.1	77.1	79.5	71.9	123.833	76.1667	-	1.62582	0.0553707
Q9H6E5	TUT1	Speckle targeted PIP5K1A-regulated poly(A) polymerase OS=Homo sapiens OX=9606 GN=TUT1 PE=1 SV=2	2	1	1	1	874	93.8	6.16	15	149	42.5	173.5	70	74.8	90.1	121.667	78.3	-	1.55385	0.34631
Q7Z4H7	HAUS6	HAUS augmin-like complex subunit 6 OS=Homo sapiens OX=9606 GN=HAUS6 PE=1 SV=2	1	1	1	1	955	108.6	6.47	0	98.4	93.9	172.8	62.6	61.7	110.7	121.7	78.3333	-	1.55362	0.225272
Q5JSQ8	KHDC1L	Putative KHDC1-like protein OS=Homo sapiens OX=9606 GN=KHDC1L PE=5 SV=1	8	1	1	1	128	14.5	5.68	0	96.3	108.3	160.1	76.7	81.2	77.5	121.567	78.4667	-	1.54928	0.0930439
Q96KN4	LRATD1	Protein LRATD1 OS=Homo sapiens OX=9606 GN=LRATD1 PE=1 SV=2	9	1	3	1	292	32.5	5.72	0	127	122.7	114.3	48.8	104	83.3	121.333	78.7	-	1.54172	0.0613449
P78318	IGBP1	Immunoglobulin-binding protein 1 OS=Homo sapiens OX=9606 GN=IGBP1 PE=1 SV=1	10	3	3	3	339	39.2	5.38	63	93.1	155.9	114.7	82.5	75.4	78.4	121.233	78.7667	-	1.53915	0.0837538
O15061	SYNM	Synemin OS=Homo sapiens OX=9606 GN=SYNM PE=1 SV=2	1	2	2	2	1565	172.7	5.16	25	71	63.3	228.5	85.6	74	77.5	120.933	79.0333	-	1.53016	0.48065
O60353	FZD6	Frizzled-6 OS=Homo sapiens OX=9606 GN=FZD6 PE=1 SV=2	9	4	4	4	706	79.2	7.96	45	120.2	120.3	119.4	80.1	81.3	78.6	119.967	80	-	1.49958	1.11996e-06
Q96J02	ITCH	E3 ubiquitin-protein ligase Itchy homolog OS=Homo sapiens OX=9606 GN=ITCH PE=1 SV=2	12	10	10	5	903	102.7	6.3	175	124.1	113.9	122	83.2	81.5	75.4	120	80.0333	-	1.49938	0.000515564
Q8N3D4	EHBP1L1	EH domain-binding protein 1-like protein 1 OS=Homo sapiens OX=9606 GN=EHBP1L1 PE=1 SV=2	8	9	9	9	1523	161.8	4.83	189	113.8	122.3	123.8	82.3	78.8	79	119.967	80.0333	-	1.49896	0.000271962
Q9NPH3	IL1RAP	Interleukin-1 receptor accessory protein OS=Homo sapiens OX=9606 GN=IL1RAP PE=1 SV=2	12	6	8	6	570	65.4	8.12	166	117.2	123.6	119	80.6	79.4	80.2	119.933	80.0667	-	1.49792	3.29799e-05
O94955	RHOBTB3	Rho-related BTB domain-containing protein 3 OS=Homo sapiens OX=9606 GN=RHOBTB3 PE=1 SV=2	17	8	10	8	611	69.4	7.62	182	123.5	119.3	117	81.7	79.1	79.5	119.933	80.1	-	1.4973	4.27725e-05
Q9UNW1	MINPP1	Multiple inositol polyphosphate phosphatase 1 OS=Homo sapiens OX=9606 GN=MINPP1 PE=1 SV=1	3	1	1	1	487	55	7.81	34	112.6	123.4	123.5	81.1	76.8	82.6	119.833	80.1667	-	1.4948	0.000587701
Q9BSY4	CHCHD5	Coiled-coil-helix-coiled-coil-helix domain-containing protein 5 OS=Homo sapiens OX=9606 GN=CHCHD5 PE=1 SV=1	43	3	4	3	110	12.4	6.73	111	124.2	116.4	118.8	78.8	78.7	83	119.8	80.1667	-	1.49439	0.00012661
P23769	GATA2	Endothelial transcription factor GATA-2 OS=Homo sapiens OX=9606 GN=GATA2 PE=1 SV=3	12	6	6	5	480	50.5	9.31	121	122.5	122.8	114.1	78.4	78.1	84	119.8	80.1667	-	1.49439	0.00032287
Q96ME7	ZNF512	Zinc finger protein 512 OS=Homo sapiens OX=9606 GN=ZNF512 PE=1 SV=2	3	2	2	2	567	64.6	9.76	0	70.9	151.6	136.9	80.5	82.5	77.6	119.8	80.2	-	1.49377	0.186345
O43293	DAPK3	Death-associated protein kinase 3 OS=Homo sapiens OX=9606 GN=DAPK3 PE=1 SV=1	3	1	1	1	454	52.5	6.89	74	121.6	123.4	114.4	81.4	79.7	79.5	119.8	80.2	-	1.49377	0.000148148
O75410	TACC1	Transforming acidic coiled-coil-containing protein 1 OS=Homo sapiens OX=9606 GN=TACC1 PE=1 SV=2	31	20	30	18	805	87.7	4.88	766	120	119.9	119.5	81.7	80.8	78.1	119.8	80.2	-	1.49377	3.45696e-06
Q08357	SLC20A2	Sodium-dependent phosphate transporter 2 OS=Homo sapiens OX=9606 GN=SLC20A2 PE=1 SV=1	5	2	2	2	652	70.3	6.54	0	93.4	101.6	164.4	75.3	82.3	83	119.8	80.2	-	1.49377	0.154051
Q9UNK9	ANGEL1	Protein angel homolog 1 OS=Homo sapiens OX=9606 GN=ANGEL1 PE=1 SV=1	10	4	4	4	670	75.2	4.82	123	113.9	122.4	123	72.8	80	87.8	119.767	80.2	-	1.49335	0.00164104
Q7Z4G4	TRMT11	tRNA (guanine(10)-N2)-methyltransferase homolog OS=Homo sapiens OX=9606 GN=TRMT11 PE=1 SV=1	14	7	9	7	463	53.4	7.78	175	116	121.1	122.2	79.7	78.1	82.9	119.767	80.2333	-	1.49273	7.62623e-05
O76070	SNCG	Gamma-synuclein OS=Homo sapiens OX=9606 GN=SNCG PE=1 SV=2	65	6	6	6	127	13.3	4.86	193	124.2	116.3	118.7	83.3	80.9	76.5	119.733	80.2333	-	1.49231	0.000210711
Q07157	TJP1	Tight junction protein ZO-1 OS=Homo sapiens OX=9606 GN=TJP1 PE=1 SV=3	23	34	45	33	1748	195.3	6.7	815	124.6	117.5	117.1	79.7	79.6	81.4	119.733	80.2333	-	1.49231	9.45172e-05
P18031	PTPN1	Tyrosine-protein phosphatase non-receptor type 1 OS=Homo sapiens OX=9606 GN=PTPN1 PE=1 SV=1	65	25	57	25	435	49.9	6.27	1083	122.3	121.7	115.1	81.4	80.2	79.2	119.7	80.2667	-	1.49128	7.9356e-05
Q86WA6	BPHL	Valacyclovir hydrolase OS=Homo sapiens OX=9606 GN=BPHL PE=1 SV=1	24	7	8	7	291	32.5	9.14	112	111.4	126.2	121.4	82.3	79.1	79.6	119.667	80.3333	-	1.48963	0.000921113
Q14956	GPNMB	Transmembrane glycoprotein NMB OS=Homo sapiens OX=9606 GN=GPNMB PE=1 SV=2	16	7	12	7	572	63.9	6.64	232	124.8	118.1	116.1	82.4	79.2	79.4	119.667	80.3333	-	1.48963	0.000154751
Q92820	GGH	Gamma-glutamyl hydrolase OS=Homo sapiens OX=9606 GN=GGH PE=1 SV=2	39	11	16	11	318	35.9	7.11	316	109.5	126.5	122.9	81.6	82.7	76.8	119.633	80.3667	-	1.48859	0.00200835
Q9NUI1	DECR2	Peroxisomal 2,4-dienoyl-CoA reductase OS=Homo sapiens OX=9606 GN=DECR2 PE=1 SV=1	48	12	18	12	292	30.8	9.22	529	119.5	120.5	118.8	79.5	79.5	82.1	119.6	80.3667	-	1.48818	2.49358e-06
Q14289	PTK2B	Protein-tyrosine kinase 2-beta OS=Homo sapiens OX=9606 GN=PTK2B PE=1 SV=2	2	2	2	2	1009	115.8	6.25	0	114.7	99.9	144.2	73.3	89.2	78.7	119.6	80.4	-	1.48756	0.0471562
P60709	ACTB	Actin, cytoplasmic 1 OS=Homo sapiens OX=9606 GN=ACTB PE=1 SV=1	75	21	480	1	375	41.7	5.48	16454	120.1	120.5	118.1	77.6	79.6	84.1	119.567	80.4333	-	1.48653	4.5274e-05
Q8N567	ZCCHC9	Zinc finger CCHC domain-containing protein 9 OS=Homo sapiens OX=9606 GN=ZCCHC9 PE=1 SV=2	14	4	5	4	271	30.5	9.17	99	121.1	120.7	116.9	79.6	82.5	79.2	119.567	80.4333	-	1.48653	2.08444e-05
Q9UIQ6	LNPEP	Leucyl-cystinyl aminopeptidase OS=Homo sapiens OX=9606 GN=LNPEP PE=1 SV=3	30	28	40	28	1025	117.3	5.73	1086	121.4	118.5	118.8	82.3	81	78	119.567	80.4333	-	1.48653	1.54281e-05
O00499	BIN1	Myc box-dependent-interacting protein 1 OS=Homo sapiens OX=9606 GN=BIN1 PE=1 SV=1	8	3	4	3	593	64.7	5.06	55	121.4	117.2	120	80.7	82.4	78.2	119.533	80.4333	-	1.48612	2.29898e-05
Q8NA75	DCAF4L2	DDB1- and CUL4-associated factor 4-like protein 2 OS=Homo sapiens OX=9606 GN=DCAF4L2 PE=1 SV=1	3	1	1	1	395	43.7	8.51	0	122.7	110.5	125.4	79.8	75.7	85.9	119.533	80.4667	-	1.4855	0.00201621
P10253	GAA	Lysosomal alpha-glucosidase OS=Homo sapiens OX=9606 GN=GAA PE=1 SV=4	12	8	10	8	952	105.3	6	199	116.3	120.5	121.7	81.6	79.9	80	119.5	80.5	-	1.48447	2.27845e-05
Q07812	BAX	Apoptosis regulator BAX OS=Homo sapiens OX=9606 GN=BAX PE=1 SV=1	37	5	8	5	192	21.2	5.22	270	115.4	120.4	122.7	82.7	80	78.9	119.5	80.5333	-	1.48386	8.88168e-05
P04732	MT1E	Metallothionein-1E OS=Homo sapiens OX=9606 GN=MT1E PE=1 SV=1	33	2	3	1	61	6	7.96	53	137.5	120.1	100.8	90.3	89.1	62.2	119.467	80.5333	-	1.48344	0.0499465
Q8NI22	MCFD2	Multiple coagulation factor deficiency protein 2 OS=Homo sapiens OX=9606 GN=MCFD2 PE=1 SV=1	12	1	2	1	146	16.4	4.63	47	122.3	121.6	114.4	78.9	81.4	81.3	119.433	80.5333	-	1.48303	0.000126013
Q5VZ89	DENND4C	DENN domain-containing protein 4C OS=Homo sapiens OX=9606 GN=DENND4C PE=1 SV=3	9	13	15	13	1909	212.6	6.83	374	111.6	123.2	123.4	80.2	79.2	82.4	119.4	80.6	-	1.48139	0.000640438
O75177	SS18L1	Calcium-responsive transactivator OS=Homo sapiens OX=9606 GN=SS18L1 PE=1 SV=2	6	2	2	2	396	43	6.44	26	129.1	111.8	117.3	81.9	77.3	82.6	119.4	80.6	-	1.48139	0.00194243
Q12805	EFEMP1	EGF-containing fibulin-like extracellular matrix protein 1 OS=Homo sapiens OX=9606 GN=EFEMP1 PE=1 SV=2	15	6	7	6	493	54.6	5.07	148	124.9	116.3	116.9	80.4	83	78.4	119.367	80.6	-	1.48098	0.000227977
P36269	GGT5	Glutathione hydrolase 5 proenzyme OS=Homo sapiens OX=9606 GN=GGT5 PE=1 SV=2	3	2	3	2	586	62.2	7.55	78	110	117.2	130.8	80.5	77.9	83.5	119.333	80.6333	-	1.47995	0.00358078
A5A3E0	POTEF	POTE ankyrin domain family member F OS=Homo sapiens OX=9606 GN=POTEF PE=1 SV=2	8	7	66	1	1075	121.4	6.2	1488	118.5	116.2	123.3	71.2	91.9	78.9	119.333	80.6667	-	1.47934	0.00376868
Q96AC1	FERMT2	Fermitin family homolog 2 OS=Homo sapiens OX=9606 GN=FERMT2 PE=1 SV=1	17	9	11	9	680	77.8	6.7	252	117.3	119.8	120.8	80.2	80	81.9	119.3	80.7	-	1.47831	5.61996e-06
P01130	LDLR	Low-density lipoprotein receptor OS=Homo sapiens OX=9606 GN=LDLR PE=1 SV=1	9	6	9	6	860	95.3	5.05	197	126.3	118.1	113.4	79.3	78.7	84.3	119.267	80.7667	-	1.47668	0.000762401
Q9P289	STK26	Serine/threonine-protein kinase 26 OS=Homo sapiens OX=9606 GN=STK26 PE=1 SV=2	33	11	13	7	416	46.5	5.29	299	125.2	115.9	116.5	81.7	81.9	78.8	119.2	80.8	-	1.47525	0.000265625
P30837	ALDH1B1	Aldehyde dehydrogenase X, mitochondrial OS=Homo sapiens OX=9606 GN=ALDH1B1 PE=1 SV=3	38	21	38	18	517	57.2	6.8	550	114.3	120.5	122.7	81.1	78.6	82.9	119.167	80.8667	-	1.47362	0.000167068
Q3MIR4	TMEM30B	Cell cycle control protein 50B OS=Homo sapiens OX=9606 GN=TMEM30B PE=1 SV=1	14	4	4	3	351	38.9	7.88	87	118.8	120.4	118.1	79.7	81.7	81.4	119.1	80.9333	-	1.47158	2.04031e-06
P16435	POR	NADPH--cytochrome P450 reductase OS=Homo sapiens OX=9606 GN=POR PE=1 SV=2	72	46	151	46	677	76.6	5.58	4176	122.3	119.4	115.5	79.5	79.7	83.6	119.067	80.9333	-	1.47117	8.86575e-05
Q9UP95	SLC12A4	Solute carrier family 12 member 4 OS=Homo sapiens OX=9606 GN=SLC12A4 PE=1 SV=2	8	8	8	8	1085	120.6	6.44	125	115.4	118.5	123.2	82.2	82.3	78.5	119.033	81	-	1.46955	0.000125002
Q14160	SCRIB	Protein scribble homolog OS=Homo sapiens OX=9606 GN=SCRIB PE=1 SV=4	32	42	66	39	1630	174.8	5.07	1231	119.2	118.8	118.9	82.3	81.9	78.8	118.967	81	-	1.46872	4.39891e-06
Q13586	STIM1	Stromal interaction molecule 1 OS=Homo sapiens OX=9606 GN=STIM1 PE=1 SV=3	24	14	24	13	685	77.4	6.67	667	119	118.5	119.5	81.8	81.4	79.9	119	81.0333	-	1.46853	5.03029e-07
Q9BQ24	ZFYVE21	Zinc finger FYVE domain-containing protein 21 OS=Homo sapiens OX=9606 GN=ZFYVE21 PE=1 SV=1	16	4	4	4	234	26.5	8.41	91	119.8	124.2	112.9	79.7	79.5	83.9	118.967	81.0333	-	1.46812	0.000452802
Q9NZW5	MPP6	MAGUK p55 subfamily member 6 OS=Homo sapiens OX=9606 GN=MPP6 PE=1 SV=2	51	24	27	22	540	61.1	6.18	469	117.8	120.9	118.1	81.1	80	82	118.933	81.0333	-	1.46771	4.95184e-06
A1L390	PLEKHG3	Pleckstrin homology domain-containing family G member 3 OS=Homo sapiens OX=9606 GN=PLEKHG3 PE=1 SV=1	6	6	7	6	1219	134.3	6.55	123	123	115	118.8	77.8	82.6	82.8	118.933	81.0667	-	1.46711	0.000180413
Q9H857	NT5DC2	5'-nucleotidase domain-containing protein 2 OS=Homo sapiens OX=9606 GN=NT5DC2 PE=1 SV=1	17	8	8	8	520	60.7	6.77	83	118.4	120.3	118.1	82.8	76.5	83.9	118.933	81.0667	-	1.46711	9.52169e-05
P13796	LCP1	Plastin-2 OS=Homo sapiens OX=9606 GN=LCP1 PE=1 SV=6	25	12	15	7	627	70.2	5.43	346	121	116.4	119.3	78.4	82.6	82.2	118.9	81.0667	-	1.46669	3.72118e-05
Q96S97	MYADM	Myeloid-associated differentiation marker OS=Homo sapiens OX=9606 GN=MYADM PE=1 SV=2	14	3	5	3	322	35.3	8.15	135	127.7	117.5	111.6	82.6	80.5	80.2	118.933	81.1	-	1.4665	0.00136007
P40121	CAPG	Macrophage-capping protein OS=Homo sapiens OX=9606 GN=CAPG PE=1 SV=2	23	7	9	7	348	38.5	6.19	248	115.2	122.7	118.7	77.3	83.3	82.7	118.867	81.1	-	1.46568	0.000197124
P12882	MYH1	Myosin-1 OS=Homo sapiens OX=9606 GN=MYH1 PE=1 SV=3	0	1	1	1	1939	223	5.74	0	119.1	122.3	115.3	82.4	82.5	78.5	118.9	81.1333	-	1.46549	9.74955e-05
Q8NHH9	ATL2	Atlastin-2 OS=Homo sapiens OX=9606 GN=ATL2 PE=1 SV=2	28	12	13	12	583	66.2	5.48	360	119.8	119.4	117.4	78.4	78.5	86.5	118.867	81.1333	-	1.46508	0.000171594
P28065	PSMB9	Proteasome subunit beta type-9 OS=Homo sapiens OX=9606 GN=PSMB9 PE=1 SV=2	9	2	2	2	219	23.3	5.03	41	121.3	115.3	119.9	81.5	82.9	79	118.833	81.1333	-	1.46467	6.11344e-05
P29966	MARCKS	Myristoylated alanine-rich C-kinase substrate OS=Homo sapiens OX=9606 GN=MARCKS PE=1 SV=4	45	8	19	8	332	31.5	4.45	749	118.9	118.5	119	82.4	82	79.2	118.8	81.2	-	1.46305	3.21039e-06
Q8IYQ7	THNSL1	Threonine synthase-like 1 OS=Homo sapiens OX=9606 GN=THNSL1 PE=1 SV=2	31	17	21	17	743	83	7.12	389	117.5	119.3	119.5	81.7	80.7	81.4	118.767	81.2667	-	1.46144	7.33392e-07
P20936	RASA1	Ras GTPase-activating protein 1 OS=Homo sapiens OX=9606 GN=RASA1 PE=1 SV=1	2	2	3	2	1047	116.3	6.54	162	114.7	119.3	122.2	78.1	86.3	79.4	118.733	81.2667	-	1.46103	0.000365121
P51795	CLCN5	H(+)/Cl(-) exchange transporter 5 OS=Homo sapiens OX=9606 GN=CLCN5 PE=1 SV=1	8	5	6	3	746	83.1	6.81	123	122	117.4	116.8	83.8	80.5	79.6	118.733	81.3	-	1.46043	5.60735e-05
Q9UEE9	CFDP1	Craniofacial development protein 1 OS=Homo sapiens OX=9606 GN=CFDP1 PE=1 SV=1	2	1	1	1	299	33.6	4.81	20	132.1	113.5	110.6	79.9	77.5	86.5	118.733	81.3	-	1.46043	0.00669342
P46939	UTRN	Utrophin OS=Homo sapiens OX=9606 GN=UTRN PE=1 SV=2	18	51	58	50	3433	394.2	5.33	1213	120.9	118.1	117.1	81.9	81.2	80.8	118.7	81.3	-	1.46002	5.94244e-06
P04083	ANXA1	Annexin A1 OS=Homo sapiens OX=9606 GN=ANXA1 PE=1 SV=2	62	20	29	20	346	38.7	7.02	668	139.6	106.7	109.7	85.3	80.5	78.2	118.667	81.3333	-	1.45902	0.025208
Q9Y2W6	TDRKH	Tudor and KH domain-containing protein OS=Homo sapiens OX=9606 GN=TDRKH PE=1 SV=2	35	15	16	15	561	62	5.02	242	114.9	121.6	119.4	81.8	80.7	81.6	118.633	81.3667	-	1.45801	4.88848e-05
Q9H8H3	METTL7A	Methyltransferase-like protein 7A OS=Homo sapiens OX=9606 GN=METTL7A PE=1 SV=1	25	5	12	5	244	28.3	8.38	463	116.8	122.8	116.1	83.8	81.6	78.8	118.567	81.4	-	1.45659	0.000133286
Q16555	DPYSL2	Dihydropyrimidinase-related protein 2 OS=Homo sapiens OX=9606 GN=DPYSL2 PE=1 SV=1	7	3	3	3	572	62.3	6.38	53	125.1	116.5	114.1	82.4	84	77.9	118.567	81.4333	-	1.456	0.000618224
P29992	GNA11	Guanine nucleotide-binding protein subunit alpha-11 OS=Homo sapiens OX=9606 GN=GNA11 PE=1 SV=2	38	12	21	8	359	42.1	5.69	486	120.7	118.9	116.1	81.6	82.5	80.2	118.567	81.4333	-	1.456	1.56486e-05
P54760	EPHB4	Ephrin type-B receptor 4 OS=Homo sapiens OX=9606 GN=EPHB4 PE=1 SV=2	12	10	12	7	987	108.2	6.9	231	122.6	116.8	116.2	81.8	80.2	82.3	118.533	81.4333	-	1.45559	6.45802e-05
Q03468	ERCC6	DNA excision repair protein ERCC-6 OS=Homo sapiens OX=9606 GN=ERCC6 PE=1 SV=1	4	5	5	2	1493	168.3	8.09	43	119.1	120.8	115.7	80.2	80.7	83.5	118.533	81.4667	-	1.45499	3.41117e-05
P31641	SLC6A6	Sodium- and chloride-dependent taurine transporter OS=Homo sapiens OX=9606 GN=SLC6A6 PE=1 SV=2	1	1	1	1	620	69.8	7.39	0	117.9	114.9	122.6	85.3	77.3	82	118.467	81.5333	-	1.45298	0.000332284
Q8N3X1	FNBP4	Formin-binding protein 4 OS=Homo sapiens OX=9606 GN=FNBP4 PE=1 SV=3	5	5	5	5	1017	110.2	4.74	63	120.2	117.2	118	81.6	81.7	81.3	118.467	81.5333	-	1.45298	2.15373e-06
O94788	ALDH1A2	Retinal dehydrogenase 2 OS=Homo sapiens OX=9606 GN=ALDH1A2 PE=1 SV=3	5	4	5	1	518	56.7	6.05	23	114.5	119	121.9	80.8	81	82.9	118.467	81.5667	-	1.45239	8.15498e-05
A2VDJ0	TMEM131L	Transmembrane protein 131-like OS=Homo sapiens OX=9606 GN=TMEM131L PE=1 SV=2	4	5	6	5	1609	179.2	6.86	66	114	117.5	123.8	81.9	80.1	82.7	118.433	81.5667	-	1.45198	0.000241682
Q16740	CLPP	ATP-dependent Clp protease proteolytic subunit, mitochondrial OS=Homo sapiens OX=9606 GN=CLPP PE=1 SV=1	42	9	22	9	277	30.2	8.09	438	118	119.9	117.4	82.4	80.5	81.8	118.433	81.5667	-	1.45198	2.51707e-06
Q8TB37	NUBPL	Iron-sulfur protein NUBPL OS=Homo sapiens OX=9606 GN=NUBPL PE=1 SV=3	26	6	9	6	319	34.1	9.04	382	119.6	119.4	116.3	78.4	78.7	87.6	118.433	81.5667	-	1.45198	0.000324673
P19338	NCL	Nucleolin OS=Homo sapiens OX=9606 GN=NCL PE=1 SV=3	44	45	150	45	710	76.6	4.7	3395	118.4	121	115.9	80.5	79.9	84.5	118.433	81.6333	-	1.4508	5.79369e-05
O60941	DTNB	Dystrobrevin beta OS=Homo sapiens OX=9606 GN=DTNB PE=1 SV=1	15	9	10	9	627	71.3	7.91	239	118	118.4	118.7	81.6	83	80.2	118.367	81.6	-	1.45057	1.57806e-06
Q02750	MAP2K1	Dual specificity mitogen-activated protein kinase kinase 1 OS=Homo sapiens OX=9606 GN=MAP2K1 PE=1 SV=2	17	6	7	2	393	43.4	6.62	123	112	120.6	122.5	82.6	82.5	79.8	118.367	81.6333	-	1.44998	0.000396617
Q8WVI0	SMIM4	Small integral membrane protein 4 OS=Homo sapiens OX=9606 GN=SMIM4 PE=1 SV=2	16	1	1	1	70	8.7	10.87	25	120.4	120.5	114.2	82.7	82.9	79.3	118.367	81.6333	-	1.44998	0.000104318
O75051	PLXNA2	Plexin-A2 OS=Homo sapiens OX=9606 GN=PLXNA2 PE=1 SV=4	3	6	6	2	1894	211	6.48	32	120.6	117.8	116.7	82.1	80.5	82.3	118.367	81.6333	-	1.44998	9.13941e-06
Q9UEY8	ADD3	Gamma-adducin OS=Homo sapiens OX=9606 GN=ADD3 PE=1 SV=1	7	3	3	3	706	79.1	6.32	94	110.2	118.5	126.4	83	81	80.9	118.367	81.6333	-	1.44998	0.00147802
Q96A59	MARVELD3	MARVEL domain-containing protein 3 OS=Homo sapiens OX=9606 GN=MARVELD3 PE=2 SV=3	18	5	5	5	401	44.9	8.53	90	123.2	116.5	115.4	82.8	80.4	81.8	118.367	81.6667	-	1.44939	0.000132319
Q5EB52	MEST	Mesoderm-specific transcript homolog protein OS=Homo sapiens OX=9606 GN=MEST PE=2 SV=2	8	2	3	2	335	38.8	9.74	132	105.3	122.7	126.9	87.6	87.4	70.1	118.3	81.7	-	1.44798	0.014132
Q96N64	PWWP2A	PWWP domain-containing protein 2A OS=Homo sapiens OX=9606 GN=PWWP2A PE=1 SV=2	5	4	4	4	755	81.9	9	76	111.4	111.7	131.7	84.5	84.4	76.3	118.267	81.7333	-	1.44698	0.00727198
Q8IZ52	CHPF	Chondroitin sulfate synthase 2 OS=Homo sapiens OX=9606 GN=CHPF PE=1 SV=2	5	3	4	3	775	85.4	6.93	134	112.1	115.3	127.3	81.7	81.6	81.9	118.233	81.7333	-	1.44657	0.00139684
Q9HC35	EML4	Echinoderm microtubule-associated protein-like 4 OS=Homo sapiens OX=9606 GN=EML4 PE=1 SV=3	5	5	5	5	981	108.8	6.4	83	125	117.2	112.5	81.1	85.1	79.1	118.233	81.7667	-	1.44598	0.000841995
Q8TEB9	RHBDD1	Rhomboid-related protein 4 OS=Homo sapiens OX=9606 GN=RHBDD1 PE=1 SV=1	3	1	1	1	315	35.8	8.24	26	116.2	115.2	123.2	84.4	80.3	80.7	118.2	81.8	-	1.44499	0.000212098
Q8IWA5	SLC44A2	Choline transporter-like protein 2 OS=Homo sapiens OX=9606 GN=SLC44A2 PE=1 SV=3	24	14	25	14	706	80.1	8.57	455	120.5	119.1	114.9	83.2	83.7	78.5	118.167	81.8	-	1.44458	0.000103665
Q96RT1	ERBIN	Erbin OS=Homo sapiens OX=9606 GN=ERBIN PE=1 SV=2	24	27	30	27	1412	158.2	5.5	486	119.6	118.6	116.3	81.9	84.9	78.7	118.167	81.8333	-	1.44399	5.83201e-05
P04156	PRNP	Major prion protein OS=Homo sapiens OX=9606 GN=PRNP PE=1 SV=1	17	4	6	4	253	27.6	9	122	120.3	117.9	116.3	80.7	81.2	83.6	118.167	81.8333	-	1.44399	1.57761e-05
Q96LT4	SAMD8	Sphingomyelin synthase-related protein 1 OS=Homo sapiens OX=9606 GN=SAMD8 PE=1 SV=2	7	3	4	3	415	48.3	8.07	57	110.4	120.6	123.5	90.3	83.7	71.6	118.167	81.8667	-	1.4434	0.00582276
O95049	TJP3	Tight junction protein ZO-3 OS=Homo sapiens OX=9606 GN=TJP3 PE=1 SV=3	15	12	14	11	919	101.3	6.76	217	118.2	118.3	117.9	82.1	83	80.5	118.133	81.8667	-	1.443	1.04204e-06
O15446	CD3EAP	DNA-directed RNA polymerase I subunit RPA34 OS=Homo sapiens OX=9606 GN=CD3EAP PE=1 SV=1	33	11	20	11	510	55	8.51	578	116.6	119.7	118	81.7	81.6	82.4	118.1	81.9	-	1.442	2.61282e-06
P24394	IL4R	Interleukin-4 receptor subunit alpha OS=Homo sapiens OX=9606 GN=IL4R PE=1 SV=1	2	1	1	1	825	89.6	5.07	32	116.3	120.1	117.9	77.8	73	94.9	118.1	81.9	-	1.442	0.00579359
P02675	FGB	Fibrinogen beta chain OS=Homo sapiens OX=9606 GN=FGB PE=1 SV=2	3	2	2	2	491	55.9	8.27	33	127.7	105	121.6	85.5	85.5	74.8	118.1	81.9333	-	1.44142	0.00917475
P58557	YBEY	Endoribonuclease YbeY OS=Homo sapiens OX=9606 GN=YBEY PE=1 SV=2	7	1	1	1	167	19.3	7.55	29	117.4	111.7	125.1	81.2	82	82.6	118.067	81.9333	-	1.44101	0.000757471
P11387	TOP1	DNA topoisomerase 1 OS=Homo sapiens OX=9606 GN=TOP1 PE=1 SV=2	47	38	84	37	765	90.7	9.31	1454	118.3	121.6	114.3	81.6	81.6	82.7	118.067	81.9667	-	1.44042	7.26793e-05
P36021	SLC16A2	Monocarboxylate transporter 8 OS=Homo sapiens OX=9606 GN=SLC16A2 PE=1 SV=2	11	4	5	4	539	59.5	5.59	72	90.2	97	166.8	82.8	82	81.1	118	81.9667	-	1.43961	0.215068
P13667	PDIA4	Protein disulfide-isomerase A4 OS=Homo sapiens OX=9606 GN=PDIA4 PE=1 SV=2	55	39	111	39	645	72.9	5.07	2601	112	123	119.1	81.7	81.1	83.2	118.033	82	-	1.43943	0.000390088
Q8NBM8	PCYOX1L	Prenylcysteine oxidase-like OS=Homo sapiens OX=9606 GN=PCYOX1L PE=1 SV=2	5	3	3	3	494	54.6	7.31	56	118.2	118.2	117.7	83.2	83	79.8	118.033	82	-	1.43943	5.44744e-06
Q86XA9	HEATR5A	HEAT repeat-containing protein 5A OS=Homo sapiens OX=9606 GN=HEATR5A PE=1 SV=2	1	2	2	2	2040	221.9	6.58	19	116	118.1	119.9	83.4	84.3	78.3	118	82	-	1.43902	7.89942e-05
P50148	GNAQ	Guanine nucleotide-binding protein G(q) subunit alpha OS=Homo sapiens OX=9606 GN=GNAQ PE=1 SV=4	43	13	19	9	359	42.1	5.68	415	116.8	117.2	119.9	80.6	80.2	85.3	117.967	82.0333	-	1.43803	4.65173e-05
P55196	AFDN	Afadin OS=Homo sapiens OX=9606 GN=AFDN PE=1 SV=3	23	31	41	31	1824	206.7	6.47	958	123.6	114.9	115.3	81.1	80.5	84.7	117.933	82.1	-	1.43646	0.000329842
Q96E52	OMA1	Metalloendopeptidase OMA1, mitochondrial OS=Homo sapiens OX=9606 GN=OMA1 PE=1 SV=1	8	4	5	4	524	60.1	9.25	81	124.3	106.1	123.4	80.2	81.8	84.3	117.933	82.1	-	1.43646	0.00404962
P13807	GYS1	Glycogen [starch] synthase, muscle OS=Homo sapiens OX=9606 GN=GYS1 PE=1 SV=2	20	10	13	10	737	83.7	6.18	273	119.9	118.7	115.1	82	84.7	79.6	117.9	82.1	-	1.43605	6.45441e-05
P08779	KRT16	Keratin, type I cytoskeletal 16 OS=Homo sapiens OX=9606 GN=KRT16 PE=1 SV=4	50	22	54	10	473	51.2	5.05	1041	86.7	95.9	171	65.7	66.5	114.2	117.867	82.1333	-	1.43506	0.315196
O60437	PPL	Periplakin OS=Homo sapiens OX=9606 GN=PPL PE=1 SV=4	58	95	154	95	1756	204.6	5.6	3012	116.7	120	116.8	80.7	81.5	84.2	117.833	82.1333	-	1.43466	1.92334e-05
Q99943	AGPAT1	1-acyl-sn-glycerol-3-phosphate acyltransferase alpha OS=Homo sapiens OX=9606 GN=AGPAT1 PE=1 SV=2	19	6	6	6	283	31.7	9.38	146	120.3	118.7	114.6	81.4	83.3	81.8	117.867	82.1667	-	1.43448	3.75596e-05
P35251	RFC1	Replication factor C subunit 1 OS=Homo sapiens OX=9606 GN=RFC1 PE=1 SV=4	10	8	9	8	1148	128.2	9.36	225	121.8	118.7	113	82.3	79.7	84.5	117.833	82.1667	-	1.43408	0.000260234
P52272	HNRNPM	Heterogeneous nuclear ribonucleoprotein M OS=Homo sapiens OX=9606 GN=HNRNPM PE=1 SV=3	68	46	118	46	730	77.5	8.7	2483	115.3	118.8	119.4	82	82.4	82.1	117.833	82.1667	-	1.43408	9.99402e-06
P13051	UNG	Uracil-DNA glycosylase OS=Homo sapiens OX=9606 GN=UNG PE=1 SV=2	19	5	6	5	313	34.6	9.32	82	118.3	118	117.1	83.4	80.7	82.5	117.8	82.2	-	1.43309	2.14904e-06
P62070	RRAS2	Ras-related protein R-Ras2 OS=Homo sapiens OX=9606 GN=RRAS2 PE=1 SV=1	58	12	19	10	204	23.4	6.01	411	120.9	118.4	114	82.1	83.1	81.6	117.767	82.2667	-	1.43152	6.7109e-05
Q9Y2J8	PADI2	Protein-arginine deiminase type-2 OS=Homo sapiens OX=9606 GN=PADI2 PE=1 SV=2	26	14	16	14	665	75.5	5.59	418	168.9	89.4	94.9	82.4	80.9	83.6	117.733	82.3	-	1.43054	0.239216
Q86YS6	RAB43	Ras-related protein Rab-43 OS=Homo sapiens OX=9606 GN=RAB43 PE=1 SV=1	54	9	16	8	212	23.3	5.64	384	117.5	119.5	116.1	81.5	81.4	84	117.7	82.3	-	1.43013	1.08999e-05
O00220	TNFRSF10A	Tumor necrosis factor receptor superfamily member 10A OS=Homo sapiens OX=9606 GN=TNFRSF10A PE=1 SV=3	3	1	1	1	468	50.1	7.03	37	112.7	125.3	115	88	78	80.9	117.667	82.3	-	1.42973	0.00192672
A0AVI4	TMEM129	E3 ubiquitin-protein ligase TM129 OS=Homo sapiens OX=9606 GN=TMEM129 PE=1 SV=1	5	2	2	2	362	40.4	7.66	42	115.2	118.7	119	88.1	82	77	117.633	82.3667	-	1.42817	0.00050662
O00478	BTN3A3	Butyrophilin subfamily 3 member A3 OS=Homo sapiens OX=9606 GN=BTN3A3 PE=1 SV=1	4	2	2	2	584	65	5.53	88	115.8	119.3	117.6	83.1	83.8	80.3	117.567	82.4	-	1.42678	1.81664e-05
P12931	SRC	Proto-oncogene tyrosine-protein kinase Src OS=Homo sapiens OX=9606 GN=SRC PE=1 SV=3	20	9	11	5	536	59.8	7.42	170	123.4	114.5	114.7	80.8	83.7	83	117.533	82.5	-	1.42465	0.000332674
Q9NYB9	ABI2	Abl interactor 2 OS=Homo sapiens OX=9606 GN=ABI2 PE=1 SV=1	10	4	5	2	513	55.6	6.16	97	128.3	111.9	112.3	85.8	80.5	81.2	117.5	82.5	-	1.42424	0.00345548
Q6UWB1	IL27RA	Interleukin-27 receptor subunit alpha OS=Homo sapiens OX=9606 GN=IL27RA PE=2 SV=2	2	1	1	1	636	69.4	5.71	0	116.4	116.6	119.5	86.7	83.7	77.2	117.5	82.5333	-	1.42367	0.000300699
Q8N612	FAM160A2	FTS and Hook-interacting protein OS=Homo sapiens OX=9606 GN=FAM160A2 PE=1 SV=3	2	1	1	1	972	105.5	6.77	27	125.5	98.8	128.1	77.9	84.4	85.3	117.467	82.5333	-	1.42326	0.0223513
O43824	GTPBP6	Putative GTP-binding protein 6 OS=Homo sapiens OX=9606 GN=GTPBP6 PE=2 SV=4	38	16	24	16	516	56.9	9.42	536	120.2	116.5	115.7	80.8	81.8	85.1	117.467	82.5667	-	1.42269	5.16495e-05
Q9Y6X3	MAU2	MAU2 chromatid cohesion factor homolog OS=Homo sapiens OX=9606 GN=MAU2 PE=1 SV=2	11	6	7	6	613	69	7.25	172	117.6	114.2	120.4	83.4	82.4	82	117.4	82.6	-	1.42131	4.60602e-05
Q5JRK9	PAGE2B	Putative G antigen family E member 3 OS=Homo sapiens OX=9606 GN=PAGE2B PE=3 SV=1	20	1	1	1	111	12	4.15	48	117.8	116.3	118.2	87.9	82.1	77.9	117.433	82.6333	-	1.42114	0.000297946
Q96DH6	MSI2	RNA-binding protein Musashi homolog 2 OS=Homo sapiens OX=9606 GN=MSI2 PE=1 SV=1	32	8	14	8	328	35.2	8.48	335	116.4	119.4	116.3	83.7	83.7	80.4	117.367	82.6	-	1.4209	2.04343e-05
Q92989	CLP1	Polyribonucleotide 5'-hydroxyl-kinase Clp1 OS=Homo sapiens OX=9606 GN=CLP1 PE=1 SV=1	5	1	1	1	425	47.6	6.62	37	121.4	114.3	116.3	80.2	75.1	92.7	117.333	82.6667	-	1.41935	0.00355171
Q8N8J7	FAM241A	Uncharacterized protein FAM241A OS=Homo sapiens OX=9606 GN=FAM241A PE=2 SV=2	14	2	2	2	132	14.6	4.7	24	125	119.6	107.2	89.7	80.7	77.7	117.267	82.7	-	1.41798	0.00563951
Q9NR12	PDLIM7	PDZ and LIM domain protein 7 OS=Homo sapiens OX=9606 GN=PDLIM7 PE=1 SV=1	12	6	6	6	457	49.8	8.41	59	127.5	112.1	112.2	85.4	82.1	80.6	117.267	82.7	-	1.41798	0.00287307
Q03252	LMNB2	Lamin-B2 OS=Homo sapiens OX=9606 GN=LMNB2 PE=1 SV=4	56	41	77	37	620	69.9	5.59	1466	120.4	118.2	113.3	82.3	82	83.9	117.3	82.7333	-	1.41781	9.2403e-05
Q5UIP0	RIF1	Telomere-associated protein RIF1 OS=Homo sapiens OX=9606 GN=RIF1 PE=1 SV=2	21	40	52	40	2472	274.3	5.52	1398	117.9	116.2	117.7	83.7	83.6	80.9	117.267	82.7333	-	1.41741	5.34274e-06
P39210	MPV17	Protein Mpv17 OS=Homo sapiens OX=9606 GN=MPV17 PE=1 SV=1	22	3	3	3	176	19.7	9.47	113	117	119.7	115	81.2	85	82	117.233	82.7333	-	1.417	4.2397e-05
P02751	FN1	Fibronectin OS=Homo sapiens OX=9606 GN=FN1 PE=1 SV=5	22	39	54	39	2477	272.2	5.5	1093	142.4	95.2	114.1	86.9	88.2	73.2	117.233	82.7667	-	1.41643	0.0766489
Q13574	DGKZ	Diacylglycerol kinase zeta OS=Homo sapiens OX=9606 GN=DGKZ PE=1 SV=3	3	2	2	2	1117	124.1	9.04	14	115.1	119.2	117.4	80.8	78.8	88.7	117.233	82.7667	-	1.41643	0.000445812
Q14554	PDIA5	Protein disulfide-isomerase A5 OS=Homo sapiens OX=9606 GN=PDIA5 PE=1 SV=1	22	11	11	11	519	59.6	7.91	214	109	115.2	127.5	81.9	80.7	85.7	117.233	82.7667	-	1.41643	0.00363299
P33908	MAN1A1	Mannosyl-oligosaccharide 1,2-alpha-mannosidase IA OS=Homo sapiens OX=9606 GN=MAN1A1 PE=1 SV=3	6	4	4	2	653	72.9	6.47	50	110.6	110.9	130.2	79.2	87.3	81.9	117.233	82.8	-	1.41586	0.00757018
P06280	GLA	Alpha-galactosidase A OS=Homo sapiens OX=9606 GN=GLA PE=1 SV=1	13	4	4	4	429	48.7	5.6	82	111.6	118.4	121.5	81.8	82.3	84.4	117.167	82.8333	-	1.41449	0.000345907
O95208	EPN2	Epsin-2 OS=Homo sapiens OX=9606 GN=EPN2 PE=1 SV=3	3	2	3	2	641	68.4	7.52	60	115.1	118.7	117.6	82.4	83.6	82.6	117.133	82.8667	-	1.41352	6.99293e-06
Q6P1X6	C8orf82	UPF0598 protein C8orf82 OS=Homo sapiens OX=9606 GN=C8orf82 PE=1 SV=2	32	4	8	4	216	23.9	9.14	245	115.3	119.4	116.7	80.8	82.4	85.4	117.133	82.8667	-	1.41352	4.55584e-05
Q9NZM1	MYOF	Myoferlin OS=Homo sapiens OX=9606 GN=MYOF PE=1 SV=1	59	107	187	107	2061	234.6	6.18	3829	118.9	117.3	115.1	82.6	81.7	84.4	117.1	82.9	-	1.41255	1.47471e-05
P45985	MAP2K4	Dual specificity mitogen-activated protein kinase kinase 4 OS=Homo sapiens OX=9606 GN=MAP2K4 PE=1 SV=1	3	1	1	1	399	44.3	8.07	29	114.9	118.7	117.6	82.9	84.5	81.4	117.067	82.9333	-	1.41158	1.88176e-05
Q7KZN9	COX15	Cytochrome c oxidase assembly protein COX15 homolog OS=Homo sapiens OX=9606 GN=COX15 PE=1 SV=1	27	9	15	9	410	46	9.82	222	126.7	113.2	111.3	83.1	83.6	82.1	117.067	82.9333	-	1.41158	0.00217804
P30041	PRDX6	Peroxiredoxin-6 OS=Homo sapiens OX=9606 GN=PRDX6 PE=1 SV=3	72	17	31	17	224	25	6.38	631	118.8	115.1	117.3	84.3	87.2	77.3	117.067	82.9333	-	1.41158	0.00040083
Q13480	GAB1	GRB2-associated-binding protein 1 OS=Homo sapiens OX=9606 GN=GAB1 PE=1 SV=2	3	2	2	2	694	76.6	5.96	45	121.8	111.4	118	84.8	83.8	80.2	117.067	82.9333	-	1.41158	0.000519043
Q9HCS5	EPB41L4A	Band 4.1-like protein 4A OS=Homo sapiens OX=9606 GN=EPB41L4A PE=1 SV=2	3	2	2	2	686	79	9.38	41	113.1	113.5	124.5	82.7	81.3	84.9	117.033	82.9667	-	1.41061	0.000927257
Q69YU5	C12orf73	Uncharacterized protein C12orf73 OS=Homo sapiens OX=9606 GN=C12orf73 PE=3 SV=2	45	3	5	3	71	8	9.16	35	130.3	113.4	107.4	82.2	84.3	82.4	117.033	82.9667	-	1.41061	0.00778575
Q8NDZ4	DIPK2A	Divergent protein kinase domain 2A OS=Homo sapiens OX=9606 GN=DIPK2A PE=1 SV=1	6	2	2	2	430	49.5	8.53	35	126.1	113.7	111.3	81.4	81.5	86.1	117.033	83	-	1.41004	0.00215686
Q9UHB7	AFF4	AF4/FMR2 family member 4 OS=Homo sapiens OX=9606 GN=AFF4 PE=1 SV=1	5	4	4	4	1163	127.4	9.31	88	115.7	118.9	116.4	79.7	85	84.3	117	83	-	1.40964	6.03915e-05
Q8IV08	PLD3	5'-3' exonuclease PLD3 OS=Homo sapiens OX=9606 GN=PLD3 PE=1 SV=1	11	5	5	5	490	54.7	6.47	93	115.3	112.5	123.2	83.6	82.5	82.9	117	83	-	1.40964	0.000454973
Q96C57	CUSTOS	Protein CUSTOS OS=Homo sapiens OX=9606 GN=CUSTOS PE=1 SV=2	14	3	3	3	262	28.2	9.42	45	111.5	107.6	131.9	84.7	83.3	81	117	83	-	1.40964	0.0111004
Q9H9Q4	NHEJ1	Non-homologous end-joining factor 1 OS=Homo sapiens OX=9606 GN=NHEJ1 PE=1 SV=1	3	1	1	1	299	33.3	5.97	43	115.7	116.8	118.5	83.5	81.7	83.9	117	83.0333	-	1.40907	5.62897e-06
O94986	CEP152	Centrosomal protein of 152 kDa OS=Homo sapiens OX=9606 GN=CEP152 PE=1 SV=4	2	3	3	3	1710	195.5	5.6	37	101	117.7	132.2	84.5	82.2	82.4	116.967	83.0333	-	1.40867	0.0199127
Q9H3U5	MFSD1	Major facilitator superfamily domain-containing protein 1 OS=Homo sapiens OX=9606 GN=MFSD1 PE=2 SV=2	5	2	2	2	465	51.2	6.74	74	121.3	116	113.6	82.4	85.1	81.6	116.967	83.0333	-	1.40867	0.000173
P55083	MFAP4	Microfibril-associated glycoprotein 4 OS=Homo sapiens OX=9606 GN=MFAP4 PE=1 SV=2	7	1	1	1	255	28.6	5.63	0	115.4	114.5	120.9	84	80.4	84.8	116.933	83.0667	-	1.4077	0.00015002
Q7Z2K6	ERMP1	Endoplasmic reticulum metallopeptidase 1 OS=Homo sapiens OX=9606 GN=ERMP1 PE=1 SV=2	34	26	55	26	904	100.2	7.52	1445	113.7	118.4	118.7	82.5	84.7	82	116.933	83.0667	-	1.4077	4.89913e-05
Q92526	CCT6B	T-complex protein 1 subunit zeta-2 OS=Homo sapiens OX=9606 GN=CCT6B PE=1 SV=5	14	7	10	1	530	57.8	7.24	118	107.1	119.6	124.1	83	83.7	82.6	116.933	83.1	-	1.40714	0.00267026
Q9Y287	ITM2B	Integral membrane protein 2B OS=Homo sapiens OX=9606 GN=ITM2B PE=1 SV=1	25	4	6	4	266	30.3	5.14	66	115	115.4	120.2	81.3	82	86.1	116.867	83.1333	-	1.40577	0.000113956
P35613	BSG	Basigin OS=Homo sapiens OX=9606 GN=BSG PE=1 SV=2	38	12	24	12	385	42.2	5.66	468	119.3	117.4	113.9	81.3	81	87.1	116.867	83.1333	-	1.40577	0.000185255
Q9Y6K5	OAS3	2'-5'-oligoadenylate synthase 3 OS=Homo sapiens OX=9606 GN=OAS3 PE=1 SV=3	10	9	10	9	1087	121.1	8.4	157	106.6	119	125	87.8	83.8	77.9	116.867	83.1667	-	1.40521	0.00534745
Q9BVG8	KIFC3	Kinesin-like protein KIFC3 OS=Homo sapiens OX=9606 GN=KIFC3 PE=1 SV=4	3	2	3	2	833	92.7	7.69	105	114.2	114	122.2	85.8	80.3	83.5	116.8	83.2	-	1.40385	0.000430205
Q7Z406	MYH14	Myosin-14 OS=Homo sapiens OX=9606 GN=MYH14 PE=1 SV=2	44	74	114	65	1995	227.7	5.6	3015	122.4	114.4	113.6	80.5	81.7	87.4	116.8	83.2	-	1.40385	0.000676181
Q9NZ45	CISD1	CDGSH iron-sulfur domain-containing protein 1 OS=Homo sapiens OX=9606 GN=CISD1 PE=1 SV=1	44	5	20	5	108	12.2	9.09	434	119.4	116.3	114.6	83.9	84.5	81.2	116.767	83.2	-	1.40345	4.19146e-05
Q00653	NFKB2	Nuclear factor NF-kappa-B p100 subunit OS=Homo sapiens OX=9606 GN=NFKB2 PE=1 SV=4	9	6	6	6	900	96.7	6.25	74	121	115.5	113.9	81.7	81.3	86.7	116.8	83.2333	-	1.40328	0.000263905
O75460	ERN1	Serine/threonine-protein kinase/endoribonuclease IRE1 OS=Homo sapiens OX=9606 GN=ERN1 PE=1 SV=2	5	3	3	3	977	109.7	6.42	54	110.6	116.7	123	80.4	85.2	84.1	116.767	83.2333	-	1.40288	0.000969247
Q32P41	TRMT5	tRNA (guanine(37)-N1)-methyltransferase OS=Homo sapiens OX=9606 GN=TRMT5 PE=1 SV=2	17	8	8	8	509	58.2	8.62	179	115.1	118.1	117.1	81.5	84.2	84	116.767	83.2333	-	1.40288	1.10396e-05
O95471	CLDN7	Claudin-7 OS=Homo sapiens OX=9606 GN=CLDN7 PE=1 SV=4	16	2	13	2	211	22.4	8.6	518	119.2	113.6	117.4	86.2	83.5	80.2	116.733	83.3	-	1.40136	0.000152653
Q8N7R7	CCNYL1	Cyclin-Y-like protein 1 OS=Homo sapiens OX=9606 GN=CCNYL1 PE=1 SV=2	15	4	4	3	359	40.7	6.07	126	118.2	117.9	114.1	82.6	81.2	86.1	116.733	83.3	-	1.40136	7.00911e-05
Q8NDD1	C1orf131	Uncharacterized protein C1orf131 OS=Homo sapiens OX=9606 GN=C1orf131 PE=1 SV=4	17	5	7	5	293	32.6	9.88	89	120.1	115.3	114.6	85.6	82.7	81.6	116.667	83.3	-	1.40056	9.1751e-05
P17535	JUND	Transcription factor jun-D OS=Homo sapiens OX=9606 GN=JUND PE=1 SV=3	19	5	5	4	347	35.2	7.37	151	122.5	117.8	109.8	83.9	83.6	82.5	116.7	83.3333	-	1.4004	0.000865137
Q15904	ATP6AP1	V-type proton ATPase subunit S1 OS=Homo sapiens OX=9606 GN=ATP6AP1 PE=1 SV=2	26	11	17	11	470	52	6.14	488	110.1	116.8	123.1	88.4	86.4	75.2	116.667	83.3333	-	1.4	0.00390439
Q92581	SLC9A6	Sodium/hydrogen exchanger 6 OS=Homo sapiens OX=9606 GN=SLC9A6 PE=1 SV=2	2	1	1	1	669	74.1	6.48	0	109.3	116.2	124.4	80.2	86.6	83.3	116.633	83.3667	-	1.39904	0.00216983
Q969H8	MYDGF	Myeloid-derived growth factor OS=Homo sapiens OX=9606 GN=MYDGF PE=1 SV=1	27	4	7	4	173	18.8	6.68	115	122.8	115.6	111.4	81.2	85.8	83.1	116.6	83.3667	-	1.39864	0.000754098
Q7RTW8	OTOA	Otoancorin OS=Homo sapiens OX=9606 GN=OTOA PE=1 SV=1	1	1	1	1	1153	128.5	5.82	0	106.4	125	118.4	85.7	83.2	81.2	116.6	83.3667	-	1.39864	0.00403569
P49447	CYB561	Cytochrome b561 OS=Homo sapiens OX=9606 GN=CYB561 PE=1 SV=2	14	3	4	3	251	27.5	8.56	98	122.1	113.4	114.3	83.1	84.1	83	116.6	83.4	-	1.39808	0.000283452
Q8IXK0	PHC2	Polyhomeotic-like protein 2 OS=Homo sapiens OX=9606 GN=PHC2 PE=1 SV=1	7	6	8	5	858	90.7	8.69	178	120.8	115.8	113.2	84.3	85.1	80.8	116.6	83.4	-	1.39808	0.000214026
Q96JQ2	CLMN	Calmin OS=Homo sapiens OX=9606 GN=CLMN PE=1 SV=1	17	15	18	15	1002	111.6	4.94	396	116.1	116.5	117.1	85	83.7	81.5	116.567	83.4	-	1.39768	6.26366e-06
Q86SQ4	ADGRG6	Adhesion G-protein coupled receptor G6 OS=Homo sapiens OX=9606 GN=ADGRG6 PE=1 SV=3	2	3	3	3	1221	136.6	7.87	51	184.9	76.4	88.3	87.3	81.1	82.1	116.533	83.5	-	1.39561	0.391413
Q9BXH1	BBC3	Bcl-2-binding component 3, isoforms 1/2 OS=Homo sapiens OX=9606 GN=BBC3 PE=1 SV=1	6	1	1	1	193	20.5	8.78	52	117.6	118.3	113.6	82.8	81	86.7	116.5	83.5	-	1.39521	0.000121418
A0PK00	TMEM120B	Transmembrane protein 120B OS=Homo sapiens OX=9606 GN=TMEM120B PE=1 SV=1	14	3	3	3	339	40.2	8.9	143	111.7	111.5	126.2	87.7	83.9	78.9	116.467	83.5	-	1.39481	0.0038807
Q9HB63	NTN4	Netrin-4 OS=Homo sapiens OX=9606 GN=NTN4 PE=1 SV=2	4	2	2	2	628	70	8.05	44	114	116.2	119.2	86.1	83.4	81.1	116.467	83.5333	-	1.39425	9.43654e-05
Q00978	IRF9	Interferon regulatory factor 9 OS=Homo sapiens OX=9606 GN=IRF9 PE=1 SV=1	4	1	2	1	393	43.7	5.77	76	114.7	103.3	131.3	78.7	81.3	90.6	116.433	83.5333	-	1.39385	0.0208638
Q8N1B4	VPS52	Vacuolar protein sorting-associated protein 52 homolog OS=Homo sapiens OX=9606 GN=VPS52 PE=1 SV=1	7	4	4	4	723	82.2	5.99	95	117.9	115.9	115.5	83.6	81.7	85.3	116.433	83.5333	-	1.39385	1.35074e-05
P36941	LTBR	Tumor necrosis factor receptor superfamily member 3 OS=Homo sapiens OX=9606 GN=LTBR PE=1 SV=1	5	1	1	1	435	46.7	5.83	68	112.4	116.8	120.1	83.4	79.9	87.3	116.433	83.5333	-	1.39385	0.000440113
Q86UN2	RTN4RL1	Reticulon-4 receptor-like 1 OS=Homo sapiens OX=9606 GN=RTN4RL1 PE=1 SV=1	3	1	1	1	441	49	9	0	122.9	110.9	115.5	83.5	87.9	79.3	116.433	83.5667	-	1.3933	0.00155666
P09601	HMOX1	Heme oxygenase 1 OS=Homo sapiens OX=9606 GN=HMOX1 PE=1 SV=1	39	9	14	9	288	32.8	8.25	359	121.4	114.3	113.6	82.3	81.8	86.6	116.433	83.5667	-	1.3933	0.000355134
P52758	RIDA	2-iminobutanoate/2-iminopropanoate deaminase OS=Homo sapiens OX=9606 GN=RIDA PE=1 SV=1	58	6	11	6	137	14.5	8.68	400	107.8	123	118.5	84.2	82.6	84	116.433	83.6	-	1.39274	0.00193293
P36507	MAP2K2	Dual specificity mitogen-activated protein kinase kinase 2 OS=Homo sapiens OX=9606 GN=MAP2K2 PE=1 SV=1	21	7	8	3	400	44.4	6.55	124	109.4	119.9	119.9	86.1	82.1	82.6	116.4	83.6	-	1.39234	0.000912366
P43353	ALDH3B1	Aldehyde dehydrogenase family 3 member B1 OS=Homo sapiens OX=9606 GN=ALDH3B1 PE=1 SV=1	16	7	7	6	468	51.8	7.62	95	112.6	119	117.6	83.8	83.4	83.6	116.4	83.6	-	1.39234	7.26185e-05
Q92599	SEPTIN8	Septin-8 OS=Homo sapiens OX=9606 GN=SEPTIN8 PE=1 SV=4	16	7	9	3	483	55.7	6.28	158	132.1	109.6	107.5	85.2	84	81.6	116.4	83.6	-	1.39234	0.014508
Q13136	PPFIA1	Liprin-alpha-1 OS=Homo sapiens OX=9606 GN=PPFIA1 PE=1 SV=1	11	10	11	9	1202	135.7	6.29	196	125.3	108.1	115.8	80.4	84.3	86.2	116.4	83.6333	-	1.39179	0.00338006
Q86X29	LSR	Lipolysis-stimulated lipoprotein receptor OS=Homo sapiens OX=9606 GN=LSR PE=1 SV=4	25	11	13	11	649	71.4	7.97	349	118.2	117.1	113.8	83.8	83.8	83.3	116.367	83.6333	-	1.39139	1.62958e-05
P21266	GSTM3	Glutathione S-transferase Mu 3 OS=Homo sapiens OX=9606 GN=GSTM3 PE=1 SV=3	68	13	20	13	225	26.5	5.54	484	119.4	115.3	114.4	86.5	90.1	74.3	116.367	83.6333	-	1.39139	0.00286159
Q8TEM1	NUP210	Nuclear pore membrane glycoprotein 210 OS=Homo sapiens OX=9606 GN=NUP210 PE=1 SV=3	28	41	62	41	1887	205	6.81	1382	117.9	117.3	113.9	82.7	83.3	84.9	116.367	83.6333	-	1.39139	2.02842e-05
Q92729	PTPRU	Receptor-type tyrosine-protein phosphatase U OS=Homo sapiens OX=9606 GN=PTPRU PE=1 SV=2	6	6	6	6	1446	162.3	6.92	108	124.6	113.8	110.7	81.2	85.1	84.6	116.367	83.6333	-	1.39139	0.00172464
Q9GZS1	POLR1E	DNA-directed RNA polymerase I subunit RPA49 OS=Homo sapiens OX=9606 GN=POLR1E PE=1 SV=3	34	15	17	15	419	47.2	8.94	303	115.8	120.2	113	85.3	84.7	81	116.333	83.6667	-	1.39044	0.000194861
Q9H1C7	CYSTM1	Cysteine-rich and transmembrane domain-containing protein 1 OS=Homo sapiens OX=9606 GN=CYSTM1 PE=1 SV=1	10	1	2	1	97	10.6	4.32	72	119.5	116.4	113.1	81.3	85.5	84.3	116.333	83.7	-	1.38988	0.000126937
Q99829	CPNE1	Copine-1 OS=Homo sapiens OX=9606 GN=CPNE1 PE=1 SV=1	22	11	16	11	537	59	5.83	362	146.6	101	101.3	83	82.1	86.1	116.3	83.7333	-	1.38893	0.0987834
Q9NVV5	AIG1	Androgen-induced gene 1 protein OS=Homo sapiens OX=9606 GN=AIG1 PE=1 SV=2	4	1	1	1	245	28.2	8.25	14	114.7	118.1	116	79	89.7	82.5	116.267	83.7333	-	1.38854	0.000595138
Q5JSL3	DOCK11	Dedicator of cytokinesis protein 11 OS=Homo sapiens OX=9606 GN=DOCK11 PE=1 SV=2	7	13	14	12	2073	237.5	7.74	171	113.1	119.1	116.6	82	85.9	83.3	116.267	83.7333	-	1.38854	9.82823e-05
Q16637	SMN1	Survival motor neuron protein OS=Homo sapiens OX=9606 GN=SMN1 PE=1 SV=1	42	9	10	9	294	31.8	6.55	255	116	111.8	120.9	82.8	85.3	83.1	116.233	83.7333	-	1.38814	0.000291387
Q6IN84	MRM1	rRNA methyltransferase 1, mitochondrial OS=Homo sapiens OX=9606 GN=MRM1 PE=1 SV=1	20	6	6	6	353	38.6	7.94	109	110.4	109	129.4	84	82.7	84.6	116.267	83.7667	-	1.38798	0.00791779
Q9C0H9	SRCIN1	SRC kinase signaling inhibitor 1 OS=Homo sapiens OX=9606 GN=SRCIN1 PE=1 SV=4	4	4	4	4	1183	127	9.38	78	115.9	114.2	118.6	82.3	84.4	84.6	116.233	83.7667	-	1.38758	2.53646e-05
Q86V48	LUZP1	Leucine zipper protein 1 OS=Homo sapiens OX=9606 GN=LUZP1 PE=1 SV=2	16	15	15	15	1076	120.2	8.5	258	117.1	114.8	116.7	83	83.8	84.5	116.2	83.7667	-	1.38719	2.57858e-06
Q9NY12	GAR1	H/ACA ribonucleoprotein complex subunit 1 OS=Homo sapiens OX=9606 GN=GAR1 PE=1 SV=1	32	7	15	6	217	22.3	10.92	217	116.7	120.1	111.8	83	85.6	82.8	116.2	83.8	-	1.38663	0.000228674
Q6UW68	TMEM205	Transmembrane protein 205 OS=Homo sapiens OX=9606 GN=TMEM205 PE=1 SV=1	27	4	7	4	189	21.2	8.62	154	117.4	118.3	112.8	86.2	87.1	78.2	116.167	83.8333	-	1.38569	0.0006095
Q9H488	POFUT1	GDP-fucose protein O-fucosyltransferase 1 OS=Homo sapiens OX=9606 GN=POFUT1 PE=1 SV=1	33	9	11	9	388	43.9	8.53	228	112.8	118	117.7	83.5	82.8	85.2	116.167	83.8333	-	1.38569	6.02744e-05
Q9BVV8	FAM174C	Protein FAM174C OS=Homo sapiens OX=9606 GN=FAM174C PE=1 SV=2	20	1	1	1	132	14.2	9.06	98	117.4	101.8	129.2	101.7	64.7	85.1	116.133	83.8333	-	1.38529	0.0723908
Q9UHN1	POLG2	DNA polymerase subunit gamma-2, mitochondrial OS=Homo sapiens OX=9606 GN=POLG2 PE=1 SV=1	15	6	6	6	485	54.9	8.35	53	99.3	121.5	127.7	87.3	86.7	77.6	116.167	83.8667	-	1.38514	0.0244366
P12259	F5	Coagulation factor V OS=Homo sapiens OX=9606 GN=F5 PE=1 SV=4	5	11	14	11	2224	251.5	6.05	321	126.1	110.4	111.9	87.3	84.4	79.9	116.133	83.8667	-	1.38474	0.0040651
P51798	CLCN7	H(+)/Cl(-) exchange transporter 7 OS=Homo sapiens OX=9606 GN=CLCN7 PE=1 SV=2	8	7	8	7	805	88.6	8.43	163	117.6	115.6	115.2	85.8	86.1	79.7	116.133	83.8667	-	1.38474	0.000128774
P51159	RAB27A	Ras-related protein Rab-27A OS=Homo sapiens OX=9606 GN=RAB27A PE=1 SV=3	33	7	10	5	221	24.9	5.22	203	114.4	121.2	112.8	83	84.8	83.9	116.133	83.9	-	1.38419	0.000253383
P17480	UBTF	Nucleolar transcription factor 1 OS=Homo sapiens OX=9606 GN=UBTF PE=1 SV=1	45	37	68	37	764	89.4	5.81	1137	116	117.9	114.3	84.1	83.1	84.5	116.067	83.9	-	1.38339	8.74838e-06
Q9H3M7	TXNIP	Thioredoxin-interacting protein OS=Homo sapiens OX=9606 GN=TXNIP PE=1 SV=1	5	2	2	2	391	43.6	7.5	31	113.8	113.9	120.4	85.6	87.4	78.8	116.033	83.9333	-	1.38245	0.000709543
O75874	IDH1	Isocitrate dehydrogenase [NADP] cytoplasmic OS=Homo sapiens OX=9606 GN=IDH1 PE=1 SV=2	34	14	22	14	414	46.6	7.01	443	117.4	113.5	117.3	84.5	87.7	79.7	116.067	83.9667	-	1.38229	0.000268672
Q8N9T8	KRI1	Protein KRI1 homolog OS=Homo sapiens OX=9606 GN=KRI1 PE=1 SV=3	21	10	12	10	703	82.5	5.14	280	117.1	116.5	114.6	84.3	83.4	84.2	116.067	83.9667	-	1.38229	2.36947e-06
Q96T23	RSF1	Remodeling and spacing factor 1 OS=Homo sapiens OX=9606 GN=RSF1 PE=1 SV=2	17	21	24	21	1441	163.7	5.01	599	118.2	114.9	115	84.7	84.5	82.7	116.033	83.9667	-	1.3819	1.40025e-05
Q13137	CALCOCO2	Calcium-binding and coiled-coil domain-containing protein 2 OS=Homo sapiens OX=9606 GN=CALCOCO2 PE=1 SV=1	7	3	3	3	446	52.2	5.02	39	121.4	113.7	112.9	85.8	81.9	84.2	116	83.9667	-	1.3815	0.000401101
P00167	CYB5A	Cytochrome b5 OS=Homo sapiens OX=9606 GN=CYB5A PE=1 SV=2	49	5	14	5	134	15.3	4.96	413	113.7	117.7	116.6	83.4	85.3	83.2	116	83.9667	-	1.3815	1.97097e-05
O94888	UBXN7	UBX domain-containing protein 7 OS=Homo sapiens OX=9606 GN=UBXN7 PE=1 SV=2	13	6	6	6	489	54.8	5.16	82	117.7	112.8	117.5	80	85.8	86.2	116	84	-	1.38095	0.000237243
Q92783	STAM	Signal transducing adapter molecule 1 OS=Homo sapiens OX=9606 GN=STAM PE=1 SV=3	28	12	15	12	540	59.1	4.82	267	124.2	113.7	110.1	86.1	84.4	81.5	116	84	-	1.38095	0.00196093
P02679	FGG	Fibrinogen gamma chain OS=Homo sapiens OX=9606 GN=FGG PE=1 SV=3	2	1	1	1	453	51.5	5.62	40	133.2	97.7	117	82.8	85.9	83.3	115.967	84	-	1.38056	0.0361583
Q13557	CAMK2D	Calcium/calmodulin-dependent protein kinase type II subunit delta OS=Homo sapiens OX=9606 GN=CAMK2D PE=1 SV=3	32	13	20	10	499	56.3	7.25	415	115	118	114.9	87.1	88.9	76.1	115.967	84.0333	-	1.38001	0.00150371
O43148	RNMT	mRNA cap guanine-N7 methyltransferase OS=Homo sapiens OX=9606 GN=RNMT PE=1 SV=1	21	9	12	9	476	54.8	6.61	256	117.7	115.2	115	83.1	85.6	83.4	115.967	84.0333	-	1.38001	1.08202e-05
Q9NQE9	HINT3	Histidine triad nucleotide-binding protein 3 OS=Homo sapiens OX=9606 GN=HINT3 PE=1 SV=1	27	4	6	4	182	20.3	6.6	223	114.5	117.9	115.4	85.3	81.8	85	115.933	84.0333	-	1.37961	2.99057e-05
O75970	MPDZ	Multiple PDZ domain protein OS=Homo sapiens OX=9606 GN=MPDZ PE=1 SV=2	3	4	4	4	2070	221.5	5.06	154	115.9	116.4	115.6	87.2	80.2	84.8	115.967	84.0667	-	1.37946	0.000102858
P49773	HINT1	Histidine triad nucleotide-binding protein 1 OS=Homo sapiens OX=9606 GN=HINT1 PE=1 SV=2	29	3	3	3	126	13.8	6.95	38	109.1	106.3	132.5	83.3	88.4	80.5	115.967	84.0667	-	1.37946	0.0208384
Q14257	RCN2	Reticulocalbin-2 OS=Homo sapiens OX=9606 GN=RCN2 PE=1 SV=1	45	12	23	12	317	36.9	4.4	835	110.6	117.3	119.9	83.1	84.8	84.3	115.933	84.0667	-	1.37906	0.0003475
Q9H3N1	TMX1	Thioredoxin-related transmembrane protein 1 OS=Homo sapiens OX=9606 GN=TMX1 PE=1 SV=1	27	13	22	13	280	31.8	4.98	330	115.7	117	115.1	83.4	82.4	86.4	115.933	84.0667	-	1.37906	1.77944e-05
Q8N8U2	CDYL2	Chromodomain Y-like protein 2 OS=Homo sapiens OX=9606 GN=CDYL2 PE=1 SV=2	5	2	3	2	506	56.5	8.79	74	108.2	115	124.5	84.8	84.6	82.9	115.9	84.1	-	1.37812	0.00262048
Q7Z5K2	WAPL	Wings apart-like protein homolog OS=Homo sapiens OX=9606 GN=WAPL PE=1 SV=1	8	6	6	6	1190	132.9	5.44	133	122.5	108.3	116.9	82.7	81.7	87.9	115.9	84.1	-	1.37812	0.00221389
Q9HAV7	GRPEL1	GrpE protein homolog 1, mitochondrial OS=Homo sapiens OX=9606 GN=GRPEL1 PE=1 SV=2	62	15	36	15	217	24.3	8.12	637	117.1	116.5	114	84.4	82	86	115.867	84.1333	-	1.37718	2.95708e-05
O15173	PGRMC2	Membrane-associated progesterone receptor component 2 OS=Homo sapiens OX=9606 GN=PGRMC2 PE=1 SV=1	48	12	22	11	223	23.8	4.88	531	116	117.5	114.1	83	83.3	86.1	115.867	84.1333	-	1.37718	2.20355e-05
Q9NVP1	DDX18	ATP-dependent RNA helicase DDX18 OS=Homo sapiens OX=9606 GN=DDX18 PE=1 SV=2	55	31	64	31	670	75.4	9.5	1629	115	118.2	114.2	84.2	83.7	84.6	115.8	84.1667	-	1.37584	1.44523e-05
Q9BV23	ABHD6	Monoacylglycerol lipase ABHD6 OS=Homo sapiens OX=9606 GN=ABHD6 PE=1 SV=1	6	2	2	2	337	38.3	8.41	38	110.6	112.8	124	90.6	87.5	74.5	115.8	84.2	-	1.3753	0.00802607
O43759	SYNGR1	Synaptogyrin-1 OS=Homo sapiens OX=9606 GN=SYNGR1 PE=1 SV=2	10	2	2	2	233	25.4	4.68	61	120.5	115.4	111.5	84.8	83.5	84.3	115.8	84.2	-	1.3753	0.000276342
Q8N8S7	ENAH	Protein enabled homolog OS=Homo sapiens OX=9606 GN=ENAH PE=1 SV=2	12	7	9	7	591	66.5	6.93	108	131	106.6	109.8	87.7	84.7	80.3	115.8	84.2333	-	1.37475	0.0165421
Q9NPF0	CD320	CD320 antigen OS=Homo sapiens OX=9606 GN=CD320 PE=1 SV=1	5	1	1	1	282	29	4.75	29	139.1	100.1	108.1	76.9	79.5	96.3	115.767	84.2333	-	1.37436	0.077594
Q05513	PRKCZ	Protein kinase C zeta type OS=Homo sapiens OX=9606 GN=PRKCZ PE=1 SV=4	7	4	4	3	592	67.6	5.77	53	118.4	114.7	114.1	86.5	83	83.3	115.733	84.2667	-	1.37342	5.62238e-05
P60660	MYL6	Myosin light polypeptide 6 OS=Homo sapiens OX=9606 GN=MYL6 PE=1 SV=2	71	11	21	9	151	16.9	4.65	428	128	113	106.2	79.7	81	92.1	115.733	84.2667	-	1.37342	0.0140356
P78563	ADARB1	Double-stranded RNA-specific editase 1 OS=Homo sapiens OX=9606 GN=ADARB1 PE=1 SV=1	4	2	2	2	741	80.7	9.01	34	103.3	123.6	120.2	78.1	90.2	84.5	115.7	84.2667	-	1.37302	0.0119202
Q8TF72	SHROOM3	Protein Shroom3 OS=Homo sapiens OX=9606 GN=SHROOM3 PE=1 SV=2	6	10	11	10	1996	216.7	7.8	197	121.2	112.7	113.2	81.7	83.2	88.1	115.7	84.3333	-	1.37194	0.000736559
O00291	HIP1	Huntingtin-interacting protein 1 OS=Homo sapiens OX=9606 GN=HIP1 PE=1 SV=5	24	20	25	18	1037	116.1	5.3	687	115.9	117.7	113.5	85	85.4	82.6	115.7	84.3333	-	1.37194	3.07552e-05
Q8N5G0	SMIM20	Small integral membrane protein 20 OS=Homo sapiens OX=9606 GN=SMIM20 PE=1 SV=3	33	2	2	2	67	7.7	9.86	46	114.1	110.7	122.3	85.2	86.2	81.6	115.7	84.3333	-	1.37194	0.00107832
P49747	COMP	Cartilage oligomeric matrix protein OS=Homo sapiens OX=9606 GN=COMP PE=1 SV=2	6	2	2	2	757	82.8	4.6	24	124.5	110.6	111.9	84.5	89.1	79.4	115.667	84.3333	-	1.37154	0.00394115
Q8IUD2	ERC1	ELKS/Rab6-interacting/CAST family member 1 OS=Homo sapiens OX=9606 GN=ERC1 PE=1 SV=1	9	9	11	9	1116	128	5.97	153	121.8	111	114.2	86	83.8	83.3	115.667	84.3667	-	1.371	0.000696266
Q7Z4F1	LRP10	Low-density lipoprotein receptor-related protein 10 OS=Homo sapiens OX=9606 GN=LRP10 PE=1 SV=2	14	5	7	5	713	76.1	5.52	245	117.7	116.1	113.1	82.5	85.1	85.5	115.633	84.3667	-	1.3706	4.50097e-05
O15551	CLDN3	Claudin-3 OS=Homo sapiens OX=9606 GN=CLDN3 PE=1 SV=1	22	4	10	3	220	23.3	8.05	214	118.3	115.3	113.3	83.5	85.8	83.8	115.633	84.3667	-	1.3706	4.27282e-05
O60361	NME2P1	Putative nucleoside diphosphate kinase OS=Homo sapiens OX=9606 GN=NME2P1 PE=5 SV=1	66	8	18	1	137	15.5	8.57	233	109	119.2	118.7	91.3	96.7	65.2	115.633	84.4	-	1.37006	0.0384312
Q99590	SCAF11	Protein SCAF11 OS=Homo sapiens OX=9606 GN=SCAF11 PE=1 SV=2	18	20	23	20	1463	164.6	8.41	526	116.8	116.1	113.9	85.8	85.1	82.4	115.6	84.4333	-	1.36913	2.12089e-05
P52735	VAV2	Guanine nucleotide exchange factor VAV2 OS=Homo sapiens OX=9606 GN=VAV2 PE=1 SV=2	4	3	3	3	878	101.2	7.08	45	77.2	81.3	188.3	81.4	84.9	87	115.6	84.4333	-	1.36913	0.440203
Q96IR2	ZNF845	Zinc finger protein 845 OS=Homo sapiens OX=9606 GN=ZNF845 PE=1 SV=3	21	5	9	3	970	113.1	9.33	137	110.6	119.7	116.4	87.1	82.6	83.6	115.567	84.4333	-	1.36873	0.000480022
O00622	CCN1	CCN family member 1 OS=Homo sapiens OX=9606 GN=CCN1 PE=1 SV=1	26	10	11	10	381	42	8.21	141	129.2	108.4	109.2	88.4	86.2	78.8	115.6	84.4667	-	1.36859	0.0136017
Q9NRB3	CHST12	Carbohydrate sulfotransferase 12 OS=Homo sapiens OX=9606 GN=CHST12 PE=2 SV=2	5	2	2	1	414	48.4	9.32	28	106.9	116	123.7	90.8	81.1	81.4	115.533	84.4333	-	1.36834	0.00586178
Q9NZN4	EHD2	EH domain-containing protein 2 OS=Homo sapiens OX=9606 GN=EHD2 PE=1 SV=2	27	11	12	9	543	61.1	6.46	104	109.3	116.2	121.1	84.4	86.7	82.2	115.533	84.4333	-	1.36834	0.00105287
S4R3P1	MTRNR2L13	Humanin-like 13 OS=Homo sapiens OX=9606 GN=MTRNR2L13 PE=3 SV=1	88	1	1	1	24	2.7	6.39	19	118.7	109.8	118.1	82	81.4	90	115.533	84.4667	-	1.3678	0.00146954
P27701	CD82	CD82 antigen OS=Homo sapiens OX=9606 GN=CD82 PE=1 SV=1	21	5	7	5	267	29.6	5.24	173	114.6	116.9	115.1	87.6	83.7	82.1	115.533	84.4667	-	1.3678	6.27649e-05
P35754	GLRX	Glutaredoxin-1 OS=Homo sapiens OX=9606 GN=GLRX PE=1 SV=2	10	1	2	1	106	11.8	8.09	33	105.8	117.1	123.7	89.4	87	77	115.533	84.4667	-	1.3678	0.00859129
P0DPB5	POLR1D	Protein POLR1D, isoform 2 OS=Homo sapiens OX=9606 GN=POLR1D PE=1 SV=1	20	3	4	3	122	14.3	9.88	51	125.7	110.5	110.3	85.9	82.4	85.2	115.5	84.5	-	1.36686	0.00400654
Q9NRY6	PLSCR3	Phospholipid scramblase 3 OS=Homo sapiens OX=9606 GN=PLSCR3 PE=1 SV=2	13	3	4	3	295	31.6	6.65	125	116.5	110	119.9	84.7	85.4	83.4	115.467	84.5	-	1.36647	0.000473472
Q9NP84	TNFRSF12A	Tumor necrosis factor receptor superfamily member 12A OS=Homo sapiens OX=9606 GN=TNFRSF12A PE=1 SV=1	23	2	3	2	129	13.9	8.95	113	117.8	114.4	114.3	83.4	80	90.2	115.5	84.5333	-	1.36632	0.000647064
Q13813	SPTAN1	Spectrin alpha chain, non-erythrocytic 1 OS=Homo sapiens OX=9606 GN=SPTAN1 PE=1 SV=3	65	143	256	143	2472	284.4	5.35	6172	120.9	113	112.5	82.8	84.6	86.2	115.467	84.5333	-	1.36593	0.000433048
Q9BXS4	TMEM59	Transmembrane protein 59 OS=Homo sapiens OX=9606 GN=TMEM59 PE=1 SV=1	13	3	3	3	323	36.2	5.1	63	114.8	114.5	117	83.8	85.8	84.1	115.433	84.5667	-	1.365	6.68066e-06
O43581	SYT7	Synaptotagmin-7 OS=Homo sapiens OX=9606 GN=SYT7 PE=1 SV=3	16	5	8	5	403	45.5	9.22	152	118.8	114.5	112.9	83	88.5	82.2	115.4	84.5667	-	1.3646	0.000312031
Q96EI5	TCEAL4	Transcription elongation factor A protein-like 4 OS=Homo sapiens OX=9606 GN=TCEAL4 PE=1 SV=2	7	2	2	2	215	24.6	5.2	0	113.8	117.5	114.9	86.3	83.1	84.3	115.4	84.5667	-	1.3646	2.81567e-05
Q99569	PKP4	Plakophilin-4 OS=Homo sapiens OX=9606 GN=PKP4 PE=1 SV=2	13	14	15	14	1192	131.8	8.94	295	115.9	114.4	115.9	84.4	84.4	84.9	115.4	84.5667	-	1.3646	5.11233e-07
O00204	SULT2B1	Sulfotransferase 2B1 OS=Homo sapiens OX=9606 GN=SULT2B1 PE=1 SV=2	3	1	1	1	365	41.3	5.4	0	111.9	114.3	120	84.7	82.5	86.5	115.4	84.5667	-	1.3646	0.000319297
Q9C0D9	SELENOI	Ethanolaminephosphotransferase 1 OS=Homo sapiens OX=9606 GN=SELENOI PE=1 SV=3	4	1	5	1	397	45.2	6.6	214	117.3	112.1	116.7	82.7	83.4	87.9	115.367	84.6667	-	1.3626	0.00018638
P29317	EPHA2	Ephrin type-A receptor 2 OS=Homo sapiens OX=9606 GN=EPHA2 PE=1 SV=2	16	13	16	12	976	108.2	6.23	307	118.3	114	113.7	83.6	84.3	86.1	115.333	84.6667	-	1.3622	5.07628e-05
Q13126	MTAP	S-methyl-5'-thioadenosine phosphorylase OS=Homo sapiens OX=9606 GN=MTAP PE=1 SV=2	28	5	6	5	283	31.2	7.18	201	116.9	111.1	118	84.8	87.9	81.3	115.333	84.6667	-	1.3622	0.000432394
Q5MNZ6	WDR45B	WD repeat domain phosphoinositide-interacting protein 3 OS=Homo sapiens OX=9606 GN=WDR45B PE=1 SV=2	21	6	7	6	344	38.1	7.59	124	116.8	115.3	113.9	84.2	86.4	83.4	115.333	84.6667	-	1.3622	1.52145e-05
Q12965	MYO1E	Unconventional myosin-Ie OS=Homo sapiens OX=9606 GN=MYO1E PE=1 SV=2	16	16	19	15	1108	127	8.92	284	126.1	110.3	109.6	82.5	81.3	90.2	115.333	84.6667	-	1.3622	0.00720295
Q96CP2	FLYWCH2	FLYWCH family member 2 OS=Homo sapiens OX=9606 GN=FLYWCH2 PE=1 SV=1	28	3	3	3	140	14.6	8.46	73	115.2	114.4	116.3	86.7	88	79.3	115.3	84.6667	-	1.36181	0.000377434
Q8N0X7	SPART	Spartin OS=Homo sapiens OX=9606 GN=SPART PE=1 SV=1	4	3	3	3	666	72.8	5.91	36	113	114.5	118.3	82.6	85.6	85.9	115.267	84.7	-	1.36088	8.67282e-05
P47755	CAPZA2	F-actin-capping protein subunit alpha-2 OS=Homo sapiens OX=9606 GN=CAPZA2 PE=1 SV=3	56	10	23	8	286	32.9	5.85	851	119.2	116.6	110.1	82.3	84.8	87.1	115.3	84.7333	-	1.36074	0.000550558
O95302	FKBP9	Peptidyl-prolyl cis-trans isomerase FKBP9 OS=Homo sapiens OX=9606 GN=FKBP9 PE=1 SV=2	23	11	16	10	570	63	5.08	338	110.6	118.9	116.3	81.8	82.6	89.8	115.267	84.7333	-	1.36035	0.0009854
P05783	KRT18	Keratin, type I cytoskeletal 18 OS=Homo sapiens OX=9606 GN=KRT18 PE=1 SV=2	77	43	782	41	430	48	5.45	35359	100.7	121.3	123.8	80.5	81	92.7	115.267	84.7333	-	1.36035	0.0215099
Q96FK6	WDR89	WD repeat-containing protein 89 OS=Homo sapiens OX=9606 GN=WDR89 PE=2 SV=1	25	8	12	8	387	43.2	6.13	294	116.4	114.7	114.6	85.2	85.1	84	115.233	84.7667	-	1.35942	1.65863e-06
Q9P0L0	VAPA	Vesicle-associated membrane protein-associated protein A OS=Homo sapiens OX=9606 GN=VAPA PE=1 SV=3	77	18	63	17	249	27.9	8.62	1153	117.3	117.1	111.3	85.3	83.7	85.3	115.233	84.7667	-	1.35942	0.00011675
A6NNM8	TTLL13P	Tubulin polyglutamylase TTLL13P OS=Homo sapiens OX=9606 GN=TTLL13P PE=1 SV=2	1	1	1	1	815	93.6	8.91	0	122	110.9	112.9	86	84.7	83.7	115.267	84.8	-	1.35928	0.000938331
Q969S9	GFM2	Ribosome-releasing factor 2, mitochondrial OS=Homo sapiens OX=9606 GN=GFM2 PE=1 SV=1	24	16	21	16	779	86.5	6.51	452	107.3	120	118.3	86.8	84.8	82.7	115.2	84.7667	-	1.35902	0.00184493
Q3SXM5	HSDL1	Inactive hydroxysteroid dehydrogenase-like protein 1 OS=Homo sapiens OX=9606 GN=HSDL1 PE=1 SV=3	18	7	13	7	330	37	8.72	289	114.9	114.8	116	85.6	85.6	83.2	115.233	84.8	-	1.35888	4.3162e-06
Q16706	MAN2A1	Alpha-mannosidase 2 OS=Homo sapiens OX=9606 GN=MAN2A1 PE=1 SV=2	42	42	60	40	1144	131.1	7.58	1251	113	117.5	115.1	85.4	85.8	83.2	115.2	84.8	-	1.35849	3.79332e-05
Q8IY21	DDX60	Probable ATP-dependent RNA helicase DDX60 OS=Homo sapiens OX=9606 GN=DDX60 PE=1 SV=3	2	2	2	2	1712	197.7	7.59	16	113	115.2	117.4	84.4	88.3	81.7	115.2	84.8	-	1.35849	0.000188842
Q9BTL3	RAMAC	RNA guanine-N7 methyltransferase activating subunit OS=Homo sapiens OX=9606 GN=RAMAC PE=1 SV=1	25	3	3	3	118	14.4	8.94	0	117.6	120.1	107.8	85.9	85.5	83.2	115.167	84.8667	-	1.35703	0.001404
P45844	ABCG1	ATP-binding cassette sub-family G member 1 OS=Homo sapiens OX=9606 GN=ABCG1 PE=1 SV=3	3	1	1	1	678	75.5	7.81	39	114	112	119.4	87.9	85.1	81.6	115.133	84.8667	-	1.35664	0.000453952
Q15642	TRIP10	Cdc42-interacting protein 4 OS=Homo sapiens OX=9606 GN=TRIP10 PE=1 SV=3	6	3	3	3	601	68.3	5.73	35	118.3	111.4	115.7	81.4	90	83.2	115.133	84.8667	-	1.35664	0.000786835
Q6P597	KLC3	Kinesin light chain 3 OS=Homo sapiens OX=9606 GN=KLC3 PE=1 SV=2	3	1	1	1	504	55.3	6.49	25	104.5	116.1	124.8	76.7	83.4	94.5	115.133	84.8667	-	1.35664	0.0181631
P17813	ENG	Endoglin OS=Homo sapiens OX=9606 GN=ENG PE=1 SV=2	18	9	10	9	658	70.5	6.61	288	116.5	112.8	115.9	83.2	83.2	88.3	115.067	84.9	-	1.35532	0.000124222
Q9H1B7	IRF2BPL	Probable E3 ubiquitin-protein ligase IRF2BPL OS=Homo sapiens OX=9606 GN=IRF2BPL PE=1 SV=1	12	7	9	7	796	82.6	8.24	183	122	109.3	113.9	84.1	87.3	83.4	115.067	84.9333	-	1.35479	0.00151313
Q9H246	C1orf21	Uncharacterized protein C1orf21 OS=Homo sapiens OX=9606 GN=C1orf21 PE=1 SV=1	11	1	1	1	121	13.9	5.22	50	116	114.5	114.7	94.2	83.8	76.8	115.067	84.9333	-	1.35479	0.00403881
Q8NEF9	SRFBP1	Serum response factor-binding protein 1 OS=Homo sapiens OX=9606 GN=SRFBP1 PE=1 SV=1	17	7	8	7	429	48.6	9.58	127	114.1	117	114	84.7	84.6	85.6	115.033	84.9667	-	1.35386	8.32261e-06
Q8TCZ2	CD99L2	CD99 antigen-like protein 2 OS=Homo sapiens OX=9606 GN=CD99L2 PE=1 SV=1	6	1	1	1	262	28	5.14	0	110	104.3	130.7	83.4	89.9	81.7	115	85	-	1.35294	0.0233529
Q16775	HAGH	Hydroxyacylglutathione hydrolase, mitochondrial OS=Homo sapiens OX=9606 GN=HAGH PE=1 SV=2	16	5	5	5	308	33.8	8.12	110	111.8	117.4	115.7	88	86.7	80.4	114.967	85.0333	-	1.35202	0.00047952
Q5SNT2	TMEM201	Transmembrane protein 201 OS=Homo sapiens OX=9606 GN=TMEM201 PE=1 SV=1	14	7	9	7	666	72.2	9.22	219	114.9	115.5	114.5	85.1	85.2	84.9	114.967	85.0667	-	1.35149	6.38027e-08
Q9H7F4	TMEM185B	Transmembrane protein 185B OS=Homo sapiens OX=9606 GN=TMEM185B PE=1 SV=2	5	2	2	2	350	40.6	7.75	40	112.1	116.5	116.1	85.5	83.8	85.8	114.9	85.0333	-	1.35123	4.13059e-05
Q8WU03	GLYATL2	Glycine N-acyltransferase-like protein 2 OS=Homo sapiens OX=9606 GN=GLYATL2 PE=1 SV=1	3	1	1	1	294	34.3	6.68	0	112.8	118.2	113.8	82.6	84.3	88.3	114.933	85.0667	-	1.3511	0.000227333
P86790	CCZ1B	Vacuolar fusion protein CCZ1 homolog B OS=Homo sapiens OX=9606 GN=CCZ1B PE=1 SV=1	5	2	2	2	482	55.8	6.48	35	114.3	110.8	119.7	83.5	88.2	83.5	114.933	85.0667	-	1.3511	0.000591052
Q4VCS5	AMOT	Angiomotin OS=Homo sapiens OX=9606 GN=AMOT PE=1 SV=1	3	2	2	1	1084	118	7.64	39	86.4	126.3	132.1	77.2	86.6	91.4	114.933	85.0667	-	1.3511	0.116549
Q709C8	VPS13C	Vacuolar protein sorting-associated protein 13C OS=Homo sapiens OX=9606 GN=VPS13C PE=1 SV=1	18	50	58	50	3753	422.1	6.83	1246	118.6	112.3	113.9	85.9	86.9	82.4	114.933	85.0667	-	1.3511	0.000214019
Q32NB8	PGS1	CDP-diacylglycerol--glycerol-3-phosphate 3-phosphatidyltransferase, mitochondrial OS=Homo sapiens OX=9606 GN=PGS1 PE=2 SV=1	12	5	6	5	556	62.7	8.9	152	110.8	112.9	121.1	85	85.5	84.8	114.933	85.1	-	1.35057	0.000692755
O43402	EMC8	ER membrane protein complex subunit 8 OS=Homo sapiens OX=9606 GN=EMC8 PE=1 SV=1	20	4	6	4	210	23.8	6.4	158	119.8	116	108.9	85.4	83	86.9	114.9	85.1	-	1.35018	0.000923859
P80217	IFI35	Interferon-induced 35 kDa protein OS=Homo sapiens OX=9606 GN=IFI35 PE=1 SV=5	10	2	3	2	286	31.5	6.09	63	122.6	109.5	112.6	81.6	80.7	93	114.9	85.1	-	1.35018	0.00597694
Q5ZPR3	CD276	CD276 antigen OS=Homo sapiens OX=9606 GN=CD276 PE=1 SV=1	16	5	6	5	534	57.2	4.91	80	115.5	112.9	116.2	81.9	84.8	88.6	114.867	85.1	-	1.34978	0.000167895
Q12792	TWF1	Twinfilin-1 OS=Homo sapiens OX=9606 GN=TWF1 PE=1 SV=3	35	10	13	8	350	40.3	6.96	249	118.4	115.5	110.7	86.1	89	80.3	114.867	85.1333	-	1.34926	0.000945693
P05121	SERPINE1	Plasminogen activator inhibitor 1 OS=Homo sapiens OX=9606 GN=SERPINE1 PE=1 SV=1	10	3	3	3	402	45	7.2	118	119.2	113.6	111.7	81.3	80.7	93.4	114.833	85.1333	-	1.34886	0.00323311
O75665	OFD1	Oral-facial-digital syndrome 1 protein OS=Homo sapiens OX=9606 GN=OFD1 PE=1 SV=1	1	1	1	1	1012	116.6	6.1	0	111.6	110.3	122.7	82.5	82.7	90.3	114.867	85.1667	-	1.34873	0.00320356
Q9NWS8	RMND1	Required for meiotic nuclear division protein 1 homolog OS=Homo sapiens OX=9606 GN=RMND1 PE=1 SV=2	31	12	17	12	449	51.6	8.69	391	113.9	117	113.6	87.5	86.4	81.6	114.833	85.1667	-	1.34834	0.000149156
Q96FN4	CPNE2	Copine-2 OS=Homo sapiens OX=9606 GN=CPNE2 PE=1 SV=3	19	8	12	7	548	61.2	6.07	237	108.7	110.9	124.8	86	87.6	81.9	114.8	85.1667	-	1.34795	0.00508372
Q9NYL9	TMOD3	Tropomodulin-3 OS=Homo sapiens OX=9606 GN=TMOD3 PE=1 SV=1	54	17	36	15	352	39.6	5.19	842	119.1	113.8	111.5	82.6	86.1	86.8	114.8	85.1667	-	1.34795	0.000337165
Q5PSV4	BRMS1L	Breast cancer metastasis-suppressor 1-like protein OS=Homo sapiens OX=9606 GN=BRMS1L PE=1 SV=2	21	6	9	6	323	37.6	5.15	215	118.6	114.1	111.6	86	83.2	86.4	114.767	85.2	-	1.34703	0.000204735
P23497	SP100	Nuclear autoantigen Sp-100 OS=Homo sapiens OX=9606 GN=SP100 PE=1 SV=3	10	9	11	7	879	100.4	8.22	125	110	114.6	119.8	86.7	84	85	114.8	85.2333	-	1.34689	0.000548708
P04920	SLC4A2	Anion exchange protein 2 OS=Homo sapiens OX=9606 GN=SLC4A2 PE=1 SV=4	16	14	19	14	1241	136.9	6.29	565	117.3	114.6	112.4	84.9	85.6	85.2	114.767	85.2333	-	1.3465	3.25962e-05
P48201	ATP5MC3	ATP synthase F(0) complex subunit C3, mitochondrial OS=Homo sapiens OX=9606 GN=ATP5MC3 PE=1 SV=1	5	1	1	1	142	14.7	9.45	39	127.1	114.4	102.7	86.6	86.7	82.4	114.733	85.2333	-	1.34611	0.0147949
Q12905	ILF2	Interleukin enhancer-binding factor 2 OS=Homo sapiens OX=9606 GN=ILF2 PE=1 SV=2	62	18	77	18	390	43	5.26	2314	112.6	116.8	114.8	84.1	86.9	84.9	114.733	85.3	-	1.34506	3.68372e-05
O95822	MLYCD	Malonyl-CoA decarboxylase, mitochondrial OS=Homo sapiens OX=9606 GN=MLYCD PE=1 SV=3	29	11	12	11	493	55	8.95	312	102.5	110.4	131	84.9	82.9	88.3	114.633	85.3667	-	1.34283	0.027599
P55197	MLLT10	Protein AF-10 OS=Homo sapiens OX=9606 GN=MLLT10 PE=1 SV=2	3	2	2	2	1068	113.3	8.21	52	116.3	113.9	113.5	84.4	86.4	85.5	114.567	85.4333	-	1.34101	9.97146e-06
O60487	MPZL2	Myelin protein zero-like protein 2 OS=Homo sapiens OX=9606 GN=MPZL2 PE=1 SV=1	14	3	6	3	215	24.5	7.02	55	117.6	115.2	110.8	88.2	83.3	84.8	114.533	85.4333	-	1.34062	0.000293671
Q92508	PIEZO1	Piezo-type mechanosensitive ion channel component 1 OS=Homo sapiens OX=9606 GN=PIEZO1 PE=1 SV=4	11	22	32	22	2521	286.6	7.47	698	113.9	114.4	115.3	85.2	87.8	83.3	114.533	85.4333	-	1.34062	2.87994e-05
Q96HR9	REEP6	Receptor expression-enhancing protein 6 OS=Homo sapiens OX=9606 GN=REEP6 PE=1 SV=2	10	2	3	2	211	23.4	8.56	80	109.8	119.6	114.2	85.5	84.9	85.9	114.533	85.4333	-	1.34062	0.000517566
P08962	CD63	CD63 antigen OS=Homo sapiens OX=9606 GN=CD63 PE=1 SV=2	8	2	5	2	238	25.6	7.81	47	119.3	114.2	110.1	84.5	86.7	85.2	114.533	85.4667	-	1.34009	0.000446343
P13497	BMP1	Bone morphogenetic protein 1 OS=Homo sapiens OX=9606 GN=BMP1 PE=1 SV=2	2	1	1	1	986	111.2	6.9	23	95.9	122	125.7	83.9	75.2	97.3	114.533	85.4667	-	1.34009	0.062861
Q9HAT2	SIAE	Sialate O-acetylesterase OS=Homo sapiens OX=9606 GN=SIAE PE=1 SV=1	10	5	5	5	523	58.3	7.33	97	109.3	119.1	115.2	86.1	85.9	84.4	114.533	85.4667	-	1.34009	0.000556032
P17706	PTPN2	Tyrosine-protein phosphatase non-receptor type 2 OS=Homo sapiens OX=9606 GN=PTPN2 PE=1 SV=2	22	9	11	9	415	48.4	8.29	226	116.3	115.5	111.8	84.1	86	86.4	114.533	85.5	-	1.33957	4.86975e-05
P57088	TMEM33	Transmembrane protein 33 OS=Homo sapiens OX=9606 GN=TMEM33 PE=1 SV=2	23	6	9	6	247	28	9.7	210	115.4	114.2	113.9	87.3	85.9	83.3	114.5	85.5	-	1.33918	2.10026e-05
Q9NZS9	BFAR	Bifunctional apoptosis regulator OS=Homo sapiens OX=9606 GN=BFAR PE=1 SV=1	4	1	1	1	450	52.7	6.54	66	115.5	115.3	112.7	91.3	81.6	83.6	114.5	85.5	-	1.33918	0.000719395
Q8N726	CDKN2A	Tumor suppressor ARF OS=Homo sapiens OX=9606 GN=CDKN2A PE=1 SV=2	6	1	1	1	132	13.9	12.41	56	110.6	112.8	120.1	87	79.9	89.6	114.5	85.5	-	1.33918	0.00207001
Q70EL4	USP43	Ubiquitin carboxyl-terminal hydrolase 43 OS=Homo sapiens OX=9606 GN=USP43 PE=1 SV=2	7	5	5	5	1123	122.7	9.19	108	107.9	121.8	113.7	87.1	80.7	88.7	114.467	85.5	-	1.33879	0.00355676
P35579	MYH9	Myosin-9 OS=Homo sapiens OX=9606 GN=MYH9 PE=1 SV=4	56	115	257	94	1960	226.4	5.6	6389	123.5	111.6	108.4	81	83.5	92.1	114.5	85.5333	-	1.33866	0.00703845
Q8N0Z3	SPICE1	Spindle and centriole-associated protein 1 OS=Homo sapiens OX=9606 GN=SPICE1 PE=1 SV=1	3	2	2	2	855	96.2	7.44	57	112.5	114	116.8	78.7	89.2	88.8	114.433	85.5667	-	1.33736	0.00139607
Q8N3Z6	ZCCHC7	Zinc finger CCHC domain-containing protein 7 OS=Homo sapiens OX=9606 GN=ZCCHC7 PE=1 SV=2	4	2	2	2	543	63	7.33	75	112.6	120.4	110.2	82.6	82.5	91.6	114.4	85.5667	-	1.33697	0.00259791
Q9UNQ2	DIMT1	Probable dimethyladenosine transferase OS=Homo sapiens OX=9606 GN=DIMT1 PE=1 SV=1	39	11	17	11	313	35.2	9.99	359	112.8	115.1	115.3	87.4	85.8	83.6	114.4	85.6	-	1.33645	2.96207e-05
Q03111	MLLT1	Protein ENL OS=Homo sapiens OX=9606 GN=MLLT1 PE=1 SV=2	9	4	4	4	559	62	8.59	97	118.5	113.3	111.4	90.7	82.6	83.5	114.4	85.6	-	1.33645	0.000980484
P23434	GCSH	Glycine cleavage system H protein, mitochondrial OS=Homo sapiens OX=9606 GN=GCSH PE=1 SV=2	39	3	12	3	173	18.9	4.88	272	117.2	115.5	110.4	79.6	82.6	94.7	114.367	85.6333	-	1.33554	0.00470335
Q8N565	MREG	Melanoregulin OS=Homo sapiens OX=9606 GN=MREG PE=1 SV=1	10	2	2	2	214	24.9	5.73	65	116.5	114.1	112.5	82.4	84.5	90	114.367	85.6333	-	1.33554	0.000351636
P14314	PRKCSH	Glucosidase 2 subunit beta OS=Homo sapiens OX=9606 GN=PRKCSH PE=1 SV=2	39	19	44	19	528	59.4	4.41	999	109.7	118.1	115.3	86.1	84.5	86.3	114.367	85.6333	-	1.33554	0.000344973
Q9NS56	TOPORS	E3 ubiquitin-protein ligase Topors OS=Homo sapiens OX=9606 GN=TOPORS PE=1 SV=1	4	2	2	2	1045	119.1	9.51	91	105.8	114.6	122.7	80.5	83.3	93.1	114.367	85.6333	-	1.33554	0.00975965
Q15397	PUM3	Pumilio homolog 3 OS=Homo sapiens OX=9606 GN=PUM3 PE=1 SV=3	39	24	43	24	648	73.5	9.64	734	112.9	118.2	111.6	85.7	84.8	86.7	114.233	85.7333	-	1.33243	0.000168035
Q9UIU6	SIX4	Homeobox protein SIX4 OS=Homo sapiens OX=9606 GN=SIX4 PE=1 SV=2	11	5	5	5	781	82.9	5.71	154	116.5	111.6	114.6	83.2	87.6	86.5	114.233	85.7667	-	1.33191	0.000126737
O95415	BRI3	Brain protein I3 OS=Homo sapiens OX=9606 GN=BRI3 PE=1 SV=1	13	1	2	1	125	13.6	8.32	55	116.5	118.9	107	82.8	88.1	86.7	114.133	85.8667	-	1.32919	0.00204554
Q66K74	MAP1S	Microtubule-associated protein 1S OS=Homo sapiens OX=9606 GN=MAP1S PE=1 SV=2	4	4	4	4	1059	112.1	7.3	30	82.9	86.2	173.3	89.7	81.3	86.6	114.133	85.8667	-	1.32919	0.395125
Q96A22	C11orf52	Uncharacterized protein C11orf52 OS=Homo sapiens OX=9606 GN=C11orf52 PE=1 SV=2	8	1	1	1	123	13.9	9.41	27	94.6	124.4	123.4	92.6	87.1	77.9	114.133	85.8667	-	1.32919	0.057038
Q7Z3V4	UBE3B	Ubiquitin-protein ligase E3B OS=Homo sapiens OX=9606 GN=UBE3B PE=1 SV=3	3	2	2	2	1068	123	8.19	32	114.8	109.2	118.4	85.6	85.9	86.1	114.133	85.8667	-	1.32919	0.000457482
Q12923	PTPN13	Tyrosine-protein phosphatase non-receptor type 13 OS=Homo sapiens OX=9606 GN=PTPN13 PE=1 SV=2	2	5	5	5	2485	276.7	6.42	65	120.3	111	111.1	84.7	87	86	114.133	85.9	-	1.32868	0.000862063
Q6ZP29	SLC66A1	Lysosomal amino acid transporter 1 homolog OS=Homo sapiens OX=9606 GN=SLC66A1 PE=1 SV=1	4	1	1	1	291	31.9	8.05	27	108.2	114.4	119.7	82	88.2	87.5	114.1	85.9	-	1.32829	0.00186382
Q9UBT7	CTNNAL1	Alpha-catulin OS=Homo sapiens OX=9606 GN=CTNNAL1 PE=1 SV=2	2	1	1	1	734	81.8	6.64	30	113.6	106.9	121.8	82.9	86.2	88.6	114.1	85.9	-	1.32829	0.00362943
Q9H5V8	CDCP1	CUB domain-containing protein 1 OS=Homo sapiens OX=9606 GN=CDCP1 PE=1 SV=3	7	6	6	6	836	92.9	7.96	151	123.2	111.5	107.6	87.8	85	84.9	114.1	85.9	-	1.32829	0.00413818
Q15007	WTAP	Pre-mRNA-splicing regulator WTAP OS=Homo sapiens OX=9606 GN=WTAP PE=1 SV=2	32	10	16	10	396	44.2	5.19	380	116.1	114.6	111.5	87.1	85.6	85	114.067	85.9	-	1.3279	4.62997e-05
Q15645	TRIP13	Pachytene checkpoint protein 2 homolog OS=Homo sapiens OX=9606 GN=TRIP13 PE=1 SV=2	26	9	10	9	432	48.5	6.09	257	113.9	112.9	115.2	84.9	89.5	83.5	114	85.9667	-	1.3261	0.00013084
Q01581	HMGCS1	Hydroxymethylglutaryl-CoA synthase, cytoplasmic OS=Homo sapiens OX=9606 GN=HMGCS1 PE=1 SV=2	16	7	7	7	520	57.3	5.41	78	114.9	113.3	113.9	86.4	86	85.6	114.033	86	-	1.32597	7.12441e-07
Q9BUF5	TUBB6	Tubulin beta-6 chain OS=Homo sapiens OX=9606 GN=TUBB6 PE=1 SV=1	24	10	26	3	446	49.8	4.88	588	121.6	110.7	109.7	85.1	82.8	90.1	114	86	-	1.32558	0.00306866
Q96RU2	USP28	Ubiquitin carboxyl-terminal hydrolase 28 OS=Homo sapiens OX=9606 GN=USP28 PE=1 SV=1	12	11	12	11	1077	122.4	5.2	176	107.8	115.3	118.8	84.4	86.7	87	113.967	86.0333	-	1.32468	0.00112669
P16422	EPCAM	Epithelial cell adhesion molecule OS=Homo sapiens OX=9606 GN=EPCAM PE=1 SV=2	39	10	25	10	314	34.9	7.46	675	122.9	111.8	107.2	86.2	86.4	85.5	113.967	86.0333	-	1.32468	0.00392026
O43681	ASNA1	ATPase ASNA1 OS=Homo sapiens OX=9606 GN=ASNA1 PE=1 SV=2	25	6	7	6	348	38.8	4.91	177	117.8	112	112	83.9	86	88.3	113.933	86.0667	-	1.32378	0.000272385
Q8N8R3	SLC25A29	Mitochondrial basic amino acids transporter OS=Homo sapiens OX=9606 GN=SLC25A29 PE=1 SV=2	24	5	6	5	303	32	8.75	97	115.4	113.5	112.8	87.1	87.6	83.5	113.9	86.0667	-	1.32339	5.05739e-05
P15151	PVR	Poliovirus receptor OS=Homo sapiens OX=9606 GN=PVR PE=1 SV=2	12	5	6	5	417	45.3	6.52	103	112.5	117.1	112.1	87.5	85.9	84.9	113.9	86.1	-	1.32288	9.68225e-05
P42338	PIK3CB	Phosphatidylinositol 4,5-bisphosphate 3-kinase catalytic subunit beta isoform OS=Homo sapiens OX=9606 GN=PIK3CB PE=1 SV=1	1	1	1	1	1070	122.7	7.09	0	112	112.7	117	86.7	87.3	84.3	113.9	86.1	-	1.32288	0.000105293
Q8N3R9	MPP5	MAGUK p55 subfamily member 5 OS=Homo sapiens OX=9606 GN=MPP5 PE=1 SV=3	28	15	19	15	675	77.2	6.14	415	112.3	116.2	113.1	86.1	85.7	86.6	113.867	86.1333	-	1.32198	2.19994e-05
Q13641	TPBG	Trophoblast glycoprotein OS=Homo sapiens OX=9606 GN=TPBG PE=1 SV=1	17	6	8	6	420	46	6.83	219	109.3	111	121.3	90.9	85.8	81.7	113.867	86.1333	-	1.32198	0.00380645
P56182	RRP1	Ribosomal RNA processing protein 1 homolog A OS=Homo sapiens OX=9606 GN=RRP1 PE=1 SV=1	37	17	25	17	461	52.8	9.33	504	114	114.7	112.9	85.4	84.7	88.3	113.867	86.1333	-	1.32198	2.21964e-05
O43520	ATP8B1	Phospholipid-transporting ATPase IC OS=Homo sapiens OX=9606 GN=ATP8B1 PE=1 SV=3	25	27	33	26	1251	143.6	7.15	631	109.6	116.3	115.6	86.9	86.5	85	113.833	86.1333	-	1.32159	0.000230466
O94876	TMCC1	Transmembrane and coiled-coil domains protein 1 OS=Homo sapiens OX=9606 GN=TMCC1 PE=1 SV=3	6	3	3	2	653	72	6.55	51	113.5	112.6	115.5	87.2	83.5	87.8	113.867	86.1667	-	1.32147	6.44357e-05
O94887	FARP2	FERM, ARHGEF and pleckstrin domain-containing protein 2 OS=Homo sapiens OX=9606 GN=FARP2 PE=1 SV=3	7	7	7	7	1054	119.8	8.79	91	118.8	112.2	110.5	85.7	86.3	86.5	113.833	86.1667	-	1.32108	0.000405011
P0CG39	POTEJ	POTE ankyrin domain family member J OS=Homo sapiens OX=9606 GN=POTEJ PE=3 SV=1	6	5	44	1	1038	117.3	5.97	824	112.9	114	114.5	83.9	87.2	87.5	113.8	86.2	-	1.32019	2.46129e-05
Q12906	ILF3	Interleukin enhancer-binding factor 3 OS=Homo sapiens OX=9606 GN=ILF3 PE=1 SV=3	44	34	123	29	894	95.3	8.76	2570	113.8	115.9	111.6	86.1	86	86.5	113.767	86.2	-	1.3198	2.5084e-05
Q9HC36	MRM3	rRNA methyltransferase 3, mitochondrial OS=Homo sapiens OX=9606 GN=MRM3 PE=1 SV=2	22	7	11	7	420	47	8.73	220	111.9	115.9	113.5	87.3	85.2	86.2	113.767	86.2333	-	1.31929	3.03861e-05
Q9UL15	BAG5	BAG family molecular chaperone regulator 5 OS=Homo sapiens OX=9606 GN=BAG5 PE=1 SV=1	23	9	14	9	447	51.2	6.05	457	118.4	113.4	109.5	85.8	83.5	89.4	113.767	86.2333	-	1.31929	0.000882897
Q9Y5G2	PCDHGB2	Protocadherin gamma-B2 OS=Homo sapiens OX=9606 GN=PCDHGB2 PE=2 SV=1	1	1	1	1	931	100.8	5.07	31	110.5	117.1	113.6	83.6	87.3	87.9	113.733	86.2667	-	1.31839	0.000297768
Q9Y5Q8	GTF3C5	General transcription factor 3C polypeptide 5 OS=Homo sapiens OX=9606 GN=GTF3C5 PE=1 SV=2	7	2	2	2	519	59.5	6.9	97	104.1	118	119.1	85.1	81.7	92	113.733	86.2667	-	1.31839	0.00852742
Q86YM7	HOMER1	Homer protein homolog 1 OS=Homo sapiens OX=9606 GN=HOMER1 PE=1 SV=2	20	7	8	6	354	40.3	5.44	113	115.8	109.4	116	84.9	87.5	86.5	113.733	86.3	-	1.31788	0.00028108
Q5T0D9	TPRG1L	Tumor protein p63-regulated gene 1-like protein OS=Homo sapiens OX=9606 GN=TPRG1L PE=1 SV=1	47	7	10	7	272	30.2	7.34	278	115.1	113.1	112.8	89	88.3	81.6	113.667	86.3	-	1.31711	0.000375442
Q12797	ASPH	Aspartyl/asparaginyl beta-hydroxylase OS=Homo sapiens OX=9606 GN=ASPH PE=1 SV=3	27	20	36	20	758	85.8	5.01	560	113.2	113.5	114.3	86.9	85.6	86.5	113.667	86.3333	-	1.3166	7.00425e-07
Q9BW92	TARS2	Threonine--tRNA ligase, mitochondrial OS=Homo sapiens OX=9606 GN=TARS2 PE=1 SV=1	30	18	22	18	718	81	7.3	558	109.6	115.7	115.7	84.7	84.4	90	113.667	86.3667	-	1.31609	0.000560446
Q9H6W3	RIOX1	Ribosomal oxygenase 1 OS=Homo sapiens OX=9606 GN=RIOX1 PE=1 SV=2	45	17	20	17	641	71	6.46	621	107.8	115.5	117.7	86.1	85.4	87.6	113.667	86.3667	-	1.31609	0.000884407
Q9P2M7	CGN	Cingulin OS=Homo sapiens OX=9606 GN=CGN PE=1 SV=2	37	38	51	37	1197	136.3	5.54	864	115.5	111.3	114.1	85.8	86.3	87	113.633	86.3667	-	1.31571	2.89646e-05
Q9BVX2	TMEM106C	Transmembrane protein 106C OS=Homo sapiens OX=9606 GN=TMEM106C PE=1 SV=1	7	1	2	1	250	27.9	6.77	22	103.8	114.9	122.2	89.5	83.9	85.8	113.633	86.4	-	1.3152	0.00824125
Q68DH5	LMBRD2	G-protein coupled receptor-associated protein LMBRD2 OS=Homo sapiens OX=9606 GN=LMBRD2 PE=1 SV=1	14	8	9	8	695	81.1	7.5	198	115.6	111.5	113.7	87.1	87.8	84.3	113.6	86.4	-	1.31481	6.94895e-05
Q9Y2R4	DDX52	Probable ATP-dependent RNA helicase DDX52 OS=Homo sapiens OX=9606 GN=DDX52 PE=1 SV=3	32	13	16	12	599	67.5	9.67	324	112.7	114.1	114	85.8	84.3	89.1	113.6	86.4	-	1.31481	5.2645e-05
Q05639	EEF1A2	Elongation factor 1-alpha 2 OS=Homo sapiens OX=9606 GN=EEF1A2 PE=1 SV=1	40	14	69	4	463	50.4	9.03	2596	113.7	114.5	112.6	83.1	86.9	89.2	113.6	86.4	-	1.31481	0.000127719
Q5JWF2	GNAS	Guanine nucleotide-binding protein G(s) subunit alpha isoforms XLas OS=Homo sapiens OX=9606 GN=GNAS PE=1 SV=2	20	16	32	15	1037	111	5.03	682	111.8	116	113	89.7	87.4	82.1	113.6	86.4	-	1.31481	0.000453465
Q9UBC3	DNMT3B	DNA (cytosine-5)-methyltransferase 3B OS=Homo sapiens OX=9606 GN=DNMT3B PE=1 SV=1	6	4	5	3	853	95.7	8.43	63	103.7	117.6	119.5	92.7	81.1	85.4	113.6	86.4	-	1.31481	0.0106857
Q9Y2K1	ZBTB1	Zinc finger and BTB domain-containing protein 1 OS=Homo sapiens OX=9606 GN=ZBTB1 PE=1 SV=3	4	2	2	2	713	82	6.39	55	111.2	117.9	111.6	86.6	85.3	87.4	113.567	86.4333	-	1.31392	0.000273224
P19525	EIF2AK2	Interferon-induced, double-stranded RNA-activated protein kinase OS=Homo sapiens OX=9606 GN=EIF2AK2 PE=1 SV=2	32	14	21	14	551	62.1	8.4	496	114.2	112.2	114.3	88.7	87.7	82.9	113.567	86.4333	-	1.31392	0.000144441
O00754	MAN2B1	Lysosomal alpha-mannosidase OS=Homo sapiens OX=9606 GN=MAN2B1 PE=1 SV=3	9	7	8	7	1011	113.7	7.28	86	105.7	113.2	121.7	92.2	84.1	83.2	113.533	86.5	-	1.31252	0.00763555
Q9H3J6	C12orf65	Probable peptide chain release factor C12orf65, mitochondrial OS=Homo sapiens OX=9606 GN=C12orf65 PE=2 SV=1	4	1	1	1	166	18.8	9.8	0	120.4	108.3	111.7	87	86.7	85.8	113.467	86.5	-	1.31175	0.00173637
Q09327	MGAT3	Beta-1,4-mannosyl-glycoprotein 4-beta-N-acetylglucosaminyltransferase OS=Homo sapiens OX=9606 GN=MGAT3 PE=2 SV=3	5	2	2	2	533	61.3	8.28	47	111.3	109.6	119.5	87.7	85.1	86.7	113.467	86.5	-	1.31175	0.00102071
O60243	HS6ST1	Heparan-sulfate 6-O-sulfotransferase 1 OS=Homo sapiens OX=9606 GN=HS6ST1 PE=1 SV=5	7	2	3	2	411	48.2	8.79	77	105	114.4	121	81.2	88	90.4	113.467	86.5333	-	1.31125	0.00754806
P62166	NCS1	Neuronal calcium sensor 1 OS=Homo sapiens OX=9606 GN=NCS1 PE=1 SV=2	30	5	6	5	190	21.9	4.83	150	117.1	111.9	111.4	85.8	86.4	87.5	113.467	86.5667	-	1.31074	0.000141274
Q9H9P8	L2HGDH	L-2-hydroxyglutarate dehydrogenase, mitochondrial OS=Homo sapiens OX=9606 GN=L2HGDH PE=1 SV=3	48	17	27	17	463	50.3	8.15	892	113.2	115.3	111.9	87.4	86.8	85.5	113.467	86.5667	-	1.31074	1.90059e-05
Q9P1Y6	PHRF1	PHD and RING finger domain-containing protein 1 OS=Homo sapiens OX=9606 GN=PHRF1 PE=1 SV=3	6	7	7	7	1649	178.6	8.95	130	96.1	121.3	123	85.7	86.5	87.5	113.467	86.5667	-	1.31074	0.0366659
Q13427	PPIG	Peptidyl-prolyl cis-trans isomerase G OS=Homo sapiens OX=9606 GN=PPIG PE=1 SV=2	19	14	20	14	754	88.6	10.29	370	117.4	114.7	108.1	87.8	85.8	86.2	113.4	86.6	-	1.30947	0.000692726
Q9NRF8	CTPS2	CTP synthase 2 OS=Homo sapiens OX=9606 GN=CTPS2 PE=1 SV=1	3	2	2	1	586	65.6	6.9	27	104.9	103.3	131.9	87.2	84.1	88.6	113.367	86.6333	-	1.30858	0.0462937
Q9UJZ1	STOML2	Stomatin-like protein 2, mitochondrial OS=Homo sapiens OX=9606 GN=STOML2 PE=1 SV=1	63	18	58	18	356	38.5	7.39	1493	115.6	113.5	111	85.9	84.5	89.5	113.367	86.6333	-	1.30858	0.000179862
Q8ND82	ZNF280C	Zinc finger protein 280C OS=Homo sapiens OX=9606 GN=ZNF280C PE=1 SV=1	7	4	4	4	737	83	9.11	64	116.3	115.1	108.7	88.5	86	85.5	113.367	86.6667	-	1.30808	0.000459485
O60563	CCNT1	Cyclin-T1 OS=Homo sapiens OX=9606 GN=CCNT1 PE=1 SV=1	13	8	9	8	726	80.6	8.78	96	106.7	109.7	123.6	86.9	86.7	86.4	113.333	86.6667	-	1.30769	0.00688409
Q8N392	ARHGAP18	Rho GTPase-activating protein 18 OS=Homo sapiens OX=9606 GN=ARHGAP18 PE=1 SV=3	2	1	1	1	663	74.9	6.44	13	118.7	111.2	110	84	88.4	87.7	113.3	86.7	-	1.30681	0.000946394
O95210	STBD1	Starch-binding domain-containing protein 1 OS=Homo sapiens OX=9606 GN=STBD1 PE=1 SV=1	19	7	9	7	358	39	5.73	208	113	114.3	112.5	86.8	84.5	88.8	113.267	86.7	-	1.30642	3.9697e-05
Q71UM5	RPS27L	40S ribosomal protein S27-like OS=Homo sapiens OX=9606 GN=RPS27L PE=1 SV=3	38	3	5	1	84	9.5	9.45	131	120.4	114.4	105.1	88.7	87.2	84.3	113.3	86.7333	-	1.3063	0.00458605
Q8TAM1	BBS10	Bardet-Biedl syndrome 10 protein OS=Homo sapiens OX=9606 GN=BBS10 PE=1 SV=2	2	1	2	1	723	80.8	7.77	0	96.3	109.9	133.7	113.4	56.7	90.1	113.3	86.7333	-	1.3063	0.249846
Q8NI35	PATJ	InaD-like protein OS=Homo sapiens OX=9606 GN=PATJ PE=1 SV=3	26	31	37	31	1801	196.2	4.94	940	114.8	112.8	112.3	87.4	85.9	86.9	113.3	86.7333	-	1.3063	7.2332e-06
Q15833	STXBP2	Syntaxin-binding protein 2 OS=Homo sapiens OX=9606 GN=STXBP2 PE=1 SV=2	34	17	21	17	593	66.4	6.55	562	117.4	112	110.3	87.3	88.8	84.1	113.233	86.7333	-	1.30553	0.000484114
Q9HAJ7	SAP30L	Histone deacetylase complex subunit SAP30L OS=Homo sapiens OX=9606 GN=SAP30L PE=1 SV=1	10	2	2	2	183	20.9	9.36	42	115.4	110.5	113.8	87.6	88.8	84	113.233	86.8	-	1.30453	0.000204604
A0A0U1RRL7	MMP24OS	Protein MMP24OS OS=Homo sapiens OX=9606 GN=MMP24OS PE=1 SV=1	51	2	5	2	71	7.7	4.72	79	114.4	109	116.2	83.9	87.3	89.2	113.2	86.8	-	1.30415	0.000579888
Q96BK5	PINX1	PIN2/TERF1-interacting telomerase inhibitor 1 OS=Homo sapiens OX=9606 GN=PINX1 PE=1 SV=2	17	5	6	5	328	37	9.6	118	106.8	118.1	114.6	86.8	87.5	86.1	113.167	86.8	-	1.30376	0.00143129
Q96CN7	ISOC1	Isochorismatase domain-containing protein 1 OS=Homo sapiens OX=9606 GN=ISOC1 PE=1 SV=3	29	6	9	6	298	32.2	7.39	243	114.5	114.5	110.6	87.4	88.4	84.7	113.2	86.8333	-	1.30365	0.000102334
Q9BQ70	TCF25	Transcription factor 25 OS=Homo sapiens OX=9606 GN=TCF25 PE=1 SV=1	14	8	8	8	676	76.6	6.35	106	109.8	114.1	115.5	86.9	89.2	84.5	113.133	86.8667	-	1.30238	0.000275413
Q9NSI6	BRWD1	Bromodomain and WD repeat-containing protein 1 OS=Homo sapiens OX=9606 GN=BRWD1 PE=1 SV=4	5	10	10	8	2320	262.8	8.46	135	106	117.9	115.5	88.8	86.8	85	113.133	86.8667	-	1.30238	0.00228788
P07686	HEXB	Beta-hexosaminidase subunit beta OS=Homo sapiens OX=9606 GN=HEXB PE=1 SV=3	25	13	17	12	556	63.1	6.76	356	107.7	116.5	115.2	89.4	87.8	83.4	113.133	86.8667	-	1.30238	0.00131425
O76027	ANXA9	Annexin A9 OS=Homo sapiens OX=9606 GN=ANXA9 PE=1 SV=3	44	11	14	11	345	38.3	5.77	420	110.3	114.8	114.2	88.5	86.4	85.8	113.1	86.9	-	1.3015	8.78157e-05
Q8NBT2	SPC24	Kinetochore protein Spc24 OS=Homo sapiens OX=9606 GN=SPC24 PE=1 SV=2	9	1	1	1	197	22.5	4.7	63	113.7	53.7	171.9	66.7	96.7	97.3	113.1	86.9	-	1.3015	0.502432
Q6PK04	CCDC137	Coiled-coil domain-containing protein 137 OS=Homo sapiens OX=9606 GN=CCDC137 PE=1 SV=1	17	5	5	5	289	33.2	10.93	62	110	115.7	113.6	86.1	85.5	89.1	113.1	86.9	-	1.3015	0.000197019
Q86T03	PIP4P1	Type 1 phosphatidylinositol 4,5-bisphosphate 4-phosphatase OS=Homo sapiens OX=9606 GN=PIP4P1 PE=1 SV=1	12	3	3	3	277	29.5	8.91	49	119	114.2	106.1	85.1	84.2	91.4	113.1	86.9	-	1.3015	0.00396959
Q9NZ01	TECR	Very-long-chain enoyl-CoA reductase OS=Homo sapiens OX=9606 GN=TECR PE=1 SV=1	33	13	20	13	308	36	9.45	178	117.1	115.3	106.9	87.7	89.1	83.9	113.1	86.9	-	1.3015	0.00171449
P51991	HNRNPA3	Heterogeneous nuclear ribonucleoprotein A3 OS=Homo sapiens OX=9606 GN=HNRNPA3 PE=1 SV=2	48	23	74	19	378	39.6	9.01	1440	111.9	114.6	112.8	85.7	87.1	88	113.1	86.9333	-	1.301	1.4712e-05
Q96CP6	GRAMD1A	Protein Aster-A OS=Homo sapiens OX=9606 GN=GRAMD1A PE=1 SV=2	2	1	1	1	724	80.6	6.74	39	113.6	108.5	117.1	90.4	84.5	85.9	113.067	86.9333	-	1.30061	0.00103989
Q8IU60	DCP2	m7GpppN-mRNA hydrolase OS=Homo sapiens OX=9606 GN=DCP2 PE=1 SV=3	2	1	1	1	420	48.4	8	0	112.1	106.1	121	86.6	88.5	85.7	113.067	86.9333	-	1.30061	0.00405078
Q9BXK5	BCL2L13	Bcl-2-like protein 13 OS=Homo sapiens OX=9606 GN=BCL2L13 PE=1 SV=1	27	10	15	10	485	52.7	4.44	314	110.7	113.6	114.9	86.3	85.1	89.5	113.067	86.9667	-	1.30011	0.000133583
Q9NSC5	HOMER3	Homer protein homolog 3 OS=Homo sapiens OX=9606 GN=HOMER3 PE=1 SV=2	20	6	7	5	361	39.8	5.45	130	115.8	110	113.4	87.5	85.2	88.2	113.067	86.9667	-	1.30011	0.000166471
P19823	ITIH2	Inter-alpha-trypsin inhibitor heavy chain H2 OS=Homo sapiens OX=9606 GN=ITIH2 PE=1 SV=2	2	1	1	1	946	106.4	6.86	15	110.4	111.8	116.9	87	87.4	86.5	113.033	86.9667	-	1.29973	0.00019698
Q9UGK3	STAP2	Signal-transducing adaptor protein 2 OS=Homo sapiens OX=9606 GN=STAP2 PE=1 SV=2	2	1	1	1	403	44.9	8.16	26	111.6	110	117.5	91.7	86.1	83.1	113.033	86.9667	-	1.29973	0.001554
Q16537	PPP2R5E	Serine/threonine-protein phosphatase 2A 56 kDa regulatory subunit epsilon isoform OS=Homo sapiens OX=9606 GN=PPP2R5E PE=1 SV=1	13	5	6	5	467	54.7	6.95	128	116.9	109.4	112.7	88.9	88.3	83.7	113	86.9667	-	1.29935	0.000667431
P46940	IQGAP1	Ras GTPase-activating-like protein IQGAP1 OS=Homo sapiens OX=9606 GN=IQGAP1 PE=1 SV=1	54	73	132	70	1657	189.1	6.48	3867	122	107.8	109.2	87.2	87.4	86.4	113	87	-	1.29885	0.00455987
Q8TEU7	RAPGEF6	Rap guanine nucleotide exchange factor 6 OS=Homo sapiens OX=9606 GN=RAPGEF6 PE=1 SV=2	1	1	1	1	1601	179.3	6.4	29	118.2	104.5	116.2	88.8	82.6	89.6	112.967	87	-	1.29847	0.00570316
O43521	BCL2L11	Bcl-2-like protein 11 OS=Homo sapiens OX=9606 GN=BCL2L11 PE=1 SV=1	6	1	1	1	198	22.2	8.21	19	115.5	113.7	109.8	84.9	87.5	88.7	113	87.0333	-	1.29835	0.000211889
Q9P2E9	RRBP1	Ribosome-binding protein 1 OS=Homo sapiens OX=9606 GN=RRBP1 PE=1 SV=5	70	83	159	82	1410	152.4	8.6	3176	109.4	119	110.4	89.9	91.5	79.7	112.933	87.0333	-	1.29759	0.00566455
Q7Z6I8	C5orf24	UPF0461 protein C5orf24 OS=Homo sapiens OX=9606 GN=C5orf24 PE=1 SV=1	19	2	3	2	188	20.1	9.85	122	110.9	118.1	109.8	90.1	86.8	84.3	112.933	87.0667	-	1.29709	0.00112437
P0C0L5	C4B	Complement C4-B OS=Homo sapiens OX=9606 GN=C4B PE=1 SV=2	16	21	24	1	1744	192.6	7.27	444	123.9	102.6	112.3	93.5	86.1	81.6	112.933	87.0667	-	1.29709	0.0215762
P37235	HPCAL1	Hippocalcin-like protein 1 OS=Homo sapiens OX=9606 GN=HPCAL1 PE=1 SV=3	58	12	19	12	193	22.3	5.35	326	114.2	113.7	110.9	89.9	89.7	81.6	112.933	87.0667	-	1.29709	0.000897306
P43304	GPD2	Glycerol-3-phosphate dehydrogenase, mitochondrial OS=Homo sapiens OX=9606 GN=GPD2 PE=1 SV=3	68	45	98	45	727	80.8	7.69	2748	114.3	113.8	110.6	86.9	86.6	87.7	112.9	87.0667	-	1.29671	2.79616e-05
Q15072	ZNF146	Zinc finger protein OZF OS=Homo sapiens OX=9606 GN=ZNF146 PE=1 SV=2	7	2	2	2	292	33.3	8.88	0	110.7	117.3	110.8	85.5	87.3	88.5	112.933	87.1	-	1.29659	0.000389871
Q6VY07	PACS1	Phosphofurin acidic cluster sorting protein 1 OS=Homo sapiens OX=9606 GN=PACS1 PE=1 SV=2	1	1	1	1	963	104.8	7.74	0	116.4	110.2	112.1	85.9	92.3	83.1	112.9	87.1	-	1.29621	0.00141632
Q3MJ13	WDR72	WD repeat-containing protein 72 OS=Homo sapiens OX=9606 GN=WDR72 PE=2 SV=2	2	1	1	1	1102	123.3	6.67	0	112	112.8	113.9	86.7	86.7	87.9	112.9	87.1	-	1.29621	2.89366e-06
Q8NB90	SPATA5	ATPase family protein 2 homolog OS=Homo sapiens OX=9606 GN=SPATA5 PE=1 SV=3	15	11	14	10	893	97.8	5.66	296	116.2	110	112.5	86.5	88.6	86.2	112.9	87.1	-	1.29621	0.000189616
Q6ZU65	UBN2	Ubinuclein-2 OS=Homo sapiens OX=9606 GN=UBN2 PE=1 SV=2	4	5	6	5	1347	146	9.19	68	110.2	110.5	118	88.3	84.2	88.8	112.9	87.1	-	1.29621	0.000927642
Q8TCT7	SPPL2B	Signal peptide peptidase-like 2B OS=Homo sapiens OX=9606 GN=SPPL2B PE=1 SV=2	5	3	3	3	592	64.6	8.32	24	111	112.5	115.1	86.9	85.8	88.6	112.867	87.1	-	1.29583	5.86603e-05
Q86TU7	SETD3	Actin-histidine N-methyltransferase OS=Homo sapiens OX=9606 GN=SETD3 PE=1 SV=1	3	1	1	1	594	67.2	5.96	22	99	122	117.6	83.1	91.5	86.8	112.867	87.1333	-	1.29533	0.0260224
Q8NCL4	GALNT6	Polypeptide N-acetylgalactosaminyltransferase 6 OS=Homo sapiens OX=9606 GN=GALNT6 PE=2 SV=2	28	17	22	14	622	71.1	8.18	372	111.7	115.4	111.5	84	89	88.4	112.867	87.1333	-	1.29533	0.00021999
Q96C19	EFHD2	EF-hand domain-containing protein D2 OS=Homo sapiens OX=9606 GN=EFHD2 PE=1 SV=1	31	7	10	5	240	26.7	5.2	186	113.7	112.8	112.1	88.8	89	83.6	112.867	87.1333	-	1.29533	0.000147541
P61970	NUTF2	Nuclear transport factor 2 OS=Homo sapiens OX=9606 GN=NUTF2 PE=1 SV=1	48	4	7	4	127	14.5	5.38	190	113.9	109.1	115.5	87.7	91.4	82.3	112.833	87.1333	-	1.29495	0.0014127
P46060	RANGAP1	Ran GTPase-activating protein 1 OS=Homo sapiens OX=9606 GN=RANGAP1 PE=1 SV=1	38	18	31	18	587	63.5	4.68	762	115.9	113.3	109.4	87.6	87	86.9	112.867	87.1667	-	1.29484	0.000173414
C9JI98	TMEM238	Transmembrane protein 238 OS=Homo sapiens OX=9606 GN=TMEM238 PE=1 SV=1	16	2	3	2	176	18	11.53	140	110.8	107	120.7	89.8	90.3	81.4	112.833	87.1667	-	1.29446	0.00682704
P52594	AGFG1	Arf-GAP domain and FG repeat-containing protein 1 OS=Homo sapiens OX=9606 GN=AGFG1 PE=1 SV=2	14	5	5	5	562	58.2	8.63	120	105	99.3	134.1	86	87.1	88.5	112.8	87.2	-	1.29358	0.0768013
Q86UK7	ZNF598	E3 ubiquitin-protein ligase ZNF598 OS=Homo sapiens OX=9606 GN=ZNF598 PE=1 SV=1	11	9	10	9	904	98.6	8.4	146	119.1	110.5	108.7	87.2	90.5	83.9	112.767	87.2	-	1.2932	0.00237637
Q9NV56	MRGBP	MRG/MORF4L-binding protein OS=Homo sapiens OX=9606 GN=MRGBP PE=1 SV=1	6	1	1	1	204	22.4	5.83	50	103.2	107.4	127.8	83.4	89.6	88.7	112.8	87.2333	-	1.29308	0.0310464
Q99712	KCNJ15	ATP-sensitive inward rectifier potassium channel 15 OS=Homo sapiens OX=9606 GN=KCNJ15 PE=1 SV=2	4	1	2	1	375	42.6	7.69	0	99.3	123.7	115.4	91.4	90.6	79.7	112.8	87.2333	-	1.29308	0.0342512
P03923	MT-ND6	NADH-ubiquinone oxidoreductase chain 6 OS=Homo sapiens OX=9606 GN=MT-ND6 PE=1 SV=2	8	1	1	1	174	18.6	4.22	53	106.1	121.3	110.9	92	87	82.8	112.767	87.2667	-	1.29221	0.0081032
P27449	ATP6V0C	V-type proton ATPase 16 kDa proteolipid subunit OS=Homo sapiens OX=9606 GN=ATP6V0C PE=1 SV=1	12	1	6	1	155	15.7	8.44	110	115.1	113.4	109.7	86.4	86.2	89.2	112.733	87.2667	-	1.29183	0.000166637
Q6RW13	AGTRAP	Type-1 angiotensin II receptor-associated protein OS=Homo sapiens OX=9606 GN=AGTRAP PE=1 SV=1	30	3	3	3	159	17.4	6.14	98	111.3	109.8	117	88.5	91.8	81.5	112.7	87.2667	-	1.29144	0.00245692
P11586	MTHFD1	C-1-tetrahydrofolate synthase, cytoplasmic OS=Homo sapiens OX=9606 GN=MTHFD1 PE=1 SV=3	43	34	48	33	935	101.5	7.3	1091	114.1	112.7	111.3	85	87.7	89.2	112.7	87.3	-	1.29095	6.59807e-05
Q96IR7	HPDL	4-hydroxyphenylpyruvate dioxygenase-like protein OS=Homo sapiens OX=9606 GN=HPDL PE=1 SV=1	41	10	19	10	371	39.4	7.03	602	111.5	114.7	111.8	83.3	82.2	96.5	112.667	87.3333	-	1.29008	0.00575747
Q9H0S4	DDX47	Probable ATP-dependent RNA helicase DDX47 OS=Homo sapiens OX=9606 GN=DDX47 PE=1 SV=1	46	16	34	16	455	50.6	9.1	652	113.6	112.9	111.5	87.7	86.1	88.2	112.667	87.3333	-	1.29008	8.84141e-06
Q86UP2	KTN1	Kinectin OS=Homo sapiens OX=9606 GN=KTN1 PE=1 SV=1	69	103	197	102	1357	156.2	5.64	4574	113.6	114.9	109.5	85.8	86.3	89.9	112.667	87.3333	-	1.29008	0.000259557
Q8IWI9	MGA	MAX gene-associated protein OS=Homo sapiens OX=9606 GN=MGA PE=1 SV=4	7	14	15	14	3065	336	6.9	314	114.5	111.7	111.7	89.1	87.4	85.6	112.633	87.3667	-	1.2892	5.16857e-05
Q15717	ELAVL1	ELAV-like protein 1 OS=Homo sapiens OX=9606 GN=ELAVL1 PE=1 SV=2	36	10	25	10	326	36.1	9.17	611	112.6	112.2	113.1	87.7	88	86.4	112.633	87.3667	-	1.2892	1.40012e-06
P40306	PSMB10	Proteasome subunit beta type-10 OS=Homo sapiens OX=9606 GN=PSMB10 PE=1 SV=1	14	3	4	3	273	28.9	7.81	124	109.1	113.3	115.5	79.7	84.7	97.8	112.633	87.4	-	1.28871	0.011545
Q92823	NRCAM	Neuronal cell adhesion molecule OS=Homo sapiens OX=9606 GN=NRCAM PE=1 SV=3	3	2	2	2	1304	143.8	5.66	37	109.6	119.6	108.7	90.1	84.8	87.3	112.633	87.4	-	1.28871	0.00270548
P55082	MFAP3	Microfibril-associated glycoprotein 3 OS=Homo sapiens OX=9606 GN=MFAP3 PE=2 SV=1	6	2	2	2	362	40.1	5	47	108.4	111.9	117.5	89.3	85.7	87.2	112.6	87.4	-	1.28833	0.000901226
P21333	FLNA	Filamin-A OS=Homo sapiens OX=9606 GN=FLNA PE=1 SV=4	49	97	167	88	2647	280.6	6.06	4351	121	107.2	109.6	86.9	89.6	85.7	112.6	87.4	-	1.28833	0.00464017
Q9UMX3	BOK	Bcl-2-related ovarian killer protein OS=Homo sapiens OX=9606 GN=BOK PE=1 SV=1	12	2	2	2	212	23.3	9.11	0	112.4	111.7	113.6	87.2	86.9	88.2	112.567	87.4333	-	1.28746	3.19696e-06
P04003	C4BPA	C4b-binding protein alpha chain OS=Homo sapiens OX=9606 GN=C4BPA PE=1 SV=2	1	1	1	1	597	67	7.3	0	111.3	115.2	111.2	73.5	88.4	100.4	112.567	87.4333	-	1.28746	0.0333741
Q13111	CHAF1A	Chromatin assembly factor 1 subunit A OS=Homo sapiens OX=9606 GN=CHAF1A PE=1 SV=3	16	13	16	13	956	106.8	5.94	151	111.6	113.4	112.7	84.7	84.8	92.8	112.567	87.4333	-	1.28746	0.000777907
Q9BY89	KIAA1671	Uncharacterized protein KIAA1671 OS=Homo sapiens OX=9606 GN=KIAA1671 PE=1 SV=2	3	4	4	4	1806	196.6	8.47	133	117.8	111.2	108.6	84.4	83.7	94.2	112.533	87.4333	-	1.28708	0.00450533
Q9NP50	SINHCAF	SIN3-HDAC complex-associated factor OS=Homo sapiens OX=9606 GN=SINHCAF PE=1 SV=1	13	2	2	2	221	24.8	9.41	0	115	111.1	111.6	85.1	90.5	86.8	112.567	87.4667	-	1.28697	0.00023678
Q9Y4R8	TELO2	Telomere length regulation protein TEL2 homolog OS=Homo sapiens OX=9606 GN=TELO2 PE=1 SV=2	5	4	5	4	837	91.7	5.76	44	115	107.1	115.6	87	85	90.4	112.567	87.4667	-	1.28697	0.00136035
O14950	MYL12B	Myosin regulatory light chain 12B OS=Homo sapiens OX=9606 GN=MYL12B PE=1 SV=2	60	8	36	8	172	19.8	4.84	960	118.1	109.5	109.9	85.1	87.6	89.7	112.5	87.4667	-	1.2862	0.00128037
Q71RG4	TMUB2	Transmembrane and ubiquitin-like domain-containing protein 2 OS=Homo sapiens OX=9606 GN=TMUB2 PE=1 SV=2	14	3	3	3	321	33.8	5.03	51	114.1	115.7	107.7	89.8	87.7	84.9	112.5	87.4667	-	1.2862	0.000897215
Q14684	RRP1B	Ribosomal RNA processing protein 1 homolog B OS=Homo sapiens OX=9606 GN=RRP1B PE=1 SV=3	30	22	28	22	758	84.4	9.76	557	109.5	115.2	112.7	87.5	86.3	88.7	112.467	87.5	-	1.28533	0.000152963
P19971	TYMP	Thymidine phosphorylase OS=Homo sapiens OX=9606 GN=TYMP PE=1 SV=2	27	10	12	10	482	49.9	5.53	262	113.9	108.1	115.3	86.1	87.3	89.3	112.433	87.5667	-	1.28397	0.000484688
Q99758	ABCA3	ATP-binding cassette sub-family A member 3 OS=Homo sapiens OX=9606 GN=ABCA3 PE=1 SV=2	1	2	2	2	1704	191.2	7.62	48	91.8	118.5	127	86.1	90	86.6	112.433	87.5667	-	1.28397	0.0803022
Q7Z4V5	HDGFL2	Hepatoma-derived growth factor-related protein 2 OS=Homo sapiens OX=9606 GN=HDGFL2 PE=1 SV=1	21	13	18	12	671	74.3	7.49	260	118.4	109.4	109.5	90.1	89.3	83.3	112.433	87.5667	-	1.28397	0.00248871
Q8NDZ6	TMEM161B	Transmembrane protein 161B OS=Homo sapiens OX=9606 GN=TMEM161B PE=2 SV=1	3	1	1	1	487	55.4	8.37	50	108.3	111.6	117.4	89.3	87.5	85.9	112.433	87.5667	-	1.28397	0.000931837
O15226	NKRF	NF-kappa-B-repressing factor OS=Homo sapiens OX=9606 GN=NKRF PE=1 SV=2	43	29	46	29	690	77.6	8.79	1028	114	113.9	109.4	85.1	86.7	91	112.433	87.6	-	1.28349	0.000435068
Q9UQ35	SRRM2	Serine/arginine repetitive matrix protein 2 OS=Homo sapiens OX=9606 GN=SRRM2 PE=1 SV=2	23	49	83	49	2752	299.4	12.06	2021	113	112.2	111.8	86.3	86.3	90.3	112.333	87.6333	-	1.28186	5.71363e-05
P47895	ALDH1A3	Aldehyde dehydrogenase family 1 member A3 OS=Homo sapiens OX=9606 GN=ALDH1A3 PE=1 SV=2	31	14	16	11	512	56.1	7.25	200	112	111.9	113.1	85.7	88.6	88.7	112.333	87.6667	-	1.28137	1.99252e-05
Q969T9	WBP2	WW domain-binding protein 2 OS=Homo sapiens OX=9606 GN=WBP2 PE=1 SV=1	16	4	4	4	261	28.1	5.91	108	121.3	107.7	108	87.5	88.2	87.3	112.333	87.6667	-	1.28137	0.00536084
Q9Y3E5	PTRH2	Peptidyl-tRNA hydrolase 2, mitochondrial OS=Homo sapiens OX=9606 GN=PTRH2 PE=1 SV=1	61	8	17	8	179	19.2	8.73	562	114.9	112.8	109.3	84.2	87.6	91.2	112.333	87.6667	-	1.28137	0.000687284
Q96FF7	MISP3	Uncharacterized protein MISP3 OS=Homo sapiens OX=9606 GN=MISP3 PE=2 SV=4	9	1	1	1	219	24	10.92	63	113.3	105.3	118.4	88.6	85.4	89.1	112.333	87.7	-	1.28088	0.00347886
Q969X6	UTP4	U3 small nucleolar RNA-associated protein 4 homolog OS=Homo sapiens OX=9606 GN=UTP4 PE=1 SV=1	30	18	33	18	686	76.8	8.85	596	112.8	112.8	111.4	88.4	87.8	86.9	112.333	87.7	-	1.28088	2.69751e-06
Q96G21	IMP4	U3 small nucleolar ribonucleoprotein protein IMP4 OS=Homo sapiens OX=9606 GN=IMP4 PE=1 SV=1	37	11	13	11	291	33.7	9.47	212	114.1	110.6	112.2	88.3	87.6	87.2	112.3	87.7	-	1.2805	2.05414e-05
Q5JPH6	EARS2	Probable glutamate--tRNA ligase, mitochondrial OS=Homo sapiens OX=9606 GN=EARS2 PE=1 SV=2	27	14	16	14	523	58.7	8.76	416	106.5	116.8	113.6	88	86	89.1	112.3	87.7	-	1.2805	0.00149667
P02671	FGA	Fibrinogen alpha chain OS=Homo sapiens OX=9606 GN=FGA PE=1 SV=2	1	1	1	1	866	94.9	6.01	0	117.1	105.7	114.1	91.7	89	82.4	112.3	87.7	-	1.2805	0.00497941
Q99808	SLC29A1	Equilibrative nucleoside transporter 1 OS=Homo sapiens OX=9606 GN=SLC29A1 PE=1 SV=3	8	3	3	3	456	50.2	8.29	119	116.5	112.5	107.9	88.7	85.6	88.9	112.3	87.7333	-	1.28002	0.000814384
P15848	ARSB	Arylsulfatase B OS=Homo sapiens OX=9606 GN=ARSB PE=1 SV=1	2	1	1	1	533	59.6	8.21	22	96.7	83.7	156.5	85.5	97.3	80.4	112.3	87.7333	-	1.28002	0.345053
Q7L5D6	GET4	Golgi to ER traffic protein 4 homolog OS=Homo sapiens OX=9606 GN=GET4 PE=1 SV=1	12	3	4	3	327	36.5	5.41	165	110.1	114.1	112.6	87.1	88.4	87.7	112.267	87.7333	-	1.27964	3.67622e-05
P48634	PRRC2A	Protein PRRC2A OS=Homo sapiens OX=9606 GN=PRRC2A PE=1 SV=3	4	8	8	7	2157	228.7	9.45	119	112.6	113.4	110.8	89.9	84.4	88.9	112.267	87.7333	-	1.27964	0.000190062
P27448	MARK3	MAP/microtubule affinity-regulating kinase 3 OS=Homo sapiens OX=9606 GN=MARK3 PE=1 SV=5	12	7	9	2	753	84.4	9.57	91	113.5	108.2	115	86	88.7	88.5	112.233	87.7333	-	1.27926	0.000395537
P10909	CLU	Clusterin OS=Homo sapiens OX=9606 GN=CLU PE=1 SV=1	28	14	21	14	449	52.5	6.27	433	108.7	113.6	114.3	88.3	86.5	88.5	112.2	87.7667	-	1.27839	0.000199279
Q9UIW2	PLXNA1	Plexin-A1 OS=Homo sapiens OX=9606 GN=PLXNA1 PE=1 SV=3	11	18	18	11	1896	210.9	6.92	154	111.9	109.5	115.2	87.5	88.2	87.7	112.2	87.8	-	1.2779	0.000126249
O75787	ATP6AP2	Renin receptor OS=Homo sapiens OX=9606 GN=ATP6AP2 PE=1 SV=2	36	10	16	10	350	39	6.1	266	111.7	111.9	112.9	87.7	86.4	89.4	112.167	87.8333	-	1.27704	1.34878e-05
Q14019	COTL1	Coactosin-like protein OS=Homo sapiens OX=9606 GN=COTL1 PE=1 SV=3	56	8	10	8	142	15.9	5.67	134	114.9	111.1	110.5	89.9	89.6	84	112.167	87.8333	-	1.27704	0.000500774
P36894	BMPR1A	Bone morphogenetic protein receptor type-1A OS=Homo sapiens OX=9606 GN=BMPR1A PE=1 SV=2	7	3	4	3	532	60.2	7.58	55	112.6	110.3	113.5	87.8	90.5	85.2	112.133	87.8333	-	1.27666	0.000175159
Q6NVV9	ADAM5	Putative disintegrin and metalloproteinase domain-containing protein 5 OS=Homo sapiens OX=9606 GN=ADAM5 PE=5 SV=2	2	1	2	1	412	47.2	6.8	0	108.8	116.9	110.7	87.3	85.8	90.4	112.133	87.8333	-	1.27666	0.000964416
Q9Y6K1	DNMT3A	DNA (cytosine-5)-methyltransferase 3A OS=Homo sapiens OX=9606 GN=DNMT3A PE=1 SV=4	18	13	16	12	912	101.8	6.57	303	108.8	114	113.6	88.2	87.1	88.2	112.133	87.8333	-	1.27666	0.000142539
P46926	GNPDA1	Glucosamine-6-phosphate isomerase 1 OS=Homo sapiens OX=9606 GN=GNPDA1 PE=1 SV=1	24	6	7	6	289	32.6	6.92	173	118	107.2	111.1	86.8	95	81.8	112.1	87.8667	-	1.2758	0.00822753
Q8WV93	AFG1L	AFG1-like ATPase OS=Homo sapiens OX=9606 GN=AFG1L PE=1 SV=2	9	4	6	4	481	54.8	7.27	39	111.6	113.6	111.2	88.2	86	89.5	112.133	87.9	-	1.27569	4.34407e-05
Q9NQC3	RTN4	Reticulon-4 OS=Homo sapiens OX=9606 GN=RTN4 PE=1 SV=2	13	9	42	9	1192	129.9	4.5	752	107.3	113.2	115.8	85.9	89.1	88.7	112.1	87.9	-	1.27531	0.00086788
Q9ULJ7	ANKRD50	Ankyrin repeat domain-containing protein 50 OS=Homo sapiens OX=9606 GN=ANKRD50 PE=1 SV=4	1	1	1	1	1429	155.8	6.6	36	121.2	103	112.1	91.3	89.2	83.2	112.1	87.9	-	1.27531	0.013901
Q9BV57	ADI1	1,2-dihydroxy-3-keto-5-methylthiopentene dioxygenase OS=Homo sapiens OX=9606 GN=ADI1 PE=1 SV=1	22	3	4	3	179	21.5	5.68	58	114.4	109.9	111.9	87.6	92.6	83.6	112.067	87.9333	-	1.27445	0.00115529
Q8TAD4	SLC30A5	Zinc transporter 5 OS=Homo sapiens OX=9606 GN=SLC30A5 PE=1 SV=1	8	5	7	5	765	84	7.31	195	111.4	112.8	112	89.5	89.8	84.5	112.067	87.9333	-	1.27445	0.000166087
P08651	NFIC	Nuclear factor 1 C-type OS=Homo sapiens OX=9606 GN=NFIC PE=1 SV=2	8	3	5	3	508	55.6	8.38	52	121.9	110.8	103.5	88.1	85.1	90.6	112.067	87.9333	-	1.27445	0.0124027
P46100	ATRX	Transcriptional regulator ATRX OS=Homo sapiens OX=9606 GN=ATRX PE=1 SV=5	19	39	45	39	2492	282.4	6.58	877	113.7	111.6	110.8	88.1	88.6	87.1	112.033	87.9333	-	1.27407	1.5621e-05
Q13112	CHAF1B	Chromatin assembly factor 1 subunit B OS=Homo sapiens OX=9606 GN=CHAF1B PE=1 SV=1	12	6	7	6	559	61.5	7.5	115	109.9	112	114.2	86.4	88.3	89.1	112.033	87.9333	-	1.27407	8.26191e-05
Q12959	DLG1	Disks large homolog 1 OS=Homo sapiens OX=9606 GN=DLG1 PE=1 SV=2	35	20	32	19	904	100.4	5.76	1053	114.6	112.5	109	90.1	90.1	83.7	112.033	87.9667	-	1.27359	0.000859365
Q96ST3	SIN3A	Paired amphipathic helix protein Sin3a OS=Homo sapiens OX=9606 GN=SIN3A PE=1 SV=2	27	28	34	28	1273	145.1	7.25	736	116.7	110.2	109.1	87.7	86.7	89.5	112	87.9667	-	1.27321	0.000663589
Q3ZAQ7	VMA21	Vacuolar ATPase assembly integral membrane protein VMA21 OS=Homo sapiens OX=9606 GN=VMA21 PE=1 SV=1	35	3	8	3	101	11.3	7.24	122	116.1	110.8	109.1	87.5	89.4	87	112	87.9667	-	1.27321	0.000421131
Q96BW9	TAMM41	Phosphatidate cytidylyltransferase, mitochondrial OS=Homo sapiens OX=9606 GN=TAMM41 PE=1 SV=2	17	6	8	6	452	51	7.94	108	112.8	111.9	111.3	88.6	86.5	88.8	112	87.9667	-	1.27321	9.53248e-06
Q8N5I2	ARRDC1	Arrestin domain-containing protein 1 OS=Homo sapiens OX=9606 GN=ARRDC1 PE=1 SV=1	6	2	2	2	433	46	7.02	41	113.1	99.2	123.7	83.2	91.9	88.9	112	88	-	1.27273	0.033422
O95297	MPZL1	Myelin protein zero-like protein 1 OS=Homo sapiens OX=9606 GN=MPZL1 PE=1 SV=1	18	4	6	4	269	29.1	8.72	110	110	115.7	110.3	89.3	88.7	86	112	88	-	1.27273	0.000341888
Q86WX3	RPS19BP1	Active regulator of SIRT1 OS=Homo sapiens OX=9606 GN=RPS19BP1 PE=1 SV=1	39	5	7	5	136	15.4	10.74	175	105.7	108.1	122.1	88.1	89.2	86.8	111.967	88.0333	-	1.27187	0.00975103
Q9NVV4	MTPAP	Poly(A) RNA polymerase, mitochondrial OS=Homo sapiens OX=9606 GN=MTPAP PE=1 SV=1	29	14	17	14	582	66.1	9.04	394	104.6	112.9	118.4	87.7	86.9	89.5	111.967	88.0333	-	1.27187	0.00423197
Q9NXS2	QPCTL	Glutaminyl-peptide cyclotransferase-like protein OS=Homo sapiens OX=9606 GN=QPCTL PE=1 SV=2	12	4	4	4	382	42.9	9.82	34	110.5	111.6	113.8	89.7	87.1	87.4	111.967	88.0667	-	1.27139	4.71041e-05
Q06330	RBPJ	Recombining binding protein suppressor of hairless OS=Homo sapiens OX=9606 GN=RBPJ PE=1 SV=3	19	7	7	7	500	55.6	7.18	163	112.2	113.8	109.8	87.9	88.4	87.9	111.933	88.0667	-	1.27101	3.45992e-05
Q6KC79	NIPBL	Nipped-B-like protein OS=Homo sapiens OX=9606 GN=NIPBL PE=1 SV=2	26	60	71	60	2804	315.9	7.91	1386	114.9	110.7	110.3	88.3	88.1	87.9	111.967	88.1	-	1.2709	8.55111e-05
Q99873	PRMT1	Protein arginine N-methyltransferase 1 OS=Homo sapiens OX=9606 GN=PRMT1 PE=1 SV=3	36	14	26	14	371	42.4	5.35	525	113.9	110.8	111	89.7	90.7	83.8	111.9	88.0667	-	1.27063	0.000553891
P53801	PTTG1IP	Pituitary tumor-transforming gene 1 protein-interacting protein OS=Homo sapiens OX=9606 GN=PTTG1IP PE=1 SV=1	14	2	6	2	180	20.3	8.79	76	118.6	110.9	106.2	86.9	87.3	90.1	111.9	88.1	-	1.27015	0.00316309
Q86VR2	RETREG3	Reticulophagy regulator 3 OS=Homo sapiens OX=9606 GN=RETREG3 PE=1 SV=1	11	3	4	3	466	51.4	4.97	103	108.1	111.5	116.1	87	91.1	86.2	111.9	88.1	-	1.27015	0.0010091
Q96B77	TMEM186	Transmembrane protein 186 OS=Homo sapiens OX=9606 GN=TMEM186 PE=2 SV=1	23	4	8	4	213	24.9	9.86	143	112.5	113	110.1	90.2	89.5	84.6	111.867	88.1	-	1.26977	0.000273933
Q7Z5G4	GOLGA7	Golgin subfamily A member 7 OS=Homo sapiens OX=9606 GN=GOLGA7 PE=1 SV=2	31	4	7	4	137	15.8	7.05	190	119.2	111	105.3	90.3	88.7	85.4	111.833	88.1333	-	1.26891	0.00521845
Q15583	TGIF1	Homeobox protein TGIF1 OS=Homo sapiens OX=9606 GN=TGIF1 PE=1 SV=3	6	2	2	2	401	43	8.92	33	125.3	106.3	104	88.8	82.7	93	111.867	88.1667	-	1.26881	0.0325745
Q15269	PWP2	Periodic tryptophan protein 2 homolog OS=Homo sapiens OX=9606 GN=PWP2 PE=2 SV=2	39	28	44	28	919	102.4	6.15	1150	110.4	110.3	114.8	87.6	87.4	89.5	111.833	88.1667	-	1.26843	0.000130065
Q15907	RAB11B	Ras-related protein Rab-11B OS=Homo sapiens OX=9606 GN=RAB11B PE=1 SV=4	61	13	30	1	218	24.5	5.94	564	111.3	110.8	113.4	89.6	89.4	85.5	111.833	88.1667	-	1.26843	0.000108456
O15050	TRANK1	TPR and ankyrin repeat-containing protein 1 OS=Homo sapiens OX=9606 GN=TRANK1 PE=2 SV=4	0	1	1	1	2925	336	6.76	0	105	117.5	113	89.7	93	81.9	111.833	88.2	-	1.26795	0.00861641
P27797	CALR	Calreticulin OS=Homo sapiens OX=9606 GN=CALR PE=1 SV=1	66	24	110	24	417	48.1	4.44	2663	106.4	114.6	114.4	87.7	88.5	88.5	111.8	88.2333	-	1.26709	0.00096781
O00308	WWP2	NEDD4-like E3 ubiquitin-protein ligase WWP2 OS=Homo sapiens OX=9606 GN=WWP2 PE=1 SV=2	14	10	11	6	870	98.9	7.12	169	111.6	114.7	109	91.3	85.8	87.6	111.767	88.2333	-	1.26672	0.00052286
Q8TEQ8	PIGO	GPI ethanolamine phosphate transferase 3 OS=Homo sapiens OX=9606 GN=PIGO PE=1 SV=3	11	9	10	9	1089	118.6	8.12	192	106.7	112.2	116.4	89.1	91.3	84.3	111.767	88.2333	-	1.26672	0.00251287
Q6IQ22	RAB12	Ras-related protein Rab-12 OS=Homo sapiens OX=9606 GN=RAB12 PE=1 SV=3	60	15	21	14	244	27.2	8.41	440	111.6	115.2	108.5	88.9	91	84.8	111.767	88.2333	-	1.26672	0.000897952
P17612	PRKACA	cAMP-dependent protein kinase catalytic subunit alpha OS=Homo sapiens OX=9606 GN=PRKACA PE=1 SV=2	28	10	11	3	351	40.6	8.79	184	109.2	110.4	115.7	89.3	90.3	85.2	111.767	88.2667	-	1.26624	0.000752158
Q9Y6M7	SLC4A7	Sodium bicarbonate cotransporter 3 OS=Homo sapiens OX=9606 GN=SLC4A7 PE=1 SV=2	12	13	15	13	1214	136	6.71	333	112.8	111.5	110.9	88.9	88.6	87.3	111.733	88.2667	-	1.26586	6.06576e-06
O60749	SNX2	Sorting nexin-2 OS=Homo sapiens OX=9606 GN=SNX2 PE=1 SV=2	25	13	17	11	519	58.4	5.12	302	107.6	112.8	114.8	88.5	89.6	86.7	111.733	88.2667	-	1.26586	0.000525445
Q8WWI5	SLC44A1	Choline transporter-like protein 1 OS=Homo sapiens OX=9606 GN=SLC44A1 PE=1 SV=1	14	8	13	8	657	73.3	8.6	326	111.3	110.2	113.6	91.8	89.7	83.4	111.7	88.3	-	1.26501	0.000996782
Q86Y38	XYLT1	Xylosyltransferase 1 OS=Homo sapiens OX=9606 GN=XYLT1 PE=1 SV=1	2	2	2	2	959	107.5	9.22	34	112.3	111.5	111.3	87.2	89.3	88.4	111.7	88.3	-	1.26501	4.27198e-06
Q9H8E8	KAT14	Cysteine-rich protein 2-binding protein OS=Homo sapiens OX=9606 GN=KAT14 PE=1 SV=3	2	2	2	2	782	88.8	6.57	39	109.5	113.6	111.9	86.9	85.3	92.7	111.667	88.3	-	1.26463	0.000779351
Q9Y2Z4	YARS2	Tyrosine--tRNA ligase, mitochondrial OS=Homo sapiens OX=9606 GN=YARS2 PE=1 SV=2	45	16	31	16	477	53.2	8.98	897	110.5	111	113.5	86.7	88.1	90.2	111.667	88.3333	-	1.26415	7.10728e-05
Q96PU8	QKI	Protein quaking OS=Homo sapiens OX=9606 GN=QKI PE=1 SV=1	31	8	8	8	341	37.6	8.56	115	112.7	110.1	112.2	89.9	87.9	87.2	111.667	88.3333	-	1.26415	3.31018e-05
Q99990	VGLL1	Transcription cofactor vestigial-like protein 1 OS=Homo sapiens OX=9606 GN=VGLL1 PE=1 SV=1	28	4	4	4	258	28.7	9.17	47	112.6	111.4	111	89	91.7	84.3	111.667	88.3333	-	1.26415	0.00045917
O14974	PPP1R12A	Protein phosphatase 1 regulatory subunit 12A OS=Homo sapiens OX=9606 GN=PPP1R12A PE=1 SV=1	24	20	25	19	1030	115.2	5.4	534	110	112.9	112	88.3	87.6	89.1	111.633	88.3333	-	1.26377	1.71197e-05
P20585	MSH3	DNA mismatch repair protein Msh3 OS=Homo sapiens OX=9606 GN=MSH3 PE=1 SV=4	13	13	13	13	1137	127.3	8.02	233	116.6	110.1	108.2	89.1	87.9	88	111.633	88.3333	-	1.26377	0.000822957
O14964	HGS	Hepatocyte growth factor-regulated tyrosine kinase substrate OS=Homo sapiens OX=9606 GN=HGS PE=1 SV=1	23	15	17	15	777	86.1	6.16	236	115.7	104.7	114.5	87.7	87.8	89.6	111.633	88.3667	-	1.2633	0.00276815
Q9NSP4	CENPM	Centromere protein M OS=Homo sapiens OX=9606 GN=CENPM PE=1 SV=1	12	2	2	2	180	19.7	7.2	0	109.5	109.7	115.7	88.2	88.3	88.6	111.633	88.3667	-	1.2633	0.000335651
Q9NZN5	ARHGEF12	Rho guanine nucleotide exchange factor 12 OS=Homo sapiens OX=9606 GN=ARHGEF12 PE=1 SV=1	8	9	9	9	1544	173.1	5.74	182	109.2	114.5	111.2	90.4	89.7	85.1	111.633	88.4	-	1.26282	0.000513299
Q96BD0	SLCO4A1	Solute carrier organic anion transporter family member 4A1 OS=Homo sapiens OX=9606 GN=SLCO4A1 PE=1 SV=2	2	2	2	2	722	77.1	7.83	27	109.9	113.5	111.5	90.5	86.3	88.4	111.633	88.4	-	1.26282	0.000130232
Q92692	NECTIN2	Nectin-2 OS=Homo sapiens OX=9606 GN=NECTIN2 PE=1 SV=1	23	10	11	10	538	57.7	4.82	298	111.6	113.3	109.8	93.3	89.2	82.8	111.567	88.4333	-	1.26159	0.0019838
O14787	TNPO2	Transportin-2 OS=Homo sapiens OX=9606 GN=TNPO2 PE=1 SV=3	17	12	15	6	897	101.3	5.01	282	115.3	107.7	111.7	91.4	88.7	85.2	111.567	88.4333	-	1.26159	0.0012283
Q7Z569	BRAP	BRCA1-associated protein OS=Homo sapiens OX=9606 GN=BRAP PE=1 SV=2	3	1	1	1	592	67.3	5.92	36	115.3	101.1	118.3	78.6	88.2	98.5	111.567	88.4333	-	1.26159	0.0416275
P41247	PNPLA4	Patatin-like phospholipase domain-containing protein 4 OS=Homo sapiens OX=9606 GN=PNPLA4 PE=2 SV=3	13	2	2	2	253	28	9.11	71	104	117.3	113.3	85.8	87.9	91.6	111.533	88.4333	-	1.26121	0.00574609
Q8TD26	CHD6	Chromodomain-helicase-DNA-binding protein 6 OS=Homo sapiens OX=9606 GN=CHD6 PE=1 SV=4	2	5	7	1	2715	305.2	6.27	135	96.1	117.6	120.9	81	87.1	97.3	111.533	88.4667	-	1.26074	0.0645995
O75204	TMEM127	Transmembrane protein 127 OS=Homo sapiens OX=9606 GN=TMEM127 PE=1 SV=1	4	1	1	1	238	25.8	6.71	0	118.8	110	105.7	86.2	87.8	91.4	111.5	88.4667	-	1.26036	0.00515897
P32780	GTF2H1	General transcription factor IIH subunit 1 OS=Homo sapiens OX=9606 GN=GTF2H1 PE=1 SV=1	11	6	7	6	548	62	8.66	158	112.6	111	111	89.2	89	87.3	111.533	88.5	-	1.26026	8.87257e-06
Q00577	PURA	Transcriptional activator protein Pur-alpha OS=Homo sapiens OX=9606 GN=PURA PE=1 SV=2	38	9	15	9	322	34.9	6.44	340	110.7	114	109.8	89.8	89.1	86.6	111.5	88.5	-	1.25989	0.000137492
P23381	WARS	Tryptophan--tRNA ligase, cytoplasmic OS=Homo sapiens OX=9606 GN=WARS PE=1 SV=2	24	9	10	9	471	53.1	6.23	242	111.9	112	110.6	89.8	91.2	84.5	111.5	88.5	-	1.25989	0.000387267
Q9UMY4	SNX12	Sorting nexin-12 OS=Homo sapiens OX=9606 GN=SNX12 PE=1 SV=4	25	4	5	3	162	18.9	8.44	85	110.1	113.3	111.1	91.7	92.9	80.9	111.5	88.5	-	1.25989	0.00425704
Q9BZL4	PPP1R12C	Protein phosphatase 1 regulatory subunit 12C OS=Homo sapiens OX=9606 GN=PPP1R12C PE=1 SV=1	4	3	3	3	782	84.8	5.57	45	117.6	106.4	110.5	86.8	86.6	92.1	111.5	88.5	-	1.25989	0.00352743
O60292	SIPA1L3	Signal-induced proliferation-associated 1-like protein 3 OS=Homo sapiens OX=9606 GN=SIPA1L3 PE=1 SV=3	8	11	11	11	1781	194.5	8.32	210	109.6	107.5	117.3	87.7	89.6	88.3	111.467	88.5333	-	1.25904	0.00163623
O00170	AIP	AH receptor-interacting protein OS=Homo sapiens OX=9606 GN=AIP PE=1 SV=2	16	4	5	4	330	37.6	6.29	104	119.6	105	109.8	88.4	87.6	89.6	111.467	88.5333	-	1.25904	0.0061293
Q68CQ4	DIEXF	Digestive organ expansion factor homolog OS=Homo sapiens OX=9606 GN=DIEXF PE=1 SV=2	19	13	13	13	756	87	5.88	263	112	112.4	109.9	89.5	89	87.2	111.433	88.5667	-	1.25819	2.56627e-05
Q9NZB8	MOCS1	Molybdenum cofactor biosynthesis protein 1 OS=Homo sapiens OX=9606 GN=MOCS1 PE=1 SV=3	11	5	5	5	636	70.1	9.26	43	109.9	112	112.4	88.1	83.8	93.8	111.433	88.5667	-	1.25819	0.0015869
Q9NY26	SLC39A1	Zinc transporter ZIP1 OS=Homo sapiens OX=9606 GN=SLC39A1 PE=1 SV=1	6	2	3	2	324	34.2	5.92	87	112	114.1	108.2	85.8	93.8	86.1	111.433	88.5667	-	1.25819	0.00188083
Q9BYT8	NLN	Neurolysin, mitochondrial OS=Homo sapiens OX=9606 GN=NLN PE=1 SV=1	30	21	29	21	704	80.6	6.64	457	107	114.7	112.6	87.3	86.6	91.8	111.433	88.5667	-	1.25819	0.00125252
P49914	MTHFS	5-formyltetrahydrofolate cyclo-ligase OS=Homo sapiens OX=9606 GN=MTHFS PE=1 SV=2	28	4	6	4	203	23.2	7.88	151	108.5	115.8	109.9	88.2	87.2	90.3	111.4	88.5667	-	1.25781	0.000699239
Q99536	VAT1	Synaptic vesicle membrane protein VAT-1 homolog OS=Homo sapiens OX=9606 GN=VAT1 PE=1 SV=2	34	10	24	10	393	41.9	6.29	821	114.7	110.4	109	89.6	88.7	87.6	111.367	88.6333	-	1.25649	0.000231173
Q9Y3E1	HDGFL3	Hepatoma-derived growth factor-related protein 3 OS=Homo sapiens OX=9606 GN=HDGFL3 PE=1 SV=1	27	5	6	4	203	22.6	7.99	72	116.6	103.4	114.1	89.2	89.2	87.6	111.367	88.6667	-	1.25602	0.00512528
P02750	LRG1	Leucine-rich alpha-2-glycoprotein OS=Homo sapiens OX=9606 GN=LRG1 PE=1 SV=2	11	3	3	3	347	38.2	6.95	31	97.9	110.6	125.6	91.2	88.5	86.3	111.367	88.6667	-	1.25602	0.0492036
Q9H1K1	ISCU	Iron-sulfur cluster assembly enzyme ISCU, mitochondrial OS=Homo sapiens OX=9606 GN=ISCU PE=1 SV=2	32	5	8	5	167	18	9.48	121	113	106.7	114.3	83.7	89	93.3	111.333	88.6667	-	1.25564	0.00337085
O95365	ZBTB7A	Zinc finger and BTB domain-containing protein 7A OS=Homo sapiens OX=9606 GN=ZBTB7A PE=1 SV=1	4	2	2	2	584	61.4	5.19	86	113.5	112.1	108.4	90.8	93.3	81.9	111.333	88.6667	-	1.25564	0.00388783
P33176	KIF5B	Kinesin-1 heavy chain OS=Homo sapiens OX=9606 GN=KIF5B PE=1 SV=1	36	30	32	23	963	109.6	6.51	723	112.8	107.1	114	89.6	89.3	87.1	111.3	88.6667	-	1.25526	0.000568057
Q9NRL2	BAZ1A	Bromodomain adjacent to zinc finger domain protein 1A OS=Homo sapiens OX=9606 GN=BAZ1A PE=1 SV=2	19	29	31	29	1556	178.6	6.6	513	110.7	111.6	111.7	87	87	92.1	111.333	88.7	-	1.25517	0.000196835
Q7Z412	PEX26	Peroxisome assembly protein 26 OS=Homo sapiens OX=9606 GN=PEX26 PE=1 SV=2	14	3	4	3	305	33.9	6.35	164	105.2	111.1	117.7	89.3	87	89.8	111.333	88.7	-	1.25517	0.00365929
Q6P4Q7	CNNM4	Metal transporter CNNM4 OS=Homo sapiens OX=9606 GN=CNNM4 PE=1 SV=3	39	23	37	22	775	86.6	6.07	1157	112.4	111.7	109.8	90.6	89.8	85.7	111.3	88.7	-	1.25479	0.000187158
O60381	HBP1	HMG box-containing protein 1 OS=Homo sapiens OX=9606 GN=HBP1 PE=1 SV=2	4	1	1	1	514	57.6	6.19	39	116.5	100.9	116.5	101.3	82.2	82.7	111.3	88.7333	-	1.25432	0.0505145
Q96Q11	TRNT1	CCA tRNA nucleotidyltransferase 1, mitochondrial OS=Homo sapiens OX=9606 GN=TRNT1 PE=1 SV=2	36	15	19	15	434	50.1	8.1	271	107.5	112.9	113.5	89.4	92.2	84.6	111.3	88.7333	-	1.25432	0.00152227
Q99728	BARD1	BRCA1-associated RING domain protein 1 OS=Homo sapiens OX=9606 GN=BARD1 PE=1 SV=2	4	3	3	3	777	86.6	8.72	66	99.3	101	133.6	91.2	91.6	83.4	111.3	88.7333	-	1.25432	0.120652
O43615	TIMM44	Mitochondrial import inner membrane translocase subunit TIM44 OS=Homo sapiens OX=9606 GN=TIMM44 PE=1 SV=2	52	25	48	25	452	51.3	8.32	1139	110.6	112	111.2	88.8	86.9	90.5	111.267	88.7333	-	1.25394	3.55227e-05
P53384	NUBP1	Cytosolic Fe-S cluster assembly factor NUBP1 OS=Homo sapiens OX=9606 GN=NUBP1 PE=1 SV=2	6	1	1	1	320	34.5	5.33	31	101.3	116.8	115.6	91.3	85.4	89.5	111.233	88.7333	-	1.25357	0.0130054
Q96II8	LRCH3	DISP complex protein LRCH3 OS=Homo sapiens OX=9606 GN=LRCH3 PE=1 SV=2	6	4	4	4	777	86	6.71	57	105.7	110.3	117.8	87.5	86.7	92.1	111.267	88.7667	-	1.25347	0.00451047
P48067	SLC6A9	Sodium- and chloride-dependent glycine transporter 1 OS=Homo sapiens OX=9606 GN=SLC6A9 PE=1 SV=3	3	1	1	1	706	78.2	7.93	0	93.3	119.5	121	73.6	78	114.7	111.267	88.7667	-	1.25347	0.228301
Q9BTT0	ANP32E	Acidic leucine-rich nuclear phosphoprotein 32 family member E OS=Homo sapiens OX=9606 GN=ANP32E PE=1 SV=1	25	5	7	5	268	30.7	3.85	228	114.1	106.7	112.9	90.5	91.8	84	111.233	88.7667	-	1.2531	0.00251171
O00468	AGRN	Agrin OS=Homo sapiens OX=9606 GN=AGRN PE=1 SV=6	13	21	25	21	2068	217.2	6.39	538	110.8	109.3	113.5	87.7	89.1	89.6	111.2	88.8	-	1.25225	7.81874e-05
Q14168	MPP2	MAGUK p55 subfamily member 2 OS=Homo sapiens OX=9606 GN=MPP2 PE=1 SV=3	4	2	3	1	576	64.5	6.77	93	113.8	104.1	115.7	93.2	79.2	94	111.2	88.8	-	1.25225	0.020235
Q86XS8	RNF130	E3 ubiquitin-protein ligase RNF130 OS=Homo sapiens OX=9606 GN=RNF130 PE=1 SV=1	9	2	3	2	419	46.4	8.87	143	106.9	109.9	116.9	93.4	90.6	82.5	111.233	88.8333	-	1.25216	0.00709085
P14649	MYL6B	Myosin light chain 6B OS=Homo sapiens OX=9606 GN=MYL6B PE=1 SV=1	28	5	9	3	208	22.8	5.73	207	115	107.6	110.9	84.5	89	92.9	111.167	88.8	-	1.25188	0.00229846
Q629K1	TRIQK	Triple QxxK/R motif-containing protein OS=Homo sapiens OX=9606 GN=TRIQK PE=3 SV=1	8	1	1	1	86	9.7	9.36	0	109.9	106.4	117.2	93.6	87.1	85.8	111.167	88.8333	-	1.25141	0.00501337
Q96CS7	PLEKHB2	Pleckstrin homology domain-containing family B member 2 OS=Homo sapiens OX=9606 GN=PLEKHB2 PE=1 SV=1	5	1	1	1	222	24.7	5.39	27	121.5	110.9	101.1	87	87.8	91.7	111.167	88.8333	-	1.25141	0.0211805
Q13510	ASAH1	Acid ceramidase OS=Homo sapiens OX=9606 GN=ASAH1 PE=1 SV=5	31	10	18	10	395	44.6	7.62	437	107.5	115.5	110.5	88.8	88.7	89	111.167	88.8333	-	1.25141	0.000667544
Q9NPJ8	NXT2	NTF2-related export protein 2 OS=Homo sapiens OX=9606 GN=NXT2 PE=1 SV=1	16	2	3	1	142	16.2	5.48	98	103	119.5	111	89.3	91.3	85.9	111.167	88.8333	-	1.25141	0.01124
Q03113	GNA12	Guanine nucleotide-binding protein subunit alpha-12 OS=Homo sapiens OX=9606 GN=GNA12 PE=1 SV=4	15	6	9	5	381	44.3	9.83	156	108.6	112.8	112.1	89.8	90.1	86.7	111.167	88.8667	-	1.25094	0.000192238
Q8TAT6	NPLOC4	Nuclear protein localization protein 4 homolog OS=Homo sapiens OX=9606 GN=NPLOC4 PE=1 SV=3	42	19	24	19	608	68.1	6.38	428	120	107.4	106	88.1	90.4	88.1	111.133	88.8667	-	1.25056	0.00787706
Q15061	WDR43	WD repeat-containing protein 43 OS=Homo sapiens OX=9606 GN=WDR43 PE=1 SV=3	31	17	26	17	677	74.8	5.57	548	111.1	111.7	110.6	89	89.1	88.5	111.133	88.8667	-	1.25056	4.47686e-07
Q9NWZ8	GEMIN8	Gem-associated protein 8 OS=Homo sapiens OX=9606 GN=GEMIN8 PE=1 SV=1	7	2	2	2	242	28.6	6.8	33	113.1	109.2	111.1	89.4	93.5	83.7	111.133	88.8667	-	1.25056	0.00188692
Q8NI36	WDR36	WD repeat-containing protein 36 OS=Homo sapiens OX=9606 GN=WDR36 PE=1 SV=1	35	28	44	28	951	105.3	7.53	1213	111.1	111.6	110.7	87.5	88.7	90.4	111.133	88.8667	-	1.25056	1.45292e-05
P48551	IFNAR2	Interferon alpha/beta receptor 2 OS=Homo sapiens OX=9606 GN=IFNAR2 PE=1 SV=1	3	2	2	2	515	57.7	4.5	31	101.4	111.1	120.8	93.2	93.8	79.6	111.1	88.8667	-	1.25019	0.0377324
Q8IY67	RAVER1	Ribonucleoprotein PTB-binding 1 OS=Homo sapiens OX=9606 GN=RAVER1 PE=1 SV=1	10	4	5	4	606	63.8	8.48	34	116.5	107.9	109	88.9	90.6	87.2	111.133	88.9	-	1.25009	0.00150536
Q96SB3	PPP1R9B	Neurabin-2 OS=Homo sapiens OX=9606 GN=PPP1R9B PE=1 SV=3	9	6	8	6	817	89.3	4.97	185	117	104.4	111.9	90.8	88.6	87.3	111.1	88.9	-	1.24972	0.00427666
O60832	DKC1	H/ACA ribonucleoprotein complex subunit DKC1 OS=Homo sapiens OX=9606 GN=DKC1 PE=1 SV=3	44	25	58	25	514	57.6	9.42	1280	112.4	112	108.9	87.5	88.3	90.9	111.1	88.9	-	1.24972	0.000124188
Q9NZM3	ITSN2	Intersectin-2 OS=Homo sapiens OX=9606 GN=ITSN2 PE=1 SV=3	10	15	18	13	1697	193.3	8.12	301	116.5	109.4	107.4	90	90.9	85.9	111.1	88.9333	-	1.24925	0.00217713
Q9H2F3	HSD3B7	3 beta-hydroxysteroid dehydrogenase type 7 OS=Homo sapiens OX=9606 GN=HSD3B7 PE=1 SV=2	18	5	5	5	369	41	8.25	110	105.3	111.2	116.7	89.6	89.8	87.4	111.067	88.9333	-	1.24888	0.00281215
Q13620	CUL4B	Cullin-4B OS=Homo sapiens OX=9606 GN=CUL4B PE=1 SV=4	24	25	30	14	913	103.9	7.37	443	109.9	112.3	111	89.1	89.9	87.8	111.067	88.9333	-	1.24888	1.80893e-05
Q9NQZ2	UTP3	Something about silencing protein 10 OS=Homo sapiens OX=9606 GN=UTP3 PE=1 SV=1	13	8	10	8	479	54.5	5.62	188	115	110.9	107.3	88.9	87.1	90.8	111.067	88.9333	-	1.24888	0.000854839
Q29RF7	PDS5A	Sister chromatid cohesion protein PDS5 homolog A OS=Homo sapiens OX=9606 GN=PDS5A PE=1 SV=1	36	40	50	32	1337	150.7	7.91	986	112.1	111.4	109.6	87.6	88.8	90.4	111.033	88.9333	-	1.2485	3.63575e-05
P98066	TNFAIP6	Tumor necrosis factor-inducible gene 6 protein OS=Homo sapiens OX=9606 GN=TNFAIP6 PE=1 SV=2	8	1	1	1	277	31.2	6.79	0	91.2	109.5	132.4	100.1	105	61.8	111.033	88.9667	-	1.24803	0.290356
P0DMV8	HSPA1A	Heat shock 70 kDa protein 1A OS=Homo sapiens OX=9606 GN=HSPA1A PE=1 SV=1	73	38	119	33	641	70	5.66	3108	115	109.7	108.3	90.3	90.5	86.1	111	88.9667	-	1.24766	0.000906454
O75694	NUP155	Nuclear pore complex protein Nup155 OS=Homo sapiens OX=9606 GN=NUP155 PE=1 SV=1	32	34	74	34	1391	155.1	6.16	1694	111.2	111.3	110.6	88.6	88.3	90.1	111.033	89	-	1.24757	3.24285e-06
P49792	RANBP2	E3 SUMO-protein ligase RanBP2 OS=Homo sapiens OX=9606 GN=RANBP2 PE=1 SV=2	40	99	132	98	3224	358	6.2	3136	113.3	111.6	108.1	88.5	87.6	90.9	111	89	-	1.24719	0.000268798
Q9BSC4	NOL10	Nucleolar protein 10 OS=Homo sapiens OX=9606 GN=NOL10 PE=1 SV=1	48	29	41	28	688	80.3	8.46	705	114.1	111.7	107.2	87.9	87.4	91.7	111	89	-	1.24719	0.000832478
Q13454	TUSC3	Tumor suppressor candidate 3 OS=Homo sapiens OX=9606 GN=TUSC3 PE=1 SV=1	19	7	13	6	348	39.7	9.91	134	116.6	109.8	106.6	87.7	88.1	91.2	111	89	-	1.24719	0.00220842
Q9UHK6	AMACR	Alpha-methylacyl-CoA racemase OS=Homo sapiens OX=9606 GN=AMACR PE=1 SV=2	13	4	4	4	382	42.4	6.44	82	105.1	114.5	113.4	86.7	87.6	92.7	111	89	-	1.24719	0.00329321
O94973	AP2A2	AP-2 complex subunit alpha-2 OS=Homo sapiens OX=9606 GN=AP2A2 PE=1 SV=2	42	32	48	20	939	103.9	6.96	1090	110.8	110.3	111.9	89.3	88.7	89	111	89	-	1.24719	1.63807e-06
Q96F86	EDC3	Enhancer of mRNA-decapping protein 3 OS=Homo sapiens OX=9606 GN=EDC3 PE=1 SV=1	6	3	4	3	508	56	7.11	57	114.7	106.5	111.7	88.2	88.5	90.4	110.967	89.0333	-	1.24635	0.000919886
Q16822	PCK2	Phosphoenolpyruvate carboxykinase [GTP], mitochondrial OS=Homo sapiens OX=9606 GN=PCK2 PE=1 SV=4	57	29	53	29	640	70.7	7.62	1241	108	113	111.9	90.3	88.8	88	110.967	89.0333	-	1.24635	0.00018956
Q9Y2X0	MED16	Mediator of RNA polymerase II transcription subunit 16 OS=Homo sapiens OX=9606 GN=MED16 PE=1 SV=2	11	8	10	8	877	96.7	7.37	155	111.4	111	110.4	88.1	89.4	89.6	110.933	89.0333	-	1.24598	2.42501e-06
P55060	CSE1L	Exportin-2 OS=Homo sapiens OX=9606 GN=CSE1L PE=1 SV=3	40	37	58	37	971	110.3	5.77	1486	116.2	108.9	107.8	93.2	93.8	80.2	110.967	89.0667	-	1.24588	0.0132248
Q15746	MYLK	Myosin light chain kinase, smooth muscle OS=Homo sapiens OX=9606 GN=MYLK PE=1 SV=4	2	3	3	3	1914	210.6	6.15	35	111.2	110.4	111.2	91	87.9	88.3	110.933	89.0667	-	1.24551	2.68615e-05
Q9HAU5	UPF2	Regulator of nonsense transcripts 2 OS=Homo sapiens OX=9606 GN=UPF2 PE=1 SV=1	4	5	5	4	1272	147.7	5.69	67	108.6	114	110.2	89.5	93.1	84.6	110.933	89.0667	-	1.24551	0.0017407
Q6UW56	ATRAID	All-trans retinoic acid-induced differentiation factor OS=Homo sapiens OX=9606 GN=ATRAID PE=1 SV=2	7	2	2	2	229	24.7	7.25	35	112.1	105.7	115	85.9	90.2	91.1	110.933	89.0667	-	1.24551	0.00234768
Q7Z460	CLASP1	CLIP-associating protein 1 OS=Homo sapiens OX=9606 GN=CLASP1 PE=1 SV=1	9	13	14	9	1538	169.3	9.03	199	112.8	108.3	111.7	87.7	90.4	89.1	110.933	89.0667	-	1.24551	0.000151337
Q96IZ0	PAWR	PRKC apoptosis WT1 regulator protein OS=Homo sapiens OX=9606 GN=PAWR PE=1 SV=1	24	6	7	6	340	36.5	5.41	225	114.3	109.1	109.4	89.7	89.5	88	110.933	89.0667	-	1.24551	0.000246087
Q9UNX4	WDR3	WD repeat-containing protein 3 OS=Homo sapiens OX=9606 GN=WDR3 PE=1 SV=1	49	36	60	36	943	106	6.64	1679	110.8	112.5	109.4	87.9	89.7	89.7	110.9	89.1	-	1.24467	3.53736e-05
B7ZAP0	RABGAP1L	Rab GTPase-activating protein 1-like, isoform 10 OS=Homo sapiens OX=9606 GN=RABGAP1L PE=1 SV=1	8	2	4	1	253	29	5.33	20	110.1	116.2	106.4	86.8	91.2	89.3	110.9	89.1	-	1.24467	0.00222949
Q9UBC2	EPS15L1	Epidermal growth factor receptor substrate 15-like 1 OS=Homo sapiens OX=9606 GN=EPS15L1 PE=1 SV=1	29	19	24	19	864	94.2	5.11	724	118	107.7	106.9	89.7	90.1	87.6	110.867	89.1333	-	1.24383	0.00402186
Q96PU4	UHRF2	E3 ubiquitin-protein ligase UHRF2 OS=Homo sapiens OX=9606 GN=UHRF2 PE=1 SV=1	16	10	12	10	802	89.9	8.21	204	113.1	109.4	110.1	88.8	91	87.6	110.867	89.1333	-	1.24383	0.000135285
P52630	STAT2	Signal transducer and activator of transcription 2 OS=Homo sapiens OX=9606 GN=STAT2 PE=1 SV=1	2	1	1	1	851	97.9	5.49	49	106.1	110.3	116.1	95.8	84.4	87.2	110.833	89.1333	-	1.24346	0.00844955
Q8WTS1	ABHD5	1-acylglycerol-3-phosphate O-acyltransferase ABHD5 OS=Homo sapiens OX=9606 GN=ABHD5 PE=1 SV=1	17	3	3	3	349	39.1	6.61	116	98.2	102.2	132.2	93.9	86.3	87.3	110.867	89.1667	-	1.24336	0.119566
Q92522	H1FX	Histone H1x OS=Homo sapiens OX=9606 GN=H1FX PE=1 SV=1	38	7	12	7	213	22.5	10.76	242	108.6	108.5	115.4	89.6	90.5	87.4	110.833	89.1667	-	1.24299	0.000919927
Q643R3	LPCAT4	Lysophospholipid acyltransferase LPCAT4 OS=Homo sapiens OX=9606 GN=LPCAT4 PE=1 SV=1	30	11	16	11	524	57.2	8.97	377	110.4	107.5	114.6	91.5	88.2	87.8	110.833	89.1667	-	1.24299	0.000795968
P50750	CDK9	Cyclin-dependent kinase 9 OS=Homo sapiens OX=9606 GN=CDK9 PE=1 SV=3	23	7	8	5	372	42.8	8.79	170	111.1	113.7	107.7	91.9	86.2	89.4	110.833	89.1667	-	1.24299	0.000828033
Q6ZNB6	NFXL1	NF-X1-type zinc finger protein NFXL1 OS=Homo sapiens OX=9606 GN=NFXL1 PE=1 SV=2	20	16	20	16	911	101.3	8.41	416	114.2	109.7	108.5	88	87.2	92.3	110.8	89.1667	-	1.24262	0.000772322
Q96DC8	ECHDC3	Enoyl-CoA hydratase domain-containing protein 3, mitochondrial OS=Homo sapiens OX=9606 GN=ECHDC3 PE=1 SV=2	29	6	10	6	303	32.6	8.65	377	108	113.2	111.3	90.3	87.1	90.2	110.833	89.2	-	1.24253	0.000303833
P20700	LMNB1	Lamin-B1 OS=Homo sapiens OX=9606 GN=LMNB1 PE=1 SV=2	63	41	118	37	586	66.4	5.16	2521	112.9	112.9	106.7	88.8	88.5	90.3	110.833	89.2	-	1.24253	0.000539233
Q9NTW7	ZFP64	Zinc finger protein 64 OS=Homo sapiens OX=9606 GN=ZFP64 PE=1 SV=3	2	1	1	1	645	72.2	8.43	76	109.5	115.8	107.2	86.6	88.2	92.8	110.833	89.2	-	1.24253	0.00241621
Q8WXH0	SYNE2	Nesprin-2 OS=Homo sapiens OX=9606 GN=SYNE2 PE=1 SV=3	31	182	226	181	6885	795.9	5.36	4565	109.1	112.1	111.3	90.1	90.2	87.3	110.833	89.2	-	1.24253	7.79881e-05
P07919	UQCRH	Cytochrome b-c1 complex subunit 6, mitochondrial OS=Homo sapiens OX=9606 GN=UQCRH PE=1 SV=2	82	6	13	6	91	10.7	4.44	217	120.3	108	104.1	86.9	88.8	91.9	110.8	89.2	-	1.24215	0.0132645
Q69YN4	VIRMA	Protein virilizer homolog OS=Homo sapiens OX=9606 GN=VIRMA PE=1 SV=2	10	15	20	15	1812	201.9	5.01	411	104.1	111.3	117	89.3	90.1	88.2	110.8	89.2	-	1.24215	0.0046069
Q13464	ROCK1	Rho-associated protein kinase 1 OS=Homo sapiens OX=9606 GN=ROCK1 PE=1 SV=1	7	9	10	6	1354	158.1	5.9	163	113.1	110.6	108.6	87.8	89.9	89.9	110.767	89.2	-	1.24178	0.000128299
Q8NEY4	ATP6V1C2	V-type proton ATPase subunit C 2 OS=Homo sapiens OX=9606 GN=ATP6V1C2 PE=1 SV=2	6	2	2	1	427	48.7	6.14	54	87	119.5	125.9	72	83.9	111.8	110.8	89.2333	-	1.24169	0.269918
P25054	APC	Adenomatous polyposis coli protein OS=Homo sapiens OX=9606 GN=APC PE=1 SV=2	1	2	3	2	2843	311.5	7.8	42	107.7	106.6	118	92.6	85.8	89.3	110.767	89.2333	-	1.24131	0.00644003
Q6ZT21	TMPPE	Transmembrane protein with metallophosphoesterase domain OS=Homo sapiens OX=9606 GN=TMPPE PE=2 SV=2	11	3	4	3	453	49.4	6.92	186	115.4	108.2	108.6	88.2	91	88.5	110.733	89.2333	-	1.24094	0.00100323
P60903	S100A10	Protein S100-A10 OS=Homo sapiens OX=9606 GN=S100A10 PE=1 SV=2	44	4	21	4	97	11.2	7.37	228	118.7	107.1	106.5	90.4	89.3	88.1	110.767	89.2667	-	1.24085	0.0059221
Q9Y289	SLC5A6	Sodium-dependent multivitamin transporter OS=Homo sapiens OX=9606 GN=SLC5A6 PE=2 SV=2	16	7	9	7	635	68.6	8.27	225	109.5	112.8	109.9	89.2	90.6	88	110.733	89.2667	-	1.24048	7.47221e-05
Q9P0I2	EMC3	ER membrane protein complex subunit 3 OS=Homo sapiens OX=9606 GN=EMC3 PE=1 SV=3	40	8	10	8	261	29.9	6.81	250	112.1	110.6	109.5	86.6	94.2	87	110.733	89.2667	-	1.24048	0.00114289
Q8N3U4	STAG2	Cohesin subunit SA-2 OS=Homo sapiens OX=9606 GN=STAG2 PE=1 SV=3	35	36	51	29	1231	141.2	5.43	1090	113.2	111.8	107.2	89.1	88.5	90.2	110.733	89.2667	-	1.24048	0.000335209
Q0JRZ9	FCHO2	F-BAR domain only protein 2 OS=Homo sapiens OX=9606 GN=FCHO2 PE=1 SV=2	7	4	4	4	810	88.9	6.86	98	113.2	108.7	110.2	92.4	89.9	85.5	110.7	89.2667	-	1.2401	0.000886139
Q9Y2X3	NOP58	Nucleolar protein 58 OS=Homo sapiens OX=9606 GN=NOP58 PE=1 SV=1	51	26	64	26	529	59.5	8.92	1309	111.8	110.3	110	88.8	88.9	90.2	110.7	89.3	-	1.23964	7.48267e-06
O43598	DNPH1	2'-deoxynucleoside 5'-phosphate N-hydrolase 1 OS=Homo sapiens OX=9606 GN=DNPH1 PE=1 SV=1	24	3	4	3	174	19.1	5.05	87	111	105.1	116	90.5	92.5	85	110.7	89.3333	-	1.23918	0.00523865
Q96SA4	SERINC2	Serine incorporator 2 OS=Homo sapiens OX=9606 GN=SERINC2 PE=2 SV=3	6	1	1	1	455	50.7	6.19	13	125.7	105.8	100.6	76.7	98.2	93.1	110.7	89.3333	-	1.23918	0.100141
Q92945	KHSRP	Far upstream element-binding protein 2 OS=Homo sapiens OX=9606 GN=KHSRP PE=1 SV=4	55	31	55	27	711	73.1	7.3	1137	118.3	107.8	106	89.4	87.4	91.2	110.7	89.3333	-	1.23918	0.00586199
P10619	CTSA	Lysosomal protective protein OS=Homo sapiens OX=9606 GN=CTSA PE=1 SV=2	21	10	13	10	480	54.4	6.61	234	109.5	115.1	107.4	88.9	88.8	90.3	110.667	89.3333	-	1.23881	0.000814323
Q969K7	TMEM54	Transmembrane protein 54 OS=Homo sapiens OX=9606 GN=TMEM54 PE=2 SV=1	5	1	1	1	222	23.8	7.83	25	116.8	111.3	103.9	91.7	88.3	88	110.667	89.3333	-	1.23881	0.00554099
Q8IWP9	CCDC28A	Coiled-coil domain-containing protein 28A OS=Homo sapiens OX=9606 GN=CCDC28A PE=1 SV=1	5	1	1	1	274	30.3	9.25	54	100	106.7	125.3	84.2	103.1	80.7	110.667	89.3333	-	1.23881	0.106594
Q9NX74	DUS2	tRNA-dihydrouridine(20) synthase [NAD(P)+]-like OS=Homo sapiens OX=9606 GN=DUS2 PE=1 SV=1	25	10	12	9	493	55	7.11	97	109.3	111.9	110.8	87.5	88.5	92	110.667	89.3333	-	1.23881	0.000164982
Q9UKV8	AGO2	Protein argonaute-2 OS=Homo sapiens OX=9606 GN=AGO2 PE=1 SV=3	14	8	8	7	859	97.1	9.19	137	111.8	110.1	110.1	87.1	89.7	91.3	110.667	89.3667	-	1.23834	9.3913e-05
Q12873	CHD3	Chromodomain-helicase-DNA-binding protein 3 OS=Homo sapiens OX=9606 GN=CHD3 PE=1 SV=3	11	20	32	11	2000	226.5	7.3	750	110.2	110.1	111.6	90	89.9	88.2	110.633	89.3667	-	1.23797	9.63502e-06
Q9NQG1	MANBAL	Protein MANBAL OS=Homo sapiens OX=9606 GN=MANBAL PE=1 SV=1	9	1	1	1	85	9.5	9.16	21	106.6	111.1	114.2	93.4	90	84.7	110.633	89.3667	-	1.23797	0.0031819
Q99583	MNT	Max-binding protein MNT OS=Homo sapiens OX=9606 GN=MNT PE=1 SV=1	11	5	5	5	582	62.3	8.78	108	105.8	110.6	115.4	86.8	94.9	86.5	110.6	89.4	-	1.23714	0.00558445
P05198	EIF2S1	Eukaryotic translation initiation factor 2 subunit 1 OS=Homo sapiens OX=9606 GN=EIF2S1 PE=1 SV=3	58	19	32	19	315	36.1	5.08	608	115	110.1	106.7	89.9	91.2	87.1	110.6	89.4	-	1.23714	0.00141273
Q9NRG7	SDR39U1	Epimerase family protein SDR39U1 OS=Homo sapiens OX=9606 GN=SDR39U1 PE=1 SV=3	32	7	9	7	293	31.1	9.04	207	106.1	114.7	110.9	91.8	87.8	88.6	110.567	89.4	-	1.23676	0.00158005
Q99729	HNRNPAB	Heterogeneous nuclear ribonucleoprotein A/B OS=Homo sapiens OX=9606 GN=HNRNPAB PE=1 SV=2	35	14	49	12	332	36.2	8.21	972	109.5	113.6	108.6	88.8	90.2	89.2	110.567	89.4	-	1.23676	0.000185927
Q9BQG2	NUDT12	Peroxisomal NADH pyrophosphatase NUDT12 OS=Homo sapiens OX=9606 GN=NUDT12 PE=1 SV=1	4	2	2	2	462	52	6.83	44	103.4	114.9	113.4	86.7	90.6	91	110.567	89.4333	-	1.2363	0.00542265
Q9Y3B8	REXO2	Oligoribonuclease, mitochondrial OS=Homo sapiens OX=9606 GN=REXO2 PE=1 SV=3	31	6	8	6	237	26.8	6.87	244	107.6	112.5	111.6	89.5	91.1	87.7	110.567	89.4333	-	1.2363	0.000299649
Q9H2D6	TRIOBP	TRIO and F-actin-binding protein OS=Homo sapiens OX=9606 GN=TRIOBP PE=1 SV=3	4	7	8	6	2365	261.2	8.48	168	112.1	106.3	113.3	88.7	87.3	92.3	110.567	89.4333	-	1.2363	0.00129178
Q9P2C4	TMEM181	Transmembrane protein 181 OS=Homo sapiens OX=9606 GN=TMEM181 PE=1 SV=2	7	4	5	4	612	69.3	8.92	59	104.2	101.9	125.5	89.7	87.7	90.9	110.533	89.4333	-	1.23593	0.0494563
Q9NVN8	GNL3L	Guanine nucleotide-binding protein-like 3-like protein OS=Homo sapiens OX=9606 GN=GNL3L PE=1 SV=1	19	9	12	8	582	65.5	8.44	309	104.1	112.8	114.7	89.9	88.8	89.6	110.533	89.4333	-	1.23593	0.00300185
Q9UQR1	ZNF148	Zinc finger protein 148 OS=Homo sapiens OX=9606 GN=ZNF148 PE=1 SV=2	10	7	10	7	794	88.9	6.48	231	111.6	112.1	108	90.3	90.6	87.5	110.567	89.4667	-	1.23584	0.000203221
P20929	NEB	Nebulin OS=Homo sapiens OX=9606 GN=NEB PE=1 SV=5	0	1	1	1	6669	772.4	9.07	0	97.5	91.5	142.7	93.2	82.3	92.9	110.567	89.4667	-	1.23584	0.271418
Q96DM3	RMC1	Regulator of MON1-CCZ1 complex OS=Homo sapiens OX=9606 GN=RMC1 PE=1 SV=2	6	3	3	3	657	74.9	7.83	77	113.7	107.9	110	85.1	90.3	93	110.533	89.4667	-	1.23547	0.00183896
Q8IV48	ERI1	3'-5' exoribonuclease 1 OS=Homo sapiens OX=9606 GN=ERI1 PE=1 SV=3	10	3	3	3	349	40	6.7	109	110.3	112.5	108.8	88.6	87.5	92.3	110.533	89.4667	-	1.23547	0.000308892
Q86W74	ANKRD46	Ankyrin repeat domain-containing protein 46 OS=Homo sapiens OX=9606 GN=ANKRD46 PE=1 SV=1	5	1	1	1	232	26	7.15	52	110.9	110.6	110	91.1	89.2	88.1	110.5	89.4667	-	1.2351	2.12478e-05
P42224	STAT1	Signal transducer and activator of transcription 1-alpha/beta OS=Homo sapiens OX=9606 GN=STAT1 PE=1 SV=2	21	13	15	13	750	87.3	6.05	227	105.2	112.3	114	89.7	90.2	88.6	110.5	89.5	-	1.23464	0.00154964
Q7Z3C6	ATG9A	Autophagy-related protein 9A OS=Homo sapiens OX=9606 GN=ATG9A PE=1 SV=3	15	10	15	10	839	94.4	6.67	244	114.8	109.5	107.2	91.1	89.8	87.6	110.5	89.5	-	1.23464	0.00105152
Q9ULH0	KIDINS220	Kinase D-interacting substrate of 220 kDa OS=Homo sapiens OX=9606 GN=KIDINS220 PE=1 SV=3	12	17	17	17	1771	196.4	6.62	346	107.7	112.9	110.9	89.1	89.4	90	110.5	89.5	-	1.23464	0.000166328
Q9BX68	HINT2	Histidine triad nucleotide-binding protein 2, mitochondrial OS=Homo sapiens OX=9606 GN=HINT2 PE=1 SV=1	46	5	12	5	163	17.2	9.16	416	108.2	112.3	111	88.9	88	91.6	110.5	89.5	-	1.23464	0.00020568
Q8N5M4	TTC9C	Tetratricopeptide repeat protein 9C OS=Homo sapiens OX=9606 GN=TTC9C PE=1 SV=1	14	2	2	2	171	20	8.92	22	86.7	103.9	140.9	92.3	86.3	89.9	110.5	89.5	-	1.23464	0.261733
Q9NXU5	ARL15	ADP-ribosylation factor-like protein 15 OS=Homo sapiens OX=9606 GN=ARL15 PE=1 SV=1	50	7	7	7	204	22.9	5.63	167	100.7	114.2	116.5	90.9	93.2	84.4	110.467	89.5	-	1.23426	0.0199166
P15531	NME1	Nucleoside diphosphate kinase A OS=Homo sapiens OX=9606 GN=NME1 PE=1 SV=1	70	10	24	5	152	17.1	6.19	285	103	114.6	113.9	95.2	100.2	73.2	110.5	89.5333	-	1.23418	0.0826621
P48637	GSS	Glutathione synthetase OS=Homo sapiens OX=9606 GN=GSS PE=1 SV=1	27	9	10	9	474	52.4	5.92	132	109.2	109	113.2	89.5	92.8	86.3	110.467	89.5333	-	1.2338	0.000838533
Q9P260	RELCH	RAB11-binding protein RELCH OS=Homo sapiens OX=9606 GN=RELCH PE=1 SV=2	1	1	1	1	1216	134.5	5.45	31	91.7	104	135.7	89.9	79.8	98.9	110.467	89.5333	-	1.2338	0.214984
P17301	ITGA2	Integrin alpha-2 OS=Homo sapiens OX=9606 GN=ITGA2 PE=1 SV=1	16	11	15	11	1181	129.2	5.31	369	113.2	109.8	108.3	88.4	90.1	90.1	110.433	89.5333	-	1.23343	0.000177872
Q9H9Y6	POLR1B	DNA-directed RNA polymerase I subunit RPA2 OS=Homo sapiens OX=9606 GN=POLR1B PE=1 SV=2	18	19	23	19	1135	128.1	7.83	548	113.8	111.3	106.2	87.9	89	91.7	110.433	89.5333	-	1.23343	0.00112818
Q9Y2H5	PLEKHA6	Pleckstrin homology domain-containing family A member 6 OS=Homo sapiens OX=9606 GN=PLEKHA6 PE=1 SV=4	4	5	5	5	1048	117.1	9.1	38	113.1	105.6	112.6	92.7	89.1	86.8	110.433	89.5333	-	1.23343	0.00214371
Q9UGP8	SEC63	Translocation protein SEC63 homolog OS=Homo sapiens OX=9606 GN=SEC63 PE=1 SV=2	41	23	35	23	760	87.9	5.31	1006	110.5	112.1	108.8	87.9	86.9	93.9	110.467	89.5667	-	1.23335	0.000933976
P22830	FECH	Ferrochelatase, mitochondrial OS=Homo sapiens OX=9606 GN=FECH PE=1 SV=2	46	14	20	14	423	47.8	8.73	533	108.5	111.9	110.9	88.4	87.8	92.5	110.433	89.5667	-	1.23297	0.000308575
Q15738	NSDHL	Sterol-4-alpha-carboxylate 3-dehydrogenase, decarboxylating OS=Homo sapiens OX=9606 GN=NSDHL PE=1 SV=2	52	15	24	15	373	41.9	8.06	521	110.2	110.2	110.9	91	89.7	88	110.433	89.5667	-	1.23297	2.0453e-05
Q9H425	C1orf198	Uncharacterized protein C1orf198 OS=Homo sapiens OX=9606 GN=C1orf198 PE=1 SV=1	13	4	4	4	327	36.3	5.72	74	107.6	111.4	112.3	82.9	92.1	93.8	110.433	89.6	-	1.23251	0.00479622
Q9UKU7	ACAD8	Isobutyryl-CoA dehydrogenase, mitochondrial OS=Homo sapiens OX=9606 GN=ACAD8 PE=1 SV=1	34	11	14	11	415	45	7.85	377	100.9	116.3	114.1	87.2	87.4	94.2	110.433	89.6	-	1.23251	0.017422
Q7Z3T8	ZFYVE16	Zinc finger FYVE domain-containing protein 16 OS=Homo sapiens OX=9606 GN=ZFYVE16 PE=1 SV=3	6	6	7	6	1539	168.8	4.82	78	103.8	102.7	124.7	89.3	86.6	92.9	110.4	89.6	-	1.23214	0.0480166
Q96BQ5	CCDC127	Coiled-coil domain-containing protein 127 OS=Homo sapiens OX=9606 GN=CCDC127 PE=1 SV=1	28	10	13	9	260	30.8	9.2	177	109.7	111.1	110.4	90.1	89.9	88.8	110.4	89.6	-	1.23214	3.40349e-06
Q9UPY3	DICER1	Endoribonuclease Dicer OS=Homo sapiens OX=9606 GN=DICER1 PE=1 SV=3	2	3	3	3	1922	218.5	5.68	58	111.4	109.4	110.4	91.6	92.5	84.7	110.4	89.6	-	1.23214	0.00119407
Q14240	EIF4A2	Eukaryotic initiation factor 4A-II OS=Homo sapiens OX=9606 GN=EIF4A2 PE=1 SV=2	40	15	29	5	407	46.4	5.48	540	112.6	108.2	110.4	92.2	93.2	83.4	110.4	89.6	-	1.23214	0.00347097
Q9ULC5	ACSL5	Long-chain-fatty-acid--CoA ligase 5 OS=Homo sapiens OX=9606 GN=ACSL5 PE=1 SV=1	25	15	19	14	683	75.9	6.92	394	111.8	109.8	109.6	88.1	87.5	93.2	110.4	89.6	-	1.23214	0.000428814
Q96QT4	TRPM7	Transient receptor potential cation channel subfamily M member 7 OS=Homo sapiens OX=9606 GN=TRPM7 PE=1 SV=1	1	2	2	2	1865	212.6	7.88	36	112.2	111.7	107.2	89.5	87	92.3	110.367	89.6	-	1.23177	0.000711091
P34059	GALNS	N-acetylgalactosamine-6-sulfatase OS=Homo sapiens OX=9606 GN=GALNS PE=1 SV=1	5	1	1	1	522	58	6.74	30	99.8	105.3	126.1	87.3	89.3	92.3	110.4	89.6333	-	1.23168	0.0632191
P21359	NF1	Neurofibromin OS=Homo sapiens OX=9606 GN=NF1 PE=1 SV=2	1	2	2	2	2839	319.2	7.39	71	107.7	111	112.5	88.6	92.1	88.2	110.4	89.6333	-	1.23168	0.000384018
Q9NYF8	BCLAF1	Bcl-2-associated transcription factor 1 OS=Homo sapiens OX=9606 GN=BCLAF1 PE=1 SV=2	34	33	59	32	920	106.1	9.98	786	111.2	112.3	107.6	89.8	90	89.1	110.367	89.6333	-	1.23131	0.000137204
O43291	SPINT2	Kunitz-type protease inhibitor 2 OS=Homo sapiens OX=9606 GN=SPINT2 PE=1 SV=2	31	7	12	7	252	28.2	8.29	238	115	110.3	105.8	91.3	91.2	86.4	110.367	89.6333	-	1.23131	0.0026288
Q13459	MYO9B	Unconventional myosin-IXb OS=Homo sapiens OX=9606 GN=MYO9B PE=1 SV=3	5	7	8	7	2157	243.2	8.75	243	113.8	106.4	110.9	88.1	87.3	93.5	110.367	89.6333	-	1.23131	0.00203213
Q13310	PABPC4	Polyadenylate-binding protein 4 OS=Homo sapiens OX=9606 GN=PABPC4 PE=1 SV=1	35	21	31	14	644	70.7	9.26	700	114.1	111.8	105.2	90.3	92.2	86.4	110.367	89.6333	-	1.23131	0.00281372
Q9NV31	IMP3	U3 small nucleolar ribonucleoprotein protein IMP3 OS=Homo sapiens OX=9606 GN=IMP3 PE=1 SV=1	66	9	15	9	184	21.8	9.5	405	103.4	109.4	118.2	92.4	91.9	84.6	110.333	89.6333	-	1.23094	0.0142081
P31947	SFN	14-3-3 protein sigma OS=Homo sapiens OX=9606 GN=SFN PE=1 SV=1	56	12	26	9	248	27.8	4.74	341	112.1	108.6	110.3	92.5	90.8	85.6	110.333	89.6333	-	1.23094	0.00085579
Q6NSJ0	MYORG	Myogenesis-regulating glycosidase OS=Homo sapiens OX=9606 GN=MYORG PE=1 SV=2	21	12	15	12	714	81	8.4	200	110	109.3	111.7	90	89.5	89.4	110.333	89.6333	-	1.23094	9.52729e-06
Q86U42	PABPN1	Polyadenylate-binding protein 2 OS=Homo sapiens OX=9606 GN=PABPN1 PE=1 SV=3	41	12	21	12	306	32.7	5.06	399	111.6	111.5	107.9	89.7	88.5	90.7	110.333	89.6333	-	1.23094	0.000112853
P15408	FOSL2	Fos-related antigen 2 OS=Homo sapiens OX=9606 GN=FOSL2 PE=1 SV=1	9	2	3	2	326	35.2	7.49	160	108.7	112.9	109.4	88.1	87.2	93.7	110.333	89.6667	-	1.23048	0.00102041
Q8NBZ0	INO80E	INO80 complex subunit E OS=Homo sapiens OX=9606 GN=INO80E PE=1 SV=1	12	2	2	2	244	26.5	8.34	16	112.6	110.4	108	89.9	86.5	92.6	110.333	89.6667	-	1.23048	0.000726677
Q5J8M3	EMC4	ER membrane protein complex subunit 4 OS=Homo sapiens OX=9606 GN=EMC4 PE=1 SV=2	21	3	5	3	183	20.1	8.62	156	111.1	111.5	108.4	89.8	88.4	90.8	110.333	89.6667	-	1.23048	6.59847e-05
Q9Y312	AAR2	Protein AAR2 homolog OS=Homo sapiens OX=9606 GN=AAR2 PE=1 SV=2	8	2	3	2	384	43.4	5.96	90	95	113.9	122	88.7	91	89.3	110.3	89.6667	-	1.23011	0.061988
Q9Y3T9	NOC2L	Nucleolar complex protein 2 homolog OS=Homo sapiens OX=9606 GN=NOC2L PE=1 SV=4	20	17	26	17	749	84.9	5.62	463	112.2	111.8	106.9	89	88.4	91.6	110.3	89.6667	-	1.23011	0.000466595
Q9BSE4	HERPUD2	Homocysteine-responsive endoplasmic reticulum-resident ubiquitin-like domain member 2 protein OS=Homo sapiens OX=9606 GN=HERPUD2 PE=1 SV=2	6	2	2	2	406	45.1	5.06	44	107.9	109.3	113.8	92	86.3	90.8	110.333	89.7	-	1.23003	0.00114988
P18433	PTPRA	Receptor-type tyrosine-protein phosphatase alpha OS=Homo sapiens OX=9606 GN=PTPRA PE=1 SV=3	21	12	17	12	802	90.7	6.65	319	109.8	110.5	110.6	90.6	91.7	86.8	110.3	89.7	-	1.22965	0.000165253
Q8WXA9	SREK1	Splicing regulatory glutamine/lysine-rich protein 1 OS=Homo sapiens OX=9606 GN=SREK1 PE=1 SV=1	18	6	7	6	508	59.3	10.39	266	117.6	107.9	105.4	92	85.8	91.3	110.3	89.7	-	1.22965	0.0080539
Q9H993	ARMT1	Damage-control phosphatase ARMT1 OS=Homo sapiens OX=9606 GN=ARMT1 PE=1 SV=1	7	3	3	3	441	51.1	5.76	52	102.5	112.2	116.2	88.6	90.6	90	110.3	89.7333	-	1.2292	0.00747082
Q96QE5	TEFM	Transcription elongation factor, mitochondrial OS=Homo sapiens OX=9606 GN=TEFM PE=1 SV=1	19	7	10	7	360	41.7	9.32	265	98.9	106.2	125.8	90.2	89.9	89.1	110.3	89.7333	-	1.2292	0.0627279
P49023	PXN	Paxillin OS=Homo sapiens OX=9606 GN=PXN PE=1 SV=3	6	3	3	3	591	64.5	6.19	68	120.7	104.3	105.8	90.4	91.8	87	110.267	89.7333	-	1.22883	0.0193547
Q53GS7	GLE1	Nucleoporin GLE1 OS=Homo sapiens OX=9606 GN=GLE1 PE=1 SV=2	16	10	12	10	698	79.8	7.43	151	110.7	108.2	111.9	88.4	89.2	91.6	110.267	89.7333	-	1.22883	0.000145688
Q9H3Z4	DNAJC5	DnaJ homolog subfamily C member 5 OS=Homo sapiens OX=9606 GN=DNAJC5 PE=1 SV=1	33	6	9	6	198	22.1	5.07	259	114.2	112	104.5	89.9	91.5	87.8	110.233	89.7333	-	1.22845	0.00279481
Q15573	TAF1A	TATA box-binding protein-associated factor RNA polymerase I subunit A OS=Homo sapiens OX=9606 GN=TAF1A PE=1 SV=1	2	1	1	1	450	52.6	9.1	0	113.5	107.2	110	89.2	88.1	91.9	110.233	89.7333	-	1.22845	0.00066803
Q6NXT4	SLC30A6	Zinc transporter 6 OS=Homo sapiens OX=9606 GN=SLC30A6 PE=1 SV=2	11	3	3	3	461	51.1	9.16	58	114.3	106.6	109.8	92.3	86.1	90.9	110.233	89.7667	-	1.228	0.00217465
Q15424	SAFB	Scaffold attachment factor B1 OS=Homo sapiens OX=9606 GN=SAFB PE=1 SV=4	36	35	65	24	915	102.6	5.47	1044	113.6	111	106.1	89.7	88.3	91.3	110.233	89.7667	-	1.228	0.000978233
Q9Y6N1	COX11	Cytochrome c oxidase assembly protein COX11, mitochondrial OS=Homo sapiens OX=9606 GN=COX11 PE=1 SV=3	5	1	1	1	276	31.4	9.06	53	107.5	113.7	109.5	84.4	93.4	91.5	110.233	89.7667	-	1.228	0.00340798
C9JLW8	MCRIP1	Mapk-regulated corepressor-interacting protein 1 OS=Homo sapiens OX=9606 GN=MCRIP1 PE=1 SV=1	11	1	1	1	97	10.9	9.41	17	110.5	110	110.2	90.2	93.1	86	110.233	89.7667	-	1.228	0.000582972
Q96B54	ZNF428	Zinc finger protein 428 OS=Homo sapiens OX=9606 GN=ZNF428 PE=1 SV=2	16	2	2	2	188	20.5	4.17	83	115	106.2	109.5	90.3	92.8	86.3	110.233	89.8	-	1.22754	0.00304858
O43166	SIPA1L1	Signal-induced proliferation-associated 1-like protein 1 OS=Homo sapiens OX=9606 GN=SIPA1L1 PE=1 SV=4	14	20	24	20	1804	199.9	8.19	451	110.9	109.9	109.8	88.2	88.9	92.3	110.2	89.8	-	1.22717	0.000100492
Q8N511	TMEM199	Transmembrane protein 199 OS=Homo sapiens OX=9606 GN=TMEM199 PE=1 SV=1	21	5	5	5	208	23.1	9.01	95	98.2	114	118.4	88.7	88.2	92.5	110.2	89.8	-	1.22717	0.0314453
Q9NX24	NHP2	H/ACA ribonucleoprotein complex subunit 2 OS=Homo sapiens OX=9606 GN=NHP2 PE=1 SV=1	42	5	9	5	153	17.2	8.22	233	113.7	110.6	106.3	86.6	86	96.8	110.2	89.8	-	1.22717	0.00767988
Q9NRX1	PNO1	RNA-binding protein PNO1 OS=Homo sapiens OX=9606 GN=PNO1 PE=1 SV=1	51	11	15	10	252	27.9	9.73	312	109.1	111.2	110.2	89.5	90.7	89.2	110.167	89.8	-	1.2268	1.15338e-05
Q12929	EPS8	Epidermal growth factor receptor kinase substrate 8 OS=Homo sapiens OX=9606 GN=EPS8 PE=1 SV=1	10	5	5	5	822	91.8	7.5	92	118.5	107.2	104.9	90.4	89.6	89.5	110.2	89.8333	-	1.22672	0.00843114
Q9H3H1	TRIT1	tRNA dimethylallyltransferase OS=Homo sapiens OX=9606 GN=TRIT1 PE=1 SV=1	7	2	2	2	467	52.7	8.21	56	110	109.1	111.5	85.5	90.2	93.8	110.2	89.8333	-	1.22672	0.00124088
Q69YQ0	SPECC1L	Cytospin-A OS=Homo sapiens OX=9606 GN=SPECC1L PE=1 SV=2	13	13	17	13	1117	124.5	5.72	340	111.1	108	111.4	88.9	91.1	89.5	110.167	89.8333	-	1.22635	8.89119e-05
P06753	TPM3	Tropomyosin alpha-3 chain OS=Homo sapiens OX=9606 GN=TPM3 PE=1 SV=2	43	15	25	5	285	32.9	4.72	402	124.2	100.8	105.5	87.4	89.6	92.5	110.167	89.8333	-	1.22635	0.0494993
O60885	BRD4	Bromodomain-containing protein 4 OS=Homo sapiens OX=9606 GN=BRD4 PE=1 SV=2	7	9	10	7	1362	152.1	9.19	123	111.6	100.3	118.5	91.2	92.1	86.2	110.133	89.8333	-	1.22597	0.0224282
P0DPB6	POLR1D	DNA-directed RNA polymerases I and III subunit RPAC2 OS=Homo sapiens OX=9606 GN=POLR1D PE=1 SV=1	17	3	3	3	133	15.2	5.8	68	109.6	110.2	110.7	91.7	86.4	91.5	110.167	89.8667	-	1.22589	0.000324971
Q9NXE4	SMPD4	Sphingomyelin phosphodiesterase 4 OS=Homo sapiens OX=9606 GN=SMPD4 PE=1 SV=3	21	17	26	17	866	97.7	8.27	548	107.1	111.8	111.6	91.7	90.8	87.1	110.167	89.8667	-	1.22589	0.000620002
P42229	STAT5A	Signal transducer and activator of transcription 5A OS=Homo sapiens OX=9606 GN=STAT5A PE=1 SV=1	8	5	6	5	794	90.6	6.39	151	109	107.9	113.6	92.9	87.5	89.2	110.167	89.8667	-	1.22589	0.0010105
P49588	AARS	Alanine--tRNA ligase, cytoplasmic OS=Homo sapiens OX=9606 GN=AARS PE=1 SV=2	26	21	29	21	968	106.7	5.53	783	113.5	107.9	108.9	89.3	93.4	86.9	110.1	89.8667	-	1.22515	0.00139469
O15270	SPTLC2	Serine palmitoyltransferase 2 OS=Homo sapiens OX=9606 GN=SPTLC2 PE=1 SV=1	46	20	30	20	562	62.9	7.78	538	110.8	112.1	107.4	90.4	89.7	89.6	110.1	89.9	-	1.22469	0.00014324
O00567	NOP56	Nucleolar protein 56 OS=Homo sapiens OX=9606 GN=NOP56 PE=1 SV=4	71	34	83	34	594	66	9.19	2143	109.5	110.8	109.9	89.8	88.8	91.2	110.067	89.9333	-	1.22387	1.44453e-05
P50454	SERPINH1	Serpin H1 OS=Homo sapiens OX=9606 GN=SERPINH1 PE=1 SV=2	61	20	42	20	418	46.4	8.69	1197	108.8	111.9	109.5	90.5	90.5	88.8	110.067	89.9333	-	1.22387	5.17511e-05
Q9GZR7	DDX24	ATP-dependent RNA helicase DDX24 OS=Homo sapiens OX=9606 GN=DDX24 PE=1 SV=1	34	27	40	27	859	96.3	9.06	962	108.2	112.1	109.9	89	89	91.9	110.067	89.9667	-	1.22342	0.000173001
Q96B21	TMEM45B	Transmembrane protein 45B OS=Homo sapiens OX=9606 GN=TMEM45B PE=1 SV=1	3	1	1	1	275	31.8	6.95	23	110.8	111.4	107.9	95	89.3	85.7	110.033	90	-	1.22259	0.00234857
P45877	PPIC	Peptidyl-prolyl cis-trans isomerase C OS=Homo sapiens OX=9606 GN=PPIC PE=1 SV=1	29	4	5	4	212	22.7	8.4	174	107.3	112.3	110.4	92	88.4	89.6	110	90	-	1.22222	0.000374021
Q8IZ07	ANKRD13A	Ankyrin repeat domain-containing protein 13A OS=Homo sapiens OX=9606 GN=ANKRD13A PE=1 SV=3	13	5	5	5	590	67.6	5.02	156	108	105.5	116.5	95.3	88.3	86.4	110	90	-	1.22222	0.00957755
Q13330	MTA1	Metastasis-associated protein MTA1 OS=Homo sapiens OX=9606 GN=MTA1 PE=1 SV=2	22	12	20	10	715	80.7	9.26	383	110.1	106	113.8	90.4	95.2	84.4	109.967	90	-	1.22185	0.0065879
Q7Z434	MAVS	Mitochondrial antiviral-signaling protein OS=Homo sapiens OX=9606 GN=MAVS PE=1 SV=2	49	15	26	15	540	56.5	5.52	564	108	111.3	110.7	92.3	90	87.8	110	90.0333	-	1.22177	0.000266608
Q8NCG7	DAGLB	Sn1-specific diacylglycerol lipase beta OS=Homo sapiens OX=9606 GN=DAGLB PE=1 SV=2	16	10	12	10	672	73.7	6.55	196	109.2	111.4	109.3	91.1	91.2	87.8	109.967	90.0333	-	1.2214	0.000114609
Q4KWH8	PLCH1	1-phosphatidylinositol 4,5-bisphosphate phosphodiesterase eta-1 OS=Homo sapiens OX=9606 GN=PLCH1 PE=1 SV=1	0	1	4	1	1693	189.1	7.74	62	89.6	114.2	126.1	98.8	96.3	75	109.967	90.0333	-	1.2214	0.20372
Q8WTT2	NOC3L	Nucleolar complex protein 3 homolog OS=Homo sapiens OX=9606 GN=NOC3L PE=1 SV=1	16	11	17	11	800	92.5	9.17	454	110.8	110.4	108.6	89.4	88.8	92	109.933	90.0667	-	1.22058	7.60719e-05
P00734	F2	Prothrombin OS=Homo sapiens OX=9606 GN=F2 PE=1 SV=2	9	5	7	5	622	70	5.9	184	114	106.6	109.2	95	92	83.2	109.933	90.0667	-	1.22058	0.00874133
Q86X10	RALGAPB	Ral GTPase-activating protein subunit beta OS=Homo sapiens OX=9606 GN=RALGAPB PE=1 SV=1	4	4	4	4	1494	166.7	6.79	69	109	99.1	121.7	90.1	88.2	91.9	109.933	90.0667	-	1.22058	0.0400341
Q9BXY0	MAK16	Protein MAK16 homolog OS=Homo sapiens OX=9606 GN=MAK16 PE=1 SV=2	39	11	21	11	300	35.3	5.38	628	110.2	110.7	108.9	89.2	87.4	93.6	109.933	90.0667	-	1.22058	0.00049042
Q9NYH9	UTP6	U3 small nucleolar RNA-associated protein 6 homolog OS=Homo sapiens OX=9606 GN=UTP6 PE=2 SV=2	46	26	37	26	597	70.1	7.28	570	111.8	109.9	108.1	89.9	88.9	91.4	109.933	90.0667	-	1.22058	0.000104319
Q8TDX7	NEK7	Serine/threonine-protein kinase Nek7 OS=Homo sapiens OX=9606 GN=NEK7 PE=1 SV=1	12	3	3	3	302	34.5	8.25	55	101.2	103.3	125.2	89.7	93	87.5	109.9	90.0667	-	1.22021	0.0646511
Q9C0J8	WDR33	pre-mRNA 3' end processing protein WDR33 OS=Homo sapiens OX=9606 GN=WDR33 PE=1 SV=2	15	16	20	16	1336	145.8	9.17	419	109.4	109.7	110.7	90.5	88.7	91.1	109.933	90.1	-	1.22013	1.74386e-05
Q8NI60	COQ8A	Atypical kinase COQ8A, mitochondrial OS=Homo sapiens OX=9606 GN=COQ8A PE=1 SV=1	14	8	11	8	647	71.9	6.99	352	108.9	112.1	108.6	90.4	88.3	91.8	109.867	90.1667	-	1.21848	0.000200747
P05556	ITGB1	Integrin beta-1 OS=Homo sapiens OX=9606 GN=ITGB1 PE=1 SV=2	26	19	27	19	798	88.4	5.39	411	112.8	110	106.8	90	89	91.5	109.867	90.1667	-	1.21848	0.000468252
Q8WX93	PALLD	Palladin OS=Homo sapiens OX=9606 GN=PALLD PE=1 SV=3	1	1	1	1	1383	150.5	7.09	23	123.7	103.9	101.9	83.7	88.4	98.4	109.833	90.1667	-	1.21811	0.0744187
O94851	MICAL2	[F-actin]-monooxygenase MICAL2 OS=Homo sapiens OX=9606 GN=MICAL2 PE=1 SV=1	13	10	13	8	1124	126.6	8.65	386	110.1	112	107.3	88.7	90.3	91.5	109.8	90.1667	-	1.21774	0.000245842
O14647	CHD2	Chromodomain-helicase-DNA-binding protein 2 OS=Homo sapiens OX=9606 GN=CHD2 PE=1 SV=2	14	25	27	20	1828	211.2	8.1	549	111.3	109.8	108.4	90.4	90.6	89.6	109.833	90.2	-	1.21766	2.51396e-05
Q9Y5J9	TIMM8B	Mitochondrial import inner membrane translocase subunit Tim8 B OS=Homo sapiens OX=9606 GN=TIMM8B PE=1 SV=1	75	6	7	6	83	9.3	5.12	129	116.9	111.2	101.4	90.5	89.6	90.5	109.833	90.2	-	1.21766	0.0123684
Q9Y653	ADGRG1	Adhesion G-protein coupled receptor G1 OS=Homo sapiens OX=9606 GN=ADGRG1 PE=1 SV=2	8	5	10	5	693	77.7	8.48	207	108.5	108.7	112.2	90.7	89.8	90.1	109.8	90.2	-	1.21729	9.07143e-05
Q12913	PTPRJ	Receptor-type tyrosine-protein phosphatase eta OS=Homo sapiens OX=9606 GN=PTPRJ PE=1 SV=3	7	7	7	7	1337	145.9	5.58	112	112.8	110.4	106.2	89.2	87.7	93.7	109.8	90.2	-	1.21729	0.00175714
P20042	EIF2S2	Eukaryotic translation initiation factor 2 subunit 2 OS=Homo sapiens OX=9606 GN=EIF2S2 PE=1 SV=2	39	14	31	14	333	38.4	5.8	708	111.8	116.2	101.4	90.4	91	89.2	109.8	90.2	-	1.21729	0.0113802
Q8IUH5	ZDHHC17	Palmitoyltransferase ZDHHC17 OS=Homo sapiens OX=9606 GN=ZDHHC17 PE=1 SV=2	4	3	3	2	632	72.6	7.5	64	110.2	110	109.2	93.5	89.1	88	109.8	90.2	-	1.21729	0.000329027
O95453	PARN	Poly(A)-specific ribonuclease PARN OS=Homo sapiens OX=9606 GN=PARN PE=1 SV=1	25	14	17	14	639	73.4	6.2	284	116.6	110.7	102	90.6	88.8	91.2	109.767	90.2	-	1.21693	0.0104254
Q76FK4	NOL8	Nucleolar protein 8 OS=Homo sapiens OX=9606 GN=NOL8 PE=1 SV=1	26	25	29	25	1167	131.5	7.09	552	111.9	110.7	106.8	89	90	91.7	109.8	90.2333	-	1.21685	0.000347905
P37287	PIGA	Phosphatidylinositol N-acetylglucosaminyltransferase subunit A OS=Homo sapiens OX=9606 GN=PIGA PE=1 SV=1	16	5	6	5	484	54.1	8.34	162	106.4	110.7	112.3	90.5	90.8	89.4	109.8	90.2333	-	1.21685	0.000417416
P98196	ATP11A	Probable phospholipid-transporting ATPase IH OS=Homo sapiens OX=9606 GN=ATP11A PE=1 SV=3	13	13	14	11	1134	129.7	6.6	172	108.5	112.8	108	88.8	90.3	91.6	109.767	90.2333	-	1.21648	0.000346684
Q9Y6M4	CSNK1G3	Casein kinase I isoform gamma-3 OS=Homo sapiens OX=9606 GN=CSNK1G3 PE=1 SV=2	26	10	11	4	447	51.4	9.22	162	101.6	111.6	116.1	89.8	89.7	91.2	109.767	90.2333	-	1.21648	0.0105796
Q969F9	HPS3	Hermansky-Pudlak syndrome 3 protein OS=Homo sapiens OX=9606 GN=HPS3 PE=1 SV=1	1	1	1	1	1004	113.7	6.43	23	114.5	105.8	109.1	88.4	93.1	89.3	109.8	90.2667	-	1.2164	0.0025847
Q06418	TYRO3	Tyrosine-protein kinase receptor TYRO3 OS=Homo sapiens OX=9606 GN=TYRO3 PE=1 SV=1	6	4	4	4	890	96.8	5.67	75	107.9	108.7	112.6	89.7	91.6	89.4	109.733	90.2333	-	1.21611	0.0002646
P55957	BID	BH3-interacting domain death agonist OS=Homo sapiens OX=9606 GN=BID PE=1 SV=1	14	2	2	2	195	22	5.44	94	160.7	82.4	86.1	87.4	97.2	86.1	109.733	90.2333	-	1.21611	0.490965
Q9P2D1	CHD7	Chromodomain-helicase-DNA-binding protein 7 OS=Homo sapiens OX=9606 GN=CHD7 PE=1 SV=3	2	6	8	4	2997	335.7	6.34	72	108.2	106.8	114.3	89.8	93.8	87.2	109.767	90.2667	-	1.21603	0.00288141
O00479	HMGN4	High mobility group nucleosome-binding domain-containing protein 4 OS=Homo sapiens OX=9606 GN=HMGN4 PE=1 SV=3	43	6	7	3	90	9.5	10.48	58	109.4	109.1	110.7	93.6	90.4	86.8	109.733	90.2667	-	1.21566	0.000654082
Q8IWT6	LRRC8A	Volume-regulated anion channel subunit LRRC8A OS=Homo sapiens OX=9606 GN=LRRC8A PE=1 SV=1	20	13	19	12	810	94.1	7.94	408	115	108.6	105.6	90	89.5	91.3	109.733	90.2667	-	1.21566	0.0023204
A6NHR9	SMCHD1	Structural maintenance of chromosomes flexible hinge domain-containing protein 1 OS=Homo sapiens OX=9606 GN=SMCHD1 PE=1 SV=2	25	38	48	38	2005	226.2	7.3	852	111.7	107.7	109.7	90.9	89.8	90.2	109.7	90.3	-	1.21484	8.5248e-05
Q13627	DYRK1A	Dual specificity tyrosine-phosphorylation-regulated kinase 1A OS=Homo sapiens OX=9606 GN=DYRK1A PE=1 SV=2	3	3	3	3	763	85.5	8.75	28	111.4	107.5	110.2	88.7	90.1	92.1	109.7	90.3	-	1.21484	0.000215846
Q9HBH0	RHOF	Rho-related GTP-binding protein RhoF OS=Homo sapiens OX=9606 GN=RHOF PE=1 SV=1	5	1	1	1	211	23.6	8.65	23	115.2	109.9	104.1	88.3	90.9	91.8	109.733	90.3333	-	1.21476	0.00452981
P0DP23	CALM1	Calmodulin-1 OS=Homo sapiens OX=9606 GN=CALM1 PE=1 SV=1	60	10	60	10	149	16.8	4.22	1446	112.4	108.2	108.5	90.6	93.5	86.9	109.7	90.3333	-	1.21439	0.00116412
Q96SK2	TMEM209	Transmembrane protein 209 OS=Homo sapiens OX=9606 GN=TMEM209 PE=1 SV=2	32	11	16	11	561	62.9	8.63	361	111.1	111.9	106	90.1	89.7	91.2	109.667	90.3333	-	1.21402	0.000526956
Q9H7L9	SUDS3	Sin3 histone deacetylase corepressor complex component SDS3 OS=Homo sapiens OX=9606 GN=SUDS3 PE=1 SV=2	32	9	10	9	328	38.1	5.66	158	111.6	108.3	109.1	90.6	89.7	90.7	109.667	90.3333	-	1.21402	4.99463e-05
Q8NE01	CNNM3	Metal transporter CNNM3 OS=Homo sapiens OX=9606 GN=CNNM3 PE=1 SV=1	21	13	17	12	707	76.1	6.09	292	105.8	110.8	112.4	91.3	91.3	88.4	109.667	90.3333	-	1.21402	0.000941511
Q7L592	NDUFAF7	Protein arginine methyltransferase NDUFAF7, mitochondrial OS=Homo sapiens OX=9606 GN=NDUFAF7 PE=1 SV=1	36	11	15	11	441	49.2	8.34	429	108.8	107.8	112.4	92.3	89.4	89.3	109.667	90.3333	-	1.21402	0.000347601
Q86YV9	HPS6	Hermansky-Pudlak syndrome 6 protein OS=Homo sapiens OX=9606 GN=HPS6 PE=1 SV=1	6	2	2	2	775	82.9	6.28	76	108.6	97.7	122.7	83.5	89	98.5	109.667	90.3333	-	1.21402	0.0842819
O75607	NPM3	Nucleoplasmin-3 OS=Homo sapiens OX=9606 GN=NPM3 PE=1 SV=3	60	6	11	6	178	19.3	4.63	386	108.8	103.8	116.4	90	96.5	84.5	109.667	90.3333	-	1.21402	0.0185757
Q92484	SMPDL3A	Acid sphingomyelinase-like phosphodiesterase 3a OS=Homo sapiens OX=9606 GN=SMPDL3A PE=1 SV=2	2	1	1	1	453	51.2	6.33	23	86.5	126.3	116.2	87.9	91	92.2	109.667	90.3667	-	1.21357	0.183423
P35658	NUP214	Nuclear pore complex protein Nup214 OS=Homo sapiens OX=9606 GN=NUP214 PE=1 SV=2	15	23	30	23	2090	213.5	7.47	745	108.5	110.8	109.6	91.6	90	89.5	109.633	90.3667	-	1.21321	3.04255e-05
Q9UMF0	ICAM5	Intercellular adhesion molecule 5 OS=Homo sapiens OX=9606 GN=ICAM5 PE=1 SV=3	1	1	1	1	924	97.1	5.95	18	117.8	106.4	104.7	92.8	85.8	92.5	109.633	90.3667	-	1.21321	0.0149131
O95479	H6PD	GDH/6PGL endoplasmic bifunctional protein OS=Homo sapiens OX=9606 GN=H6PD PE=1 SV=2	14	9	9	9	791	88.8	7.3	197	101.8	106.7	120.3	89.6	90.6	90.9	109.6	90.3667	-	1.21284	0.0256569
Q96JN8	NEURL4	Neuralized-like protein 4 OS=Homo sapiens OX=9606 GN=NEURL4 PE=1 SV=2	1	2	2	2	1562	166.8	5.86	24	110.6	109.8	108.4	84	89.2	97.9	109.6	90.3667	-	1.21284	0.00941358
O15254	ACOX3	Peroxisomal acyl-coenzyme A oxidase 3 OS=Homo sapiens OX=9606 GN=ACOX3 PE=1 SV=2	34	17	26	17	700	77.6	7.25	613	105.4	110.5	113	91.5	88.2	91.5	109.633	90.4	-	1.21276	0.0015176
Q8WWM7	ATXN2L	Ataxin-2-like protein OS=Homo sapiens OX=9606 GN=ATXN2L PE=1 SV=2	9	10	12	9	1075	113.3	8.59	162	114	108.1	106.7	90.8	93.6	86.8	109.6	90.4	-	1.21239	0.00299618
Q9Y281	CFL2	Cofilin-2 OS=Homo sapiens OX=9606 GN=CFL2 PE=1 SV=1	46	8	14	4	166	18.7	7.88	227	114.3	105.9	108.6	92.5	90.6	88.1	109.6	90.4	-	1.21239	0.0023193
Q9NUL7	DDX28	Probable ATP-dependent RNA helicase DDX28 OS=Homo sapiens OX=9606 GN=DDX28 PE=1 SV=2	27	11	14	11	540	59.5	10.42	370	111.6	108.6	108.6	91.4	89.6	90.2	109.6	90.4	-	1.21239	7.06935e-05
P35237	SERPINB6	Serpin B6 OS=Homo sapiens OX=9606 GN=SERPINB6 PE=1 SV=3	7	2	2	2	376	42.6	5.27	66	106.4	114	108.3	91.5	92.6	87.1	109.567	90.4	-	1.21202	0.00249691
O15213	WDR46	WD repeat-containing protein 46 OS=Homo sapiens OX=9606 GN=WDR46 PE=1 SV=3	37	19	29	19	610	68	9.67	823	110.7	108	110	88.8	90.3	92.1	109.567	90.4	-	1.21202	0.000105793
Q96HJ9	FMC1	Protein FMC1 homolog OS=Homo sapiens OX=9606 GN=FMC1 PE=1 SV=2	38	5	6	5	113	12.7	10.07	117	109.1	114	105.6	90.7	88.5	92	109.567	90.4	-	1.21202	0.00191563
Q96NT0	CCDC115	Coiled-coil domain-containing protein 115 OS=Homo sapiens OX=9606 GN=CCDC115 PE=1 SV=1	21	3	6	3	180	19.7	6.95	173	109.7	111.7	107.4	92.6	90.3	88.4	109.6	90.4333	-	1.21194	0.000383638
Q9Y3L5	RAP2C	Ras-related protein Rap-2c OS=Homo sapiens OX=9606 GN=RAP2C PE=1 SV=1	60	8	13	3	183	20.7	4.94	342	110.5	105.1	113	89.2	92.2	90	109.533	90.4667	-	1.21076	0.00158177
O14646	CHD1	Chromodomain-helicase-DNA-binding protein 1 OS=Homo sapiens OX=9606 GN=CHD1 PE=1 SV=2	20	29	31	24	1710	196.6	7.14	521	114.5	107.7	106.4	91.5	90.3	89.6	109.533	90.4667	-	1.21076	0.00176706
Q08174	PCDH1	Protocadherin-1 OS=Homo sapiens OX=9606 GN=PCDH1 PE=1 SV=2	3	2	2	2	1060	114.7	5.03	19	108.2	106.3	114.1	84.8	87.8	98.8	109.533	90.4667	-	1.21076	0.0172086
Q9Y232	CDYL	Chromodomain Y-like protein OS=Homo sapiens OX=9606 GN=CDYL PE=1 SV=2	14	7	8	7	598	66.4	9.45	254	107.7	110.7	110.2	94.1	91.6	85.7	109.533	90.4667	-	1.21076	0.0019984
Q9H089	LSG1	Large subunit GTPase 1 homolog OS=Homo sapiens OX=9606 GN=LSG1 PE=1 SV=2	41	23	33	23	658	75.2	6.38	682	105.8	110.2	112.6	92.8	91.1	87.6	109.533	90.5	-	1.21031	0.0016257
Q9H501	ESF1	ESF1 homolog OS=Homo sapiens OX=9606 GN=ESF1 PE=1 SV=1	22	19	26	19	851	98.7	5.11	396	113.2	109.1	106.2	91.1	89.7	90.7	109.5	90.5	-	1.20994	0.000786507
Q9H173	SIL1	Nucleotide exchange factor SIL1 OS=Homo sapiens OX=9606 GN=SIL1 PE=1 SV=1	12	5	6	5	461	52.1	5.36	112	105.9	110	112.4	92.3	89.9	89.5	109.433	90.5667	-	1.20832	0.0008332
Q9Y244	POMP	Proteasome maturation protein OS=Homo sapiens OX=9606 GN=POMP PE=1 SV=1	6	1	1	1	141	15.8	5.11	0	112.3	107.7	108.3	91.6	91.4	88.7	109.433	90.5667	-	1.20832	0.000392587
Q01804	OTUD4	OTU domain-containing protein 4 OS=Homo sapiens OX=9606 GN=OTUD4 PE=1 SV=4	2	2	2	2	1114	124	6.71	34	112.8	108.1	107.4	89.3	91.3	91.1	109.433	90.5667	-	1.20832	0.000479307
P49069	CAMLG	Calcium signal-modulating cyclophilin ligand OS=Homo sapiens OX=9606 GN=CAMLG PE=1 SV=1	7	1	1	1	296	32.9	8.05	27	111.5	104.3	112.5	87.4	90.7	93.6	109.433	90.5667	-	1.20832	0.00387632
P20020	ATP2B1	Plasma membrane calcium-transporting ATPase 1 OS=Homo sapiens OX=9606 GN=ATP2B1 PE=1 SV=4	27	28	40	15	1220	134.6	5.91	1021	111.4	108.6	108.3	90.4	90.7	90.7	109.433	90.6	-	1.20787	4.53766e-05
Q5C9Z4	NOM1	Nucleolar MIF4G domain-containing protein 1 OS=Homo sapiens OX=9606 GN=NOM1 PE=1 SV=1	19	15	16	15	860	96.2	8.1	313	111.2	110.1	106.9	88.4	89.3	94.1	109.4	90.6	-	1.20751	0.00101045
Q14694	USP10	Ubiquitin carboxyl-terminal hydrolase 10 OS=Homo sapiens OX=9606 GN=USP10 PE=1 SV=2	25	14	18	14	798	87.1	5.31	298	110.3	109.2	108.7	92.3	93	86.5	109.4	90.6	-	1.20751	0.000882582
Q9HAV4	XPO5	Exportin-5 OS=Homo sapiens OX=9606 GN=XPO5 PE=1 SV=1	18	18	22	18	1204	136.2	5.8	467	110.4	107.7	110	91.1	91.3	89.4	109.367	90.6	-	1.20714	5.43898e-05
P51151	RAB9A	Ras-related protein Rab-9A OS=Homo sapiens OX=9606 GN=RAB9A PE=1 SV=1	56	9	16	9	201	22.8	5.47	456	113	108.8	106.3	92.4	92.2	87.3	109.367	90.6333	-	1.20669	0.00188137
Q9BXI9	C1QTNF6	Complement C1q tumor necrosis factor-related protein 6 OS=Homo sapiens OX=9606 GN=C1QTNF6 PE=1 SV=4	6	1	1	1	278	30.8	6.34	35	103.1	110.1	114.8	91.3	93.9	86.7	109.333	90.6333	-	1.20633	0.00946804
Q9Y5J1	UTP18	U3 small nucleolar RNA-associated protein 18 homolog OS=Homo sapiens OX=9606 GN=UTP18 PE=1 SV=3	32	13	27	13	556	62	8.76	735	109.6	110.5	107.9	89.1	90.3	92.5	109.333	90.6333	-	1.20633	0.000117735
Q9Y696	CLIC4	Chloride intracellular channel protein 4 OS=Homo sapiens OX=9606 GN=CLIC4 PE=1 SV=4	55	8	11	8	253	28.8	5.59	225	113.9	107.6	106.5	91.8	92.5	87.7	109.333	90.6667	-	1.20588	0.00245531
Q9NSY1	BMP2K	BMP-2-inducible protein kinase OS=Homo sapiens OX=9606 GN=BMP2K PE=1 SV=2	16	11	13	10	1161	129.1	6.51	430	109.2	109.9	108.9	90.7	90.1	91.2	109.333	90.6667	-	1.20588	1.75683e-06
Q6UX98	ZDHHC24	Probable palmitoyltransferase ZDHHC24 OS=Homo sapiens OX=9606 GN=ZDHHC24 PE=1 SV=1	6	2	2	2	284	30.2	8.59	0	108.5	108.5	111	91.2	92.3	88.5	109.333	90.6667	-	1.20588	0.000184562
Q86UT6	NLRX1	NLR family member X1 OS=Homo sapiens OX=9606 GN=NLRX1 PE=1 SV=1	15	11	11	11	975	107.5	7.37	205	105.3	107.4	115.2	90.8	92.5	88.7	109.3	90.6667	-	1.20551	0.00436112
P07947	YES1	Tyrosine-protein kinase Yes OS=Homo sapiens OX=9606 GN=YES1 PE=1 SV=3	26	12	16	8	543	60.8	6.74	346	104.1	108.3	115.6	94.5	93.3	84.3	109.333	90.7	-	1.20544	0.0160655
Q9BSW7	SYT17	Synaptotagmin-17 OS=Homo sapiens OX=9606 GN=SYT17 PE=1 SV=1	13	5	6	5	474	53.8	7.5	106	107.8	108.4	111.8	91.7	92.4	88	109.333	90.7	-	1.20544	0.000544101
Q8TB72	PUM2	Pumilio homolog 2 OS=Homo sapiens OX=9606 GN=PUM2 PE=1 SV=2	5	4	6	2	1066	114.1	7.08	162	114.9	109.5	103.6	90.8	91.9	89.4	109.333	90.7	-	1.20544	0.00507375
Q5QJE6	DNTTIP2	Deoxynucleotidyltransferase terminal-interacting protein 2 OS=Homo sapiens OX=9606 GN=DNTTIP2 PE=1 SV=2	40	27	35	27	756	84.4	6.16	804	111.7	109.3	107	92.8	91	88.3	109.333	90.7	-	1.20544	0.000587044
O00159	MYO1C	Unconventional myosin-Ic OS=Homo sapiens OX=9606 GN=MYO1C PE=1 SV=4	49	48	101	47	1063	121.6	9.41	2351	110.4	108.3	109.2	90.7	91.8	89.6	109.3	90.7	-	1.20507	2.95385e-05
Q96GW9	MARS2	Methionine--tRNA ligase, mitochondrial OS=Homo sapiens OX=9606 GN=MARS2 PE=1 SV=2	6	3	4	3	593	66.5	8.09	125	108.4	108.7	110.7	92.1	85.4	94.6	109.267	90.7	-	1.2047	0.0028281
Q9NUU7	DDX19A	ATP-dependent RNA helicase DDX19A OS=Homo sapiens OX=9606 GN=DDX19A PE=1 SV=1	37	15	18	1	478	53.9	6.58	345	102.5	119.6	105.8	84.7	96.4	91.1	109.3	90.7333	-	1.20463	0.0408208
Q8TB61	SLC35B2	Adenosine 3'-phospho 5'-phosphosulfate transporter 1 OS=Homo sapiens OX=9606 GN=SLC35B2 PE=1 SV=1	15	7	9	7	432	47.5	9.16	157	105.5	113.1	109.2	89.1	88.6	94.5	109.267	90.7333	-	1.20426	0.0030585
Q9Y4K0	LOXL2	Lysyl oxidase homolog 2 OS=Homo sapiens OX=9606 GN=LOXL2 PE=1 SV=1	4	2	2	2	774	86.7	6.38	56	111.2	108.6	108	90.2	92	90	109.267	90.7333	-	1.20426	9.28158e-05
P49137	MAPKAPK2	MAP kinase-activated protein kinase 2 OS=Homo sapiens OX=9606 GN=MAPKAPK2 PE=1 SV=1	6	2	2	2	400	45.5	8.68	33	80.4	118.3	129.1	106	92.4	73.8	109.267	90.7333	-	1.20426	0.348515
Q6NSJ5	LRRC8E	Volume-regulated anion channel subunit LRRC8E OS=Homo sapiens OX=9606 GN=LRRC8E PE=1 SV=2	20	13	16	12	796	90.2	6.96	290	107.8	105.7	114.2	88.6	91	92.6	109.233	90.7333	-	1.20389	0.00274916
Q13206	DDX10	Probable ATP-dependent RNA helicase DDX10 OS=Homo sapiens OX=9606 GN=DDX10 PE=1 SV=2	37	26	40	26	875	100.8	8.63	716	110.9	109.7	107.1	89.6	89.4	93.2	109.233	90.7333	-	1.20389	0.000375899
O15118	NPC1	NPC intracellular cholesterol transporter 1 OS=Homo sapiens OX=9606 GN=NPC1 PE=1 SV=2	12	14	20	14	1278	142.1	5.36	357	109.4	111.4	107	92.2	92.5	87.6	109.267	90.7667	-	1.20382	0.000808461
Q96CT7	CCDC124	Coiled-coil domain-containing protein 124 OS=Homo sapiens OX=9606 GN=CCDC124 PE=1 SV=1	28	7	10	7	223	25.8	9.54	215	112.7	105.7	109.4	90.3	90.1	91.9	109.267	90.7667	-	1.20382	0.00091695
Q4AC94	C2CD3	C2 domain-containing protein 3 OS=Homo sapiens OX=9606 GN=C2CD3 PE=1 SV=4	1	1	1	1	2353	260.2	7.12	29	101.4	112.8	113.6	89.4	91.2	91.7	109.267	90.7667	-	1.20382	0.00985712
Q86Y07	VRK2	Serine/threonine-protein kinase VRK2 OS=Homo sapiens OX=9606 GN=VRK2 PE=1 SV=3	19	8	10	8	508	58.1	8.84	172	114.6	107.5	105.6	87.7	90.5	94.1	109.233	90.7667	-	1.20345	0.00504038
P31483	TIA1	Nucleolysin TIA-1 isoform p40 OS=Homo sapiens OX=9606 GN=TIA1 PE=1 SV=3	20	5	7	4	386	42.9	7.74	237	113.2	110.5	103.9	90.9	93.8	87.6	109.2	90.7667	-	1.20308	0.0049944
P30626	SRI	Sorcin OS=Homo sapiens OX=9606 GN=SRI PE=1 SV=1	57	9	14	9	198	21.7	5.59	281	123.1	100.9	103.7	94.8	91.5	86.1	109.233	90.8	-	1.20301	0.0680601
P41440	SLC19A1	Reduced folate transporter OS=Homo sapiens OX=9606 GN=SLC19A1 PE=1 SV=3	11	6	7	6	591	64.8	8.95	120	110.4	109.5	107.7	91.7	91.2	89.5	109.2	90.8	-	1.20264	5.90508e-05
Q9H2P0	ADNP	Activity-dependent neuroprotector homeobox protein OS=Homo sapiens OX=9606 GN=ADNP PE=1 SV=1	34	33	49	33	1102	123.5	7.34	949	111.9	109.1	106.6	90.9	91.9	89.6	109.2	90.8	-	1.20264	0.000385112
P41091	EIF2S3	Eukaryotic translation initiation factor 2 subunit 3 OS=Homo sapiens OX=9606 GN=EIF2S3 PE=1 SV=3	60	24	38	24	472	51.1	8.4	703	113.2	108.1	106.3	93	90.7	88.7	109.2	90.8	-	1.20264	0.00158337
P35250	RFC2	Replication factor C subunit 2 OS=Homo sapiens OX=9606 GN=RFC2 PE=1 SV=3	26	8	9	8	354	39.1	6.44	194	114.6	107	106.1	89.6	89.9	93	109.233	90.8333	-	1.20257	0.00318766
Q6R327	RICTOR	Rapamycin-insensitive companion of mTOR OS=Homo sapiens OX=9606 GN=RICTOR PE=1 SV=1	3	4	4	4	1708	192.1	7.47	119	108.5	109.2	109.8	88.9	86.5	97	109.167	90.8	-	1.20228	0.00455823
Q15019	SEPTIN2	Septin-2 OS=Homo sapiens OX=9606 GN=SEPTIN2 PE=1 SV=1	45	12	19	12	361	41.5	6.6	466	125.4	99.5	102.7	93.5	93.2	85.8	109.2	90.8333	-	1.2022	0.0977027
O00712	NFIB	Nuclear factor 1 B-type OS=Homo sapiens OX=9606 GN=NFIB PE=1 SV=2	11	4	5	4	420	47.4	8.87	142	118.3	104.2	105	92.5	91.4	88.6	109.167	90.8333	-	1.20183	0.0177481
Q86WA9	SLC26A11	Sodium-independent sulfate anion transporter OS=Homo sapiens OX=9606 GN=SLC26A11 PE=2 SV=2	7	3	4	3	606	65.3	7.31	126	111.5	104.8	111.2	91.9	92.4	88.2	109.167	90.8333	-	1.20183	0.0019981
Q63HQ0	AP1AR	AP-1 complex-associated regulatory protein OS=Homo sapiens OX=9606 GN=AP1AR PE=1 SV=1	10	3	4	2	302	34.3	4.87	85	114.8	105.5	107.2	89.2	90.6	92.7	109.167	90.8333	-	1.20183	0.00378585
O43765	SGTA	Small glutamine-rich tetratricopeptide repeat-containing protein alpha OS=Homo sapiens OX=9606 GN=SGTA PE=1 SV=1	23	6	8	6	313	34	4.87	188	109.2	106.5	111.7	90.7	93.7	88.2	109.133	90.8667	-	1.20103	0.00112299
Q9Y6X2	PIAS3	E3 SUMO-protein ligase PIAS3 OS=Homo sapiens OX=9606 GN=PIAS3 PE=1 SV=2	1	1	1	1	628	68	7.69	0	91	127.5	108.8	90.7	95.7	86.3	109.1	90.9	-	1.20022	0.169743
Q8N8R5	C2orf69	UPF0565 protein C2orf69 OS=Homo sapiens OX=9606 GN=C2orf69 PE=1 SV=1	8	2	2	2	385	43.4	8.09	64	104.9	107.7	114.6	98.5	88.7	85.5	109.067	90.9	-	1.19985	0.0201305
Q96GM5	SMARCD1	SWI/SNF-related matrix-associated actin-dependent regulator of chromatin subfamily D member 1 OS=Homo sapiens OX=9606 GN=SMARCD1 PE=1 SV=2	34	13	15	12	515	58.2	9.25	316	111.6	106.5	109.1	91.3	89	92.4	109.067	90.9	-	1.19985	0.00052018
Q9BRT9	GINS4	DNA replication complex GINS protein SLD5 OS=Homo sapiens OX=9606 GN=GINS4 PE=1 SV=1	4	1	1	1	223	26	4.98	28	83.9	120.1	123.3	87.7	90.8	94.3	109.1	90.9333	-	1.19978	0.228132
P54098	POLG	DNA polymerase subunit gamma-1 OS=Homo sapiens OX=9606 GN=POLG PE=1 SV=1	19	18	22	18	1239	139.5	6.9	550	107.9	106.9	112.4	89.7	90	93.1	109.067	90.9333	-	1.19941	0.000836953
Q8WVV9	HNRNPLL	Heterogeneous nuclear ribonucleoprotein L-like OS=Homo sapiens OX=9606 GN=HNRNPLL PE=1 SV=1	35	13	20	13	542	60	7.72	573	111.6	109.2	106.4	93	90.9	88.9	109.067	90.9333	-	1.19941	0.00069086
Q9BUV8	RAB5IF	Uncharacterized protein RAB5IF OS=Homo sapiens OX=9606 GN=RAB5IF PE=2 SV=1	18	3	3	3	137	15.5	5.2	97	109.1	120.7	97.4	99.6	94.9	78.3	109.067	90.9333	-	1.19941	0.123765
Q9UBU9	NXF1	Nuclear RNA export factor 1 OS=Homo sapiens OX=9606 GN=NXF1 PE=1 SV=1	39	20	29	20	619	70.1	8.51	619	108.2	109.5	109.5	91.7	91.2	89.9	109.067	90.9333	-	1.19941	1.24299e-05
Q8NBI6	XXYLT1	Xyloside xylosyltransferase 1 OS=Homo sapiens OX=9606 GN=XXYLT1 PE=1 SV=1	33	10	15	10	393	43.8	8.13	311	110.2	107.8	109.2	92.5	89.1	91.2	109.067	90.9333	-	1.19941	0.000115731
Q16890	TPD52L1	Tumor protein D53 OS=Homo sapiens OX=9606 GN=TPD52L1 PE=1 SV=1	19	3	6	3	204	22.4	5.62	199	106.8	110.2	110.2	93.3	92.3	87.2	109.067	90.9333	-	1.19941	0.0011873
Q9HCC0	MCCC2	Methylcrotonoyl-CoA carboxylase beta chain, mitochondrial OS=Homo sapiens OX=9606 GN=MCCC2 PE=1 SV=1	55	25	61	25	563	61.3	7.68	1718	106	113.2	108	90.9	89.7	92.2	109.067	90.9333	-	1.19941	0.00131791
O75145	PPFIA3	Liprin-alpha-3 OS=Homo sapiens OX=9606 GN=PPFIA3 PE=1 SV=3	1	2	2	1	1194	133.4	5.68	0	108.8	117.2	101.1	86.2	76.6	110	109.033	90.9333	-	1.19905	0.17407
Q9HD67	MYO10	Unconventional myosin-X OS=Homo sapiens OX=9606 GN=MYO10 PE=1 SV=3	2	4	4	3	2058	237.2	6.21	24	109.7	109.3	108.1	91.3	89.1	92.5	109.033	90.9667	-	1.19861	8.20682e-05
P46199	MTIF2	Translation initiation factor IF-2, mitochondrial OS=Homo sapiens OX=9606 GN=MTIF2 PE=1 SV=2	34	20	24	20	727	81.3	7.15	515	108.1	108.5	110.4	90.5	91.1	91.3	109	90.9667	-	1.19824	1.7659e-05
P22087	FBL	rRNA 2'-O-methyltransferase fibrillarin OS=Homo sapiens OX=9606 GN=FBL PE=1 SV=2	52	17	48	17	321	33.8	10.18	1063	111.1	110.3	105.6	90.5	91.2	91.2	109	90.9667	-	1.19824	0.000479973
Q9H4K7	MTG2	Mitochondrial ribosome-associated GTPase 2 OS=Homo sapiens OX=9606 GN=MTG2 PE=1 SV=1	14	5	5	5	406	43.9	9.45	70	106.9	109.3	110.9	90.6	91.4	91	109.033	91	-	1.19817	0.000108756
Q96D71	REPS1	RalBP1-associated Eps domain-containing protein 1 OS=Homo sapiens OX=9606 GN=REPS1 PE=1 SV=3	15	11	13	11	796	86.6	5.69	247	115.4	107.4	104.2	91.9	92.7	88.4	109	91	-	1.1978	0.00736475
O14874	BCKDK	[3-methyl-2-oxobutanoate dehydrogenase [lipoamide]] kinase, mitochondrial OS=Homo sapiens OX=9606 GN=BCKDK PE=1 SV=2	26	7	11	7	412	46.3	8.82	128	110.2	111	105.8	92.4	89.6	91	109	91	-	1.1978	0.000570991
O43639	NCK2	Cytoplasmic protein NCK2 OS=Homo sapiens OX=9606 GN=NCK2 PE=1 SV=2	7	3	3	1	380	42.9	6.95	33	110.7	104.6	111.7	87.3	90.7	95.1	109	91.0333	-	1.19736	0.00475533
O95671	ASMTL	Probable bifunctional dTTP/UTP pyrophosphatase/methyltransferase protein OS=Homo sapiens OX=9606 GN=ASMTL PE=1 SV=3	4	2	5	2	621	68.8	6.07	40	102.8	110.6	113.5	93.6	94.3	85.2	108.967	91.0333	-	1.197	0.0143659
Q9BVS5	TRMT61B	tRNA (adenine(58)-N(1))-methyltransferase, mitochondrial OS=Homo sapiens OX=9606 GN=TRMT61B PE=1 SV=2	13	6	8	6	477	52.9	6.62	90	110	107.6	109.3	90.6	90.1	92.4	108.967	91.0333	-	1.197	5.63285e-05
P10589	NR2F1	COUP transcription factor 1 OS=Homo sapiens OX=9606 GN=NR2F1 PE=1 SV=1	5	2	2	2	423	46.1	8.25	70	107	103.5	116.4	90.1	89.5	93.5	108.967	91.0333	-	1.197	0.0114196
O14907	TAX1BP3	Tax1-binding protein 3 OS=Homo sapiens OX=9606 GN=TAX1BP3 PE=1 SV=2	40	3	4	3	124	13.7	8.48	156	112.1	107.5	107.2	91.3	93.1	88.7	108.933	91.0333	-	1.19663	0.000923301
Q9UK58	CCNL1	Cyclin-L1 OS=Homo sapiens OX=9606 GN=CCNL1 PE=1 SV=1	10	4	6	4	526	59.6	10.7	166	106.4	109.3	111.1	91.3	87.5	94.3	108.933	91.0333	-	1.19663	0.00171866
P47756	CAPZB	F-actin-capping protein subunit beta OS=Homo sapiens OX=9606 GN=CAPZB PE=1 SV=4	45	14	26	14	277	31.3	5.59	470	113.5	107.5	105.9	87.6	90.5	95.1	108.967	91.0667	-	1.19656	0.00490552
Q9UGU0	TCF20	Transcription factor 20 OS=Homo sapiens OX=9606 GN=TCF20 PE=1 SV=3	10	11	12	11	1960	211.6	9.04	182	110.9	107.9	108	91.5	88.9	92.8	108.933	91.0667	-	1.19619	0.000292598
Q9NY61	AATF	Protein AATF OS=Homo sapiens OX=9606 GN=AATF PE=1 SV=1	34	15	24	15	560	63.1	4.94	589	109.6	107.9	109.3	90.1	90	93.1	108.933	91.0667	-	1.19619	9.81756e-05
Q6PJW8	CNST	Consortin OS=Homo sapiens OX=9606 GN=CNST PE=1 SV=3	2	1	1	1	725	79.5	4.53	32	136.1	97.5	93.1	96.5	90	86.7	108.9	91.0667	-	1.19583	0.270526
P19838	NFKB1	Nuclear factor NF-kappa-B p105 subunit OS=Homo sapiens OX=9606 GN=NFKB1 PE=1 SV=2	3	2	2	2	968	105.3	5.4	34	106.9	113.4	106.5	89	88.4	95.9	108.933	91.1	-	1.19576	0.00558452
O43815	STRN	Striatin OS=Homo sapiens OX=9606 GN=STRN PE=1 SV=4	22	12	13	11	780	86.1	5.27	229	108.1	108.6	109.9	91.6	92.3	89.3	108.867	91.0667	-	1.19546	7.18094e-05
Q9UN73	PCDHA6	Protocadherin alpha-6 OS=Homo sapiens OX=9606 GN=PCDHA6 PE=2 SV=1	2	1	1	1	950	102.7	5.06	49	117.6	83	126.1	86.6	100.3	86.4	108.9	91.1	-	1.19539	0.271315
O75376	NCOR1	Nuclear receptor corepressor 1 OS=Homo sapiens OX=9606 GN=NCOR1 PE=1 SV=2	3	5	5	4	2440	270	7.11	52	108.7	104.2	113.8	88.7	93.1	91.5	108.9	91.1	-	1.19539	0.0043309
Q9UHY1	NRBP1	Nuclear receptor-binding protein OS=Homo sapiens OX=9606 GN=NRBP1 PE=1 SV=1	14	5	5	5	535	59.8	5.08	127	106.5	107.9	112.3	88.8	93.7	90.8	108.9	91.1	-	1.19539	0.00138869
Q9NV06	DCAF13	DDB1- and CUL4-associated factor 13 OS=Homo sapiens OX=9606 GN=DCAF13 PE=1 SV=2	41	16	26	16	445	51.4	9.19	561	110.5	109	107.2	92.6	88.9	91.8	108.9	91.1	-	1.19539	0.000269849
Q9Y2D4	EXOC6B	Exocyst complex component 6B OS=Homo sapiens OX=9606 GN=EXOC6B PE=1 SV=3	2	2	2	2	811	94.1	6.46	24	113.1	98.9	114.6	91.9	88	93.5	108.867	91.1333	-	1.19459	0.0280422
Q9UJJ9	GNPTG	N-acetylglucosamine-1-phosphotransferase subunit gamma OS=Homo sapiens OX=9606 GN=GNPTG PE=1 SV=1	15	4	6	4	305	34	6.95	173	111.3	110	105.3	92.3	90.3	90.8	108.867	91.1333	-	1.19459	0.00076216
O76024	WFS1	Wolframin OS=Homo sapiens OX=9606 GN=WFS1 PE=1 SV=2	24	15	18	15	890	100.2	8.05	454	104	109	113.6	95.2	90.6	87.6	108.867	91.1333	-	1.19459	0.00747995
P04424	ASL	Argininosuccinate lyase OS=Homo sapiens OX=9606 GN=ASL PE=1 SV=4	9	3	4	3	464	51.6	6.48	65	112	105.1	109.5	90.6	95.6	87.2	108.867	91.1333	-	1.19459	0.00498413
Q8WYA6	CTNNBL1	Beta-catenin-like protein 1 OS=Homo sapiens OX=9606 GN=CTNNBL1 PE=1 SV=1	25	14	20	14	563	65.1	5.05	287	110.3	109.5	106.7	92	90.9	90.5	108.833	91.1333	-	1.19422	0.000115058
Q9Y2F5	ICE1	Little elongation complex subunit 1 OS=Homo sapiens OX=9606 GN=ICE1 PE=1 SV=5	4	7	7	7	2266	247.7	5.48	146	105.3	112.5	108.7	91	90.6	91.8	108.833	91.1333	-	1.19422	0.00110338
Q96KM6	ZNF512B	Zinc finger protein 512B OS=Homo sapiens OX=9606 GN=ZNF512B PE=1 SV=1	12	8	9	8	892	97.2	9.83	182	109	110.5	107.1	89.9	92.4	91.2	108.867	91.1667	-	1.19415	0.000131325
P41743	PRKCI	Protein kinase C iota type OS=Homo sapiens OX=9606 GN=PRKCI PE=1 SV=2	27	10	15	9	596	68.2	5.85	492	120.5	105.3	100.7	91	92.2	90.3	108.833	91.1667	-	1.19378	0.0423719
O95243	MBD4	Methyl-CpG-binding domain protein 4 OS=Homo sapiens OX=9606 GN=MBD4 PE=1 SV=1	4	2	2	2	580	66	8.82	0	107.1	109.8	109.6	88	88.3	97.2	108.833	91.1667	-	1.19378	0.0049104
Q96FX7	TRMT61A	tRNA (adenine(58)-N(1))-methyltransferase catalytic subunit TRMT61A OS=Homo sapiens OX=9606 GN=TRMT61A PE=1 SV=1	12	3	3	3	289	31.4	7.36	38	112.7	106.9	106.8	95.3	97.7	80.5	108.8	91.1667	-	1.19342	0.0368487
P33240	CSTF2	Cleavage stimulation factor subunit 2 OS=Homo sapiens OX=9606 GN=CSTF2 PE=1 SV=1	30	12	24	5	577	60.9	6.83	699	114.1	105.7	106.6	91.9	89.6	92	108.8	91.1667	-	1.19342	0.00314599
P01023	A2M	Alpha-2-macroglobulin OS=Homo sapiens OX=9606 GN=A2M PE=1 SV=3	2	4	5	2	1474	163.2	6.46	38	121.2	104.7	100.6	94.5	92.3	86.8	108.833	91.2	-	1.19335	0.0580524
O14683	TP53I11	Tumor protein p53-inducible protein 11 OS=Homo sapiens OX=9606 GN=TP53I11 PE=1 SV=2	17	4	5	4	189	21	9.55	145	109.1	111.7	105.7	91.4	89.8	92.4	108.833	91.2	-	1.19335	0.000742251
Q9H583	HEATR1	HEAT repeat-containing protein 1 OS=Homo sapiens OX=9606 GN=HEATR1 PE=1 SV=3	33	62	103	62	2144	242.2	6.54	2401	109.4	109.9	107.2	91.2	91.1	91.3	108.833	91.2	-	1.19335	2.9208e-05
Q3MHD2	LSM12	Protein LSM12 homolog OS=Homo sapiens OX=9606 GN=LSM12 PE=1 SV=2	41	5	7	5	195	21.7	7.74	228	114.2	108.9	103.2	93.4	97.5	82.7	108.767	91.2	-	1.19262	0.0319305
Q16594	TAF9	Transcription initiation factor TFIID subunit 9 OS=Homo sapiens OX=9606 GN=TAF9 PE=1 SV=1	11	2	2	1	264	29	8.66	83	95.6	109.5	121.2	88.9	91.3	93.4	108.767	91.2	-	1.19262	0.0795242
Q6P4E1	CASC4	Protein CASC4 OS=Homo sapiens OX=9606 GN=CASC4 PE=1 SV=2	27	12	17	12	436	49.5	5.29	351	108.6	110.4	107.4	89.4	88.9	95.4	108.8	91.2333	-	1.19255	0.00148436
Q8IWB9	TEX2	Testis-expressed protein 2 OS=Homo sapiens OX=9606 GN=TEX2 PE=1 SV=2	15	15	17	15	1127	125.2	6.01	129	108.3	109.7	108.3	90.8	92.8	90.1	108.767	91.2333	-	1.19218	4.73999e-05
P0DP91	ERCC6	Chimeric ERCC6-PGBD3 protein OS=Homo sapiens OX=9606 GN=ERCC6 PE=1 SV=1	6	5	5	2	1061	119.4	6.58	48	110.5	103	112.8	92.1	89.5	92.1	108.767	91.2333	-	1.19218	0.00472102
O60890	OPHN1	Oligophrenin-1 OS=Homo sapiens OX=9606 GN=OPHN1 PE=1 SV=1	3	2	2	2	802	91.6	7.96	25	107.7	100.6	117.9	90.3	86.4	97	108.733	91.2333	-	1.19182	0.0412668
P05230	FGF1	Fibroblast growth factor 1 OS=Homo sapiens OX=9606 GN=FGF1 PE=1 SV=1	8	1	1	1	155	17.4	7.02	39	98.1	99.7	128.4	90.3	88	95.5	108.733	91.2667	-	1.19138	0.158514
Q01995	TAGLN	Transgelin OS=Homo sapiens OX=9606 GN=TAGLN PE=1 SV=4	12	2	3	2	201	22.6	8.84	73	106.4	103.2	116.6	96.7	99.3	77.8	108.733	91.2667	-	1.19138	0.0911942
Q13045	FLII	Protein flightless-1 homolog OS=Homo sapiens OX=9606 GN=FLII PE=1 SV=2	25	25	30	25	1269	144.7	6.05	845	111.8	107.4	107	91.2	93	89.6	108.733	91.2667	-	1.19138	0.000665213
Q9H4B0	OSGEPL1	Probable tRNA N6-adenosine threonylcarbamoyltransferase, mitochondrial OS=Homo sapiens OX=9606 GN=OSGEPL1 PE=2 SV=2	19	6	6	6	414	45.1	8.56	89	106.1	107.7	112.4	91.2	89.6	93	108.733	91.2667	-	1.19138	0.00120592
Q93096	PTP4A1	Protein tyrosine phosphatase type IVA 1 OS=Homo sapiens OX=9606 GN=PTP4A1 PE=1 SV=2	55	8	9	5	173	19.8	8.97	171	113.3	109.9	103	92.7	91.8	89.3	108.733	91.2667	-	1.19138	0.00545273
O60256	PRPSAP2	Phosphoribosyl pyrophosphate synthase-associated protein 2 OS=Homo sapiens OX=9606 GN=PRPSAP2 PE=1 SV=1	5	2	2	2	369	40.9	7.44	28	112	105.2	109	86	94.4	93.4	108.733	91.2667	-	1.19138	0.00611523
Q8IXQ5	KLHL7	Kelch-like protein 7 OS=Homo sapiens OX=9606 GN=KLHL7 PE=1 SV=2	8	4	4	4	586	65.9	6.48	98	104.8	106.9	114.5	88.5	90.4	94.9	108.733	91.2667	-	1.19138	0.00757621
Q7Z3B4	NUP54	Nucleoporin p54 OS=Homo sapiens OX=9606 GN=NUP54 PE=1 SV=2	31	14	22	14	507	55.4	7.02	698	103.8	111	111.5	91	89.5	93.4	108.767	91.3	-	1.19131	0.00308337
Q8TED0	UTP15	U3 small nucleolar RNA-associated protein 15 homolog OS=Homo sapiens OX=9606 GN=UTP15 PE=1 SV=3	43	24	40	24	518	58.4	9.11	728	110.8	109.2	106.1	91.5	91	91.3	108.7	91.2667	-	1.19102	0.000230742
Q9BT30	ALKBH7	Alpha-ketoglutarate-dependent dioxygenase alkB homolog 7, mitochondrial OS=Homo sapiens OX=9606 GN=ALKBH7 PE=1 SV=1	21	3	3	3	221	24.5	7.11	42	105.9	110.2	110.1	92.7	90.6	90.6	108.733	91.3	-	1.19095	0.00038398
O00566	MPHOSPH10	U3 small nucleolar ribonucleoprotein protein MPP10 OS=Homo sapiens OX=9606 GN=MPHOSPH10 PE=1 SV=2	37	21	34	21	681	78.8	4.86	881	109.3	107.8	109.1	89.9	91.9	92.1	108.733	91.3	-	1.19095	3.26431e-05
Q6SPF0	SAMD1	Atherin OS=Homo sapiens OX=9606 GN=SAMD1 PE=1 SV=1	6	3	3	3	538	56	7.58	77	110.2	104	111.9	92.9	91.9	89.1	108.7	91.3	-	1.19058	0.00280875
Q12788	TBL3	Transducin beta-like protein 3 OS=Homo sapiens OX=9606 GN=TBL3 PE=1 SV=2	51	29	53	29	808	89	6.9	1647	108.4	109.2	108.5	91.9	90.8	91.2	108.7	91.3	-	1.19058	1.81159e-06
P08574	CYC1	Cytochrome c1, heme protein, mitochondrial OS=Homo sapiens OX=9606 GN=CYC1 PE=1 SV=3	46	8	27	8	325	35.4	9	564	110	108.3	107.8	91.1	91.9	90.9	108.7	91.3	-	1.19058	1.86315e-05
Q03701	CEBPZ	CCAAT/enhancer-binding protein zeta OS=Homo sapiens OX=9606 GN=CEBPZ PE=1 SV=3	44	41	56	41	1054	120.9	5.94	1232	110.2	109.3	106.5	90.4	88.9	94.7	108.667	91.3333	-	1.18978	0.00110128
P50613	CDK7	Cyclin-dependent kinase 7 OS=Homo sapiens OX=9606 GN=CDK7 PE=1 SV=1	13	4	5	4	346	39	8.47	87	103.2	106.7	116.1	96	92.3	85.7	108.667	91.3333	-	1.18978	0.0239081
Q96BP3	PPWD1	Peptidylprolyl isomerase domain and WD repeat-containing protein 1 OS=Homo sapiens OX=9606 GN=PPWD1 PE=1 SV=1	32	16	19	16	646	73.5	7.15	455	106.6	109.5	109.9	92.6	91.4	90	108.667	91.3333	-	1.18978	0.000173602
P16333	NCK1	Cytoplasmic protein NCK1 OS=Homo sapiens OX=9606 GN=NCK1 PE=1 SV=1	11	4	4	2	377	42.8	6.47	47	113.2	104.5	108.2	90.2	92.8	91	108.633	91.3333	-	1.18942	0.00278618
O75886	STAM2	Signal transducing adapter molecule 2 OS=Homo sapiens OX=9606 GN=STAM2 PE=1 SV=1	23	9	10	9	525	58.1	5.07	198	113.3	106.7	106	92.4	89.2	92.5	108.667	91.3667	-	1.18935	0.00252102
P30414	NKTR	NK-tumor recognition protein OS=Homo sapiens OX=9606 GN=NKTR PE=1 SV=2	5	6	6	6	1462	165.6	9.99	143	106.9	108.5	110.5	92.8	89.6	91.7	108.633	91.3667	-	1.18898	0.000249711
P29323	EPHB2	Ephrin type-B receptor 2 OS=Homo sapiens OX=9606 GN=EPHB2 PE=1 SV=5	3	3	3	2	1055	117.4	6.55	71	96.4	101.7	127.8	93.5	89.2	91.4	108.633	91.3667	-	1.18898	0.152356
P31040	SDHA	Succinate dehydrogenase [ubiquinone] flavoprotein subunit, mitochondrial OS=Homo sapiens OX=9606 GN=SDHA PE=1 SV=2	63	28	134	28	664	72.6	7.39	3697	108.2	109.7	108	91	90.4	92.7	108.633	91.3667	-	1.18898	3.8558e-05
O00399	DCTN6	Dynactin subunit 6 OS=Homo sapiens OX=9606 GN=DCTN6 PE=1 SV=1	9	1	1	1	190	20.7	6.32	19	109.7	108	108.2	92.4	91	90.7	108.633	91.3667	-	1.18898	2.10714e-05
Q9UM21	MGAT4A	Alpha-1,3-mannosyl-glycoprotein 4-beta-N-acetylglucosaminyltransferase A OS=Homo sapiens OX=9606 GN=MGAT4A PE=1 SV=1	12	5	6	5	535	61.5	7.4	123	113.2	108	104.7	91.6	88.9	93.6	108.633	91.3667	-	1.18898	0.00362326
O43752	STX6	Syntaxin-6 OS=Homo sapiens OX=9606 GN=STX6 PE=1 SV=1	57	12	22	11	255	29.2	4.93	847	107.1	108.4	110.3	90.4	91.3	92.4	108.6	91.3667	-	1.18862	9.50252e-05
P23378	GLDC	Glycine dehydrogenase (decarboxylating), mitochondrial OS=Homo sapiens OX=9606 GN=GLDC PE=1 SV=2	36	27	39	27	1020	112.7	7.11	1172	104.5	110.9	110.5	90.5	91.9	91.8	108.633	91.4	-	1.18855	0.00124224
Q8WUM0	NUP133	Nuclear pore complex protein Nup133 OS=Homo sapiens OX=9606 GN=NUP133 PE=1 SV=2	37	33	55	33	1156	128.9	5.1	1445	109.6	108.5	107.7	90.5	90.5	93.2	108.6	91.4	-	1.18818	8.28838e-05
Q3B726	TWISTNB	DNA-directed RNA polymerase I subunit RPA43 OS=Homo sapiens OX=9606 GN=TWISTNB PE=1 SV=1	14	4	4	4	338	37.4	6.98	57	108.2	109.3	108.3	93.9	93.2	87.1	108.6	91.4	-	1.18818	0.00141466
Q9H2V7	SPNS1	Protein spinster homolog 1 OS=Homo sapiens OX=9606 GN=SPNS1 PE=1 SV=1	20	6	11	6	528	56.6	6.64	156	106.6	108.3	110.9	89.1	88.8	96.3	108.6	91.4	-	1.18818	0.00334121
Q6NT16	SLC18B1	MFS-type transporter SLC18B1 OS=Homo sapiens OX=9606 GN=SLC18B1 PE=1 SV=1	2	1	1	1	456	48.8	5.22	48	111.5	107.1	107.1	88.2	90.8	95.3	108.567	91.4333	-	1.18739	0.00251826
O60502	OGA	Protein O-GlcNAcase OS=Homo sapiens OX=9606 GN=OGA PE=1 SV=2	4	2	2	2	916	102.8	4.91	70	108	105.2	112.4	93.7	90.1	90.5	108.533	91.4333	-	1.18702	0.00200398
P07741	APRT	Adenine phosphoribosyltransferase OS=Homo sapiens OX=9606 GN=APRT PE=1 SV=2	58	9	12	9	180	19.6	6.02	169	108.1	103.5	114.1	89	96.5	88.9	108.567	91.4667	-	1.18695	0.012561
Q9H0V9	LMAN2L	VIP36-like protein OS=Homo sapiens OX=9606 GN=LMAN2L PE=1 SV=1	29	9	13	9	348	39.7	8.38	280	107.2	110.4	108	92.4	93.4	88.6	108.533	91.4667	-	1.18659	0.000619138
Q8TC12	RDH11	Retinol dehydrogenase 11 OS=Homo sapiens OX=9606 GN=RDH11 PE=1 SV=2	43	12	24	12	318	35.4	8.82	539	111.7	108.7	105.2	92.5	91.2	90.7	108.533	91.4667	-	1.18659	0.000945508
Q8WXF1	PSPC1	Paraspeckle component 1 OS=Homo sapiens OX=9606 GN=PSPC1 PE=1 SV=1	35	19	27	18	523	58.7	6.67	439	110.4	108.5	106.6	91	89.6	93.8	108.5	91.4667	-	1.18622	0.000498687
P27708	CAD	CAD protein OS=Homo sapiens OX=9606 GN=CAD PE=1 SV=3	13	21	21	19	2225	242.8	6.46	485	107.7	106.5	111.4	88.1	91.8	94.6	108.533	91.5	-	1.18616	0.00205305
P04080	CSTB	Cystatin-B OS=Homo sapiens OX=9606 GN=CSTB PE=1 SV=2	49	3	6	3	98	11.1	7.56	241	111.5	105.4	108.7	91.2	93.1	90.2	108.533	91.5	-	1.18616	0.000960078
Q96K58	ZNF668	Zinc finger protein 668 OS=Homo sapiens OX=9606 GN=ZNF668 PE=1 SV=3	6	2	2	2	619	67.8	8.9	26	103.7	112.1	109.7	89.6	91.4	93.5	108.5	91.5	-	1.18579	0.00343486
Q92804	TAF15	TATA-binding protein-associated factor 2N OS=Homo sapiens OX=9606 GN=TAF15 PE=1 SV=1	16	6	18	4	592	61.8	8.02	294	110.6	114.7	100.2	91.2	94.1	89.2	108.5	91.5	-	1.18579	0.0200981
P22570	FDXR	NADPH:adrenodoxin oxidoreductase, mitochondrial OS=Homo sapiens OX=9606 GN=FDXR PE=1 SV=3	53	22	35	22	491	53.8	8.44	762	107.1	109.5	108.9	93.3	89.3	91.9	108.5	91.5	-	1.18579	0.000246647
P05455	SSB	Lupus La protein OS=Homo sapiens OX=9606 GN=SSB PE=1 SV=2	48	21	29	21	408	46.8	7.12	545	113.7	106.6	105.2	90.5	95.4	88.6	108.5	91.5	-	1.18579	0.00688857
Q96HU1	SGSM3	Small G protein signaling modulator 3 OS=Homo sapiens OX=9606 GN=SGSM3 PE=1 SV=1	5	3	3	3	749	85.3	6	26	88.4	116.9	120.1	91.9	91.1	91.5	108.467	91.5	-	1.18543	0.167572
Q13625	TP53BP2	Apoptosis-stimulating of p53 protein 2 OS=Homo sapiens OX=9606 GN=TP53BP2 PE=1 SV=2	2	2	2	2	1128	125.5	6.07	34	134.3	95.1	96	82.4	80.1	112	108.467	91.5	-	1.18543	0.362056
O00142	TK2	Thymidine kinase 2, mitochondrial OS=Homo sapiens OX=9606 GN=TK2 PE=1 SV=4	8	1	1	1	265	31	8.46	0	95.3	106.5	123.6	90	101.5	83	108.467	91.5	-	1.18543	0.159695
Q5SSJ5	HP1BP3	Heterochromatin protein 1-binding protein 3 OS=Homo sapiens OX=9606 GN=HP1BP3 PE=1 SV=1	38	21	33	21	553	61.2	9.67	439	104.2	112.6	108.6	91.5	89.8	93.2	108.467	91.5	-	1.18543	0.00291708
O94830	DDHD2	Phospholipase DDHD2 OS=Homo sapiens OX=9606 GN=DDHD2 PE=1 SV=2	3	2	2	2	711	81	5.39	21	109.4	108.2	107.9	91.8	91.7	91.1	108.5	91.5333	-	1.18536	4.78264e-06
O14562	UBFD1	Ubiquitin domain-containing protein UBFD1 OS=Homo sapiens OX=9606 GN=UBFD1 PE=1 SV=2	8	2	2	2	309	33.4	5.77	66	96.8	105.3	123.3	85.7	95.8	93.1	108.467	91.5333	-	1.185	0.113256
Q8IZR5	CMTM4	CKLF-like MARVEL transmembrane domain-containing protein 4 OS=Homo sapiens OX=9606 GN=CMTM4 PE=1 SV=1	8	2	3	2	234	25.8	7.75	33	116.1	105	104.3	90.7	92.9	91	108.467	91.5333	-	1.185	0.0120599
P35249	RFC4	Replication factor C subunit 4 OS=Homo sapiens OX=9606 GN=RFC4 PE=1 SV=2	45	13	18	13	363	39.7	8.02	450	109.3	108.7	107.4	90.5	91.5	92.6	108.467	91.5333	-	1.185	3.3433e-05
Q7L0Y3	TRMT10C	tRNA methyltransferase 10 homolog C OS=Homo sapiens OX=9606 GN=TRMT10C PE=1 SV=2	64	25	50	25	403	47.3	9.36	1069	106.4	109.9	109	91.9	90.7	92	108.433	91.5333	-	1.18463	0.000116193
P98194	ATP2C1	Calcium-transporting ATPase type 2C member 1 OS=Homo sapiens OX=9606 GN=ATP2C1 PE=1 SV=3	27	19	24	19	919	100.5	6.74	485	106.5	110.8	108	92.7	91.3	90.7	108.433	91.5667	-	1.1842	0.000266477
Q9H8H0	NOL11	Nucleolar protein 11 OS=Homo sapiens OX=9606 GN=NOL11 PE=1 SV=1	45	27	42	27	719	81.1	6.07	896	109.4	109.6	106.3	91.6	90.9	92.2	108.433	91.5667	-	1.1842	0.00011831
Q9BVJ6	UTP14A	U3 small nucleolar RNA-associated protein 14 homolog A OS=Homo sapiens OX=9606 GN=UTP14A PE=1 SV=1	53	36	51	36	771	87.9	7.87	1012	111	108	106.3	90.2	91.5	93.1	108.433	91.6	-	1.18377	0.000472521
Q9Y2H0	DLGAP4	Disks large-associated protein 4 OS=Homo sapiens OX=9606 GN=DLGAP4 PE=1 SV=3	10	10	12	10	992	107.9	7.08	210	107.8	109.1	108.4	93.6	94.1	87.1	108.433	91.6	-	1.18377	0.00181121
P43246	MSH2	DNA mismatch repair protein Msh2 OS=Homo sapiens OX=9606 GN=MSH2 PE=1 SV=1	31	22	27	22	934	104.7	5.77	682	113.2	105.6	106.5	89.3	89.7	95.8	108.433	91.6	-	1.18377	0.00617767
Q9BTY2	FUCA2	Plasma alpha-L-fucosidase OS=Homo sapiens OX=9606 GN=FUCA2 PE=1 SV=2	5	2	3	2	467	54	6.25	64	99.9	111.4	114	90	89.1	95.7	108.433	91.6	-	1.18377	0.0247364
P13747	HLA-E	HLA class I histocompatibility antigen, alpha chain E OS=Homo sapiens OX=9606 GN=HLA-E PE=1 SV=4	30	11	14	10	358	40	5.83	227	106.7	108.6	110	89.9	89.9	95	108.433	91.6	-	1.18377	0.000991168
Q15572	TAF1C	TATA box-binding protein-associated factor RNA polymerase I subunit C OS=Homo sapiens OX=9606 GN=TAF1C PE=1 SV=2	3	2	3	2	869	95.2	8.59	53	106.6	109.6	109	91.8	87.1	95.9	108.4	91.6	-	1.18341	0.00340815
Q92922	SMARCC1	SWI/SNF complex subunit SMARCC1 OS=Homo sapiens OX=9606 GN=SMARCC1 PE=1 SV=3	31	31	43	21	1105	122.8	5.76	710	113.7	103.6	107.9	90.9	89.6	94.3	108.4	91.6	-	1.18341	0.00661532
Q13085	ACACA	Acetyl-CoA carboxylase 1 OS=Homo sapiens OX=9606 GN=ACACA PE=1 SV=2	8	13	14	13	2346	265.4	6.37	277	105.2	107.9	112.1	88.8	92.7	93.3	108.4	91.6	-	1.18341	0.00238092
Q6P087	RPUSD3	Mitochondrial mRNA pseudouridine synthase RPUSD3 OS=Homo sapiens OX=9606 GN=RPUSD3 PE=1 SV=3	36	10	12	10	351	38.4	10.32	196	108.8	108.4	108	90.8	89.6	94.4	108.4	91.6	-	1.18341	0.000326181
Q8NFH3	NUP43	Nucleoporin Nup43 OS=Homo sapiens OX=9606 GN=NUP43 PE=1 SV=1	22	6	9	6	380	42.1	5.63	361	110.3	106.7	108.2	88.7	90.5	95.6	108.4	91.6	-	1.18341	0.00191499
Q99622	C12orf57	Protein C10 OS=Homo sapiens OX=9606 GN=C12orf57 PE=1 SV=1	26	2	2	2	126	13.2	5.14	89	123.3	103.1	98.8	94.5	89.1	91.2	108.4	91.6	-	1.18341	0.0949862
P28062	PSMB8	Proteasome subunit beta type-8 OS=Homo sapiens OX=9606 GN=PSMB8 PE=1 SV=3	27	6	8	6	276	30.3	7.43	157	107.7	110.7	106.8	92.1	91	91.7	108.4	91.6	-	1.18341	0.000162204
Q14202	ZMYM3	Zinc finger MYM-type protein 3 OS=Homo sapiens OX=9606 GN=ZMYM3 PE=1 SV=2	16	16	17	16	1370	152.3	6.35	382	109	108	108.1	92.9	92.9	89	108.367	91.6	-	1.18304	0.000233552
P36639	NUDT1	7,8-dihydro-8-oxoguanine triphosphatase OS=Homo sapiens OX=9606 GN=NUDT1 PE=1 SV=3	7	1	1	1	197	22.5	5.27	30	96.5	103.9	124.7	92.2	93.9	88.7	108.367	91.6	-	1.18304	0.122343
Q92791	P3H4	Endoplasmic reticulum protein SC65 OS=Homo sapiens OX=9606 GN=P3H4 PE=1 SV=1	5	2	2	2	437	50.3	4.77	55	98	99.3	127.9	89.9	92.4	92.6	108.4	91.6333	-	1.18298	0.162133
P49750	YLPM1	YLP motif-containing protein 1 OS=Homo sapiens OX=9606 GN=YLPM1 PE=1 SV=4	29	54	73	53	2146	241.5	6.55	1157	109	107.8	108.4	90.5	90.7	93.7	108.4	91.6333	-	1.18298	0.000104737
Q9H788	SH2D4A	SH2 domain-containing protein 4A OS=Homo sapiens OX=9606 GN=SH2D4A PE=1 SV=1	3	1	1	1	454	52.7	8.06	29	95.6	117.1	112.4	82.5	90.9	101.5	108.367	91.6333	-	1.18261	0.121401
Q5SZL2	CEP85L	Centrosomal protein of 85 kDa-like OS=Homo sapiens OX=9606 GN=CEP85L PE=1 SV=1	2	2	3	2	805	91.8	6.33	0	113.7	110.6	100.9	91	91.8	92.2	108.4	91.6667	-	1.18255	0.012425
O60493	SNX3	Sorting nexin-3 OS=Homo sapiens OX=9606 GN=SNX3 PE=1 SV=3	37	7	11	6	162	18.8	8.66	244	104.4	109.8	110.8	93.7	94.7	86.5	108.333	91.6333	-	1.18225	0.00686705
Q96QR8	PURB	Transcriptional activator protein Pur-beta OS=Homo sapiens OX=9606 GN=PURB PE=1 SV=3	61	12	17	12	312	33.2	5.43	501	109.7	111.3	104.1	92.9	94	88.1	108.367	91.6667	-	1.18218	0.00416073
Q8NCN4	RNF169	E3 ubiquitin-protein ligase RNF169 OS=Homo sapiens OX=9606 GN=RNF169 PE=1 SV=2	8	4	4	4	708	77.1	9.1	109	113.3	106.6	105.1	91.6	87	96.4	108.333	91.6667	-	1.18182	0.0108246
P00492	HPRT1	Hypoxanthine-guanine phosphoribosyltransferase OS=Homo sapiens OX=9606 GN=HPRT1 PE=1 SV=2	18	3	5	3	218	24.6	6.68	86	112.2	105.8	107	91.9	94.3	88.8	108.333	91.6667	-	1.18182	0.00274288
Q08426	EHHADH	Peroxisomal bifunctional enzyme OS=Homo sapiens OX=9606 GN=EHHADH PE=1 SV=3	30	19	29	19	723	79.4	9.14	531	105.8	108.2	110.9	90.6	90.2	94.2	108.3	91.6667	-	1.18145	0.00102889
Q9UIV1	CNOT7	CCR4-NOT transcription complex subunit 7 OS=Homo sapiens OX=9606 GN=CNOT7 PE=1 SV=3	6	2	2	2	285	32.7	4.84	50	107.9	106.8	110.3	91.3	93.7	90.1	108.333	91.7	-	1.18139	0.000356193
Q5BJD5	TMEM41B	Transmembrane protein 41B OS=Homo sapiens OX=9606 GN=TMEM41B PE=1 SV=1	5	2	2	2	291	32.5	9.58	33	111.3	104.9	108.8	95.8	89.7	89.6	108.333	91.7	-	1.18139	0.00386949
Q9Y2B0	CNPY2	Protein canopy homolog 2 OS=Homo sapiens OX=9606 GN=CNPY2 PE=1 SV=1	35	5	9	5	182	20.6	4.92	314	107.9	109.2	107.8	91.2	89.5	94.4	108.3	91.7	-	1.18103	0.000384633
Q96GQ7	DDX27	Probable ATP-dependent RNA helicase DDX27 OS=Homo sapiens OX=9606 GN=DDX27 PE=1 SV=2	42	35	64	35	796	89.8	9.28	1383	109.9	109.3	105.7	90.2	90.8	94.1	108.3	91.7	-	1.18103	0.000745598
Q6P2E9	EDC4	Enhancer of mRNA-decapping protein 4 OS=Homo sapiens OX=9606 GN=EDC4 PE=1 SV=1	22	22	28	22	1401	151.6	5.86	528	104.6	109.6	110.6	97.8	89.5	87.8	108.267	91.7	-	1.18066	0.0100541
O60613	SELENOF	Selenoprotein F OS=Homo sapiens OX=9606 GN=SELENOF PE=1 SV=4	29	4	7	4	165	18.1	5.03	246	104.1	113.1	107.6	87.8	88.3	99	108.267	91.7	-	1.18066	0.0210994
Q9Y575	ASB3	Ankyrin repeat and SOCS box protein 3 OS=Homo sapiens OX=9606 GN=ASB3 PE=1 SV=1	4	1	1	1	518	57.7	6.27	14	117.5	99.2	108.1	98.5	81.7	95	108.267	91.7333	-	1.18023	0.0878614
Q6ZUT9	DENND5B	DENN domain-containing protein 5B OS=Homo sapiens OX=9606 GN=DENND5B PE=1 SV=2	1	1	1	1	1274	144.9	6.73	0	109.9	106.8	108.1	96.4	91.9	86.9	108.267	91.7333	-	1.18023	0.00460333
O00471	EXOC5	Exocyst complex component 5 OS=Homo sapiens OX=9606 GN=EXOC5 PE=1 SV=1	8	5	5	5	708	81.8	6.71	138	104.4	109.5	110.9	91.2	92.2	91.9	108.267	91.7667	-	1.1798	0.00117124
P06748	NPM1	Nucleophosmin OS=Homo sapiens OX=9606 GN=NPM1 PE=1 SV=2	56	16	131	16	294	32.6	4.78	2635	105.9	111.3	107.6	91.2	92.4	91.7	108.267	91.7667	-	1.1798	0.000538158
P16278	GLB1	Beta-galactosidase OS=Homo sapiens OX=9606 GN=GLB1 PE=1 SV=2	14	8	14	8	677	76	6.57	366	107.9	109.8	107	92	91.4	91.9	108.233	91.7667	-	1.17944	4.10594e-05
Q7RTV2	GSTA5	Glutathione S-transferase A5 OS=Homo sapiens OX=9606 GN=GSTA5 PE=1 SV=1	4	1	1	1	222	25.7	8.03	0	104.7	106.9	113.1	94.2	92.9	88.2	108.233	91.7667	-	1.17944	0.00607883
Q96S55	WRNIP1	ATPase WRNIP1 OS=Homo sapiens OX=9606 GN=WRNIP1 PE=1 SV=2	3	2	2	2	665	72.1	6.1	38	114.3	105.5	104.9	87.6	91.4	96.3	108.233	91.7667	-	1.17944	0.0139992
P21941	MATN1	Cartilage matrix protein OS=Homo sapiens OX=9606 GN=MATN1 PE=1 SV=1	4	1	1	1	496	53.7	7.69	0	98.9	105.2	120.6	80.2	84.2	110.9	108.233	91.7667	-	1.17944	0.22852
Q96Q45	TMEM237	Transmembrane protein 237 OS=Homo sapiens OX=9606 GN=TMEM237 PE=1 SV=2	4	1	1	1	408	45.5	6.47	64	94.3	114.1	116.3	89.8	88	97.5	108.233	91.7667	-	1.17944	0.0954926
Q6P1Q0	LETMD1	LETM1 domain-containing protein 1 OS=Homo sapiens OX=9606 GN=LETMD1 PE=1 SV=1	13	4	6	4	360	41.8	10.32	188	100.7	111.2	112.8	91	90.4	93.9	108.233	91.7667	-	1.17944	0.0139941
Q7Z7H5	TMED4	Transmembrane emp24 domain-containing protein 4 OS=Homo sapiens OX=9606 GN=TMED4 PE=1 SV=1	41	8	17	7	227	25.9	8.28	347	107.9	108.2	108.5	92.2	92.2	91	108.2	91.8	-	1.17865	2.98017e-06
Q6PJ61	FBXO46	F-box only protein 46 OS=Homo sapiens OX=9606 GN=FBXO46 PE=1 SV=3	2	1	1	1	603	64.6	7.4	0	87.5	97.1	140	84.7	93.8	96.9	108.2	91.8	-	1.17865	0.377803
Q53R41	FASTKD1	FAST kinase domain-containing protein 1, mitochondrial OS=Homo sapiens OX=9606 GN=FASTKD1 PE=1 SV=1	21	15	18	15	847	97.3	7.74	407	106.5	109.2	108.9	90.6	88.2	96.7	108.2	91.8333	-	1.17822	0.00359109
Q9Y426	C2CD2	C2 domain-containing protein 2 OS=Homo sapiens OX=9606 GN=C2CD2 PE=1 SV=2	22	10	16	10	696	75.5	6.92	560	107.1	106.8	110.6	90	92	93.5	108.167	91.8333	-	1.17786	0.000501534
Q9UHD2	TBK1	Serine/threonine-protein kinase TBK1 OS=Homo sapiens OX=9606 GN=TBK1 PE=1 SV=1	5	4	4	4	729	83.6	6.79	43	108.6	108.6	107.3	87.5	102.3	85.7	108.167	91.8333	-	1.17786	0.0363881
Q8N4V1	MMGT1	Membrane magnesium transporter 1 OS=Homo sapiens OX=9606 GN=MMGT1 PE=1 SV=1	25	2	4	2	131	14.7	9.16	84	110.2	108.2	106	93.9	89.2	92.4	108.133	91.8333	-	1.1775	0.000900076
Q9BV68	RNF126	E3 ubiquitin-protein ligase RNF126 OS=Homo sapiens OX=9606 GN=RNF126 PE=1 SV=2	5	1	1	1	311	33.8	5.47	52	114.1	105	105.4	93.4	86.6	95.6	108.167	91.8667	-	1.17743	0.0154025
Q96A54	ADIPOR1	Adiponectin receptor protein 1 OS=Homo sapiens OX=9606 GN=ADIPOR1 PE=1 SV=1	11	4	4	4	375	42.6	7.02	86	103.9	109.7	110.8	95	92.1	88.5	108.133	91.8667	-	1.17707	0.00465189
P01116	KRAS	GTPase KRas OS=Homo sapiens OX=9606 GN=KRAS PE=1 SV=1	52	7	11	3	189	21.6	6.77	305	111.2	108.7	104.4	94.5	90.9	90.2	108.1	91.8667	-	1.17671	0.00245826
Q9BRK4	LZTS2	Leucine zipper putative tumor suppressor 2 OS=Homo sapiens OX=9606 GN=LZTS2 PE=1 SV=2	5	3	4	2	669	72.7	6.51	93	108.6	104	111.7	93.4	92.5	89.7	108.1	91.8667	-	1.17671	0.00289625
Q15434	RBMS2	RNA-binding motif, single-stranded-interacting protein 2 OS=Homo sapiens OX=9606 GN=RBMS2 PE=1 SV=1	15	5	6	3	407	43.9	9.07	180	110.9	107.3	106.1	93.9	94.3	87.4	108.1	91.8667	-	1.17671	0.00365316
Q9ULW3	ABT1	Activator of basal transcription 1 OS=Homo sapiens OX=9606 GN=ABT1 PE=1 SV=1	26	6	6	6	272	31.1	9.88	76	108.8	108.4	107.2	92.5	92.2	91	108.133	91.9	-	1.17664	1.66259e-05
Q8IWS0	PHF6	PHD finger protein 6 OS=Homo sapiens OX=9606 GN=PHF6 PE=1 SV=1	12	5	5	5	365	41.3	8.68	62	112.4	107.3	104.7	93.6	90.6	91.5	108.133	91.9	-	1.17664	0.00260999
P14635	CCNB1	G2/mitotic-specific cyclin-B1 OS=Homo sapiens OX=9606 GN=CCNB1 PE=1 SV=1	21	7	8	7	433	48.3	7.47	135	105.6	107.2	111.6	95.4	92.3	88	108.133	91.9	-	1.17664	0.00438194
Q9UBQ7	GRHPR	Glyoxylate reductase/hydroxypyruvate reductase OS=Homo sapiens OX=9606 GN=GRHPR PE=1 SV=1	50	12	22	12	328	35.6	7.39	601	104.3	109.8	110.3	92.5	92.3	90.9	108.133	91.9	-	1.17664	0.00122194
P18065	IGFBP2	Insulin-like growth factor-binding protein 2 OS=Homo sapiens OX=9606 GN=IGFBP2 PE=1 SV=2	11	2	2	2	325	34.8	7.5	54	102.7	109.4	112.2	94.4	89.8	91.5	108.1	91.9	-	1.17628	0.00656538
P22352	GPX3	Glutathione peroxidase 3 OS=Homo sapiens OX=9606 GN=GPX3 PE=1 SV=2	5	1	1	1	226	25.5	8.13	17	109.5	104.1	110.7	88.5	97.5	89.7	108.1	91.9	-	1.17628	0.00958222
Q9H6R0	DHX33	ATP-dependent RNA helicase DHX33 OS=Homo sapiens OX=9606 GN=DHX33 PE=1 SV=2	32	22	29	22	707	78.8	8.91	575	107.2	108.2	108.9	90.9	89.9	94.9	108.1	91.9	-	1.17628	0.000542379
P17030	ZNF25	Zinc finger protein 25 OS=Homo sapiens OX=9606 GN=ZNF25 PE=2 SV=2	4	2	2	2	456	53.5	9.03	0	106.1	106.4	111.9	96.7	90.6	88.5	108.133	91.9333	-	1.17621	0.00639275
P37198	NUP62	Nuclear pore glycoprotein p62 OS=Homo sapiens OX=9606 GN=NUP62 PE=1 SV=3	23	10	19	10	522	53.2	5.31	457	110.4	107.9	105.9	88.9	90.2	96.6	108.067	91.9	-	1.17592	0.00397882
O75880	SCO1	Protein SCO1 homolog, mitochondrial OS=Homo sapiens OX=9606 GN=SCO1 PE=1 SV=1	11	4	4	4	301	33.8	8.88	70	105.8	98.7	119.8	89.2	87.6	99	108.1	91.9333	-	1.17585	0.0865748
Q9UKA4	AKAP11	A-kinase anchor protein 11 OS=Homo sapiens OX=9606 GN=AKAP11 PE=1 SV=1	0	1	1	1	1901	210.4	5.39	25	113.7	101.4	109.1	94	92.6	89.2	108.067	91.9333	-	1.17549	0.013932
Q92621	NUP205	Nuclear pore complex protein Nup205 OS=Homo sapiens OX=9606 GN=NUP205 PE=1 SV=3	32	55	82	55	2012	227.8	6.19	1820	108.2	108.3	107.7	93	91.5	91.3	108.067	91.9333	-	1.17549	9.1199e-06
O76021	RSL1D1	Ribosomal L1 domain-containing protein 1 OS=Homo sapiens OX=9606 GN=RSL1D1 PE=1 SV=3	59	36	78	36	490	54.9	10.13	1558	107.7	110.7	105.8	89.5	88.9	97.5	108.067	91.9667	-	1.17506	0.00667784
Q9UQ90	SPG7	Paraplegin OS=Homo sapiens OX=9606 GN=SPG7 PE=1 SV=2	35	21	29	21	795	88.2	8.69	728	105.8	109.9	108.4	95.4	92.5	88	108.033	91.9667	-	1.1747	0.00285423
O00287	RFXAP	Regulatory factor X-associated protein OS=Homo sapiens OX=9606 GN=RFXAP PE=1 SV=1	5	1	1	1	272	28.2	5.54	28	115.9	96.4	111.8	99	80.4	96.5	108.033	91.9667	-	1.1747	0.125617
Q8NAB2	KBTBD3	Kelch repeat and BTB domain-containing protein 3 OS=Homo sapiens OX=9606 GN=KBTBD3 PE=2 SV=3	1	1	3	1	612	69.8	5.35	55	103	110.4	110.7	96.5	98.3	81.2	108.033	92	-	1.17428	0.0551851
Q8IZH2	XRN1	5'-3' exoribonuclease 1 OS=Homo sapiens OX=9606 GN=XRN1 PE=1 SV=1	8	10	10	10	1706	194	7.21	155	111	105.7	107.3	93	91.6	91.4	108	92	-	1.17391	0.000630416
Q7Z3B0	SMIM15	Small integral membrane protein 15 OS=Homo sapiens OX=9606 GN=SMIM15 PE=3 SV=1	26	2	3	2	74	8.6	9.82	45	112.2	107.7	104.1	93	92.6	90.4	108	92	-	1.17391	0.00296489
P55795	HNRNPH2	Heterogeneous nuclear ribonucleoprotein H2 OS=Homo sapiens OX=9606 GN=HNRNPH2 PE=1 SV=1	36	13	50	5	449	49.2	6.3	834	109.4	106.5	108.1	89.9	88.7	97.4	108	92	-	1.17391	0.00493698
O95777	LSM8	U6 snRNA-associated Sm-like protein LSm8 OS=Homo sapiens OX=9606 GN=LSM8 PE=1 SV=3	63	4	6	4	96	10.4	4.48	242	110.3	103.6	110.1	93.8	89.4	92.8	108	92	-	1.17391	0.00340088
P22413	ENPP1	Ectonucleotide pyrophosphatase/phosphodiesterase family member 1 OS=Homo sapiens OX=9606 GN=ENPP1 PE=1 SV=2	3	3	3	3	925	104.9	7.14	38	106.1	111.8	106	97.4	92.5	86.1	107.967	92	-	1.17355	0.0135771
Q1ED39	KNOP1	Lysine-rich nucleolar protein 1 OS=Homo sapiens OX=9606 GN=KNOP1 PE=1 SV=1	41	14	17	14	458	51.6	9.86	354	103.3	110.8	109.9	89.6	89.2	97.3	108	92.0333	-	1.17349	0.0107463
Q9Y324	FCF1	rRNA-processing protein FCF1 homolog OS=Homo sapiens OX=9606 GN=FCF1 PE=2 SV=1	34	7	8	7	198	23.4	9.7	188	103.8	110.5	109.7	87.4	91.9	96.8	108	92.0333	-	1.17349	0.00971973
Q15006	EMC2	ER membrane protein complex subunit 2 OS=Homo sapiens OX=9606 GN=EMC2 PE=1 SV=1	30	9	13	9	297	34.8	6.57	292	107.8	106	110.2	92.4	91.7	92	108	92.0333	-	1.17349	0.000205369
O15018	PDZD2	PDZ domain-containing protein 2 OS=Homo sapiens OX=9606 GN=PDZD2 PE=1 SV=4	0	1	1	1	2839	301.5	7.43	41	109.2	111.9	102.8	91.7	93.7	90.7	107.967	92.0333	-	1.17313	0.00495147
O14521	SDHD	Succinate dehydrogenase [ubiquinone] cytochrome b small subunit, mitochondrial OS=Homo sapiens OX=9606 GN=SDHD PE=1 SV=1	4	1	2	1	159	17	8.63	37	106.3	105.5	112.1	98.7	95.8	81.6	107.967	92.0333	-	1.17313	0.0485048
P78316	NOP14	Nucleolar protein 14 OS=Homo sapiens OX=9606 GN=NOP14 PE=1 SV=3	23	18	25	18	857	97.6	7.58	538	109.9	110	104	92.2	91.1	92.8	107.967	92.0333	-	1.17313	0.00146382
Q9UL46	PSME2	Proteasome activator complex subunit 2 OS=Homo sapiens OX=9606 GN=PSME2 PE=1 SV=4	39	9	13	9	239	27.4	5.73	376	100.8	112.4	110.7	95.4	98.5	82.2	107.967	92.0333	-	1.17313	0.0611438
P35226	BMI1	Polycomb complex protein BMI-1 OS=Homo sapiens OX=9606 GN=BMI1 PE=1 SV=2	6	2	2	2	326	36.9	8.63	37	116.2	109	98.7	92.4	87.8	95.9	107.967	92.0333	-	1.17313	0.0464677
P11172	UMPS	Uridine 5'-monophosphate synthase OS=Homo sapiens OX=9606 GN=UMPS PE=1 SV=1	40	15	16	15	480	52.2	7.24	310	102.5	109	112.3	94.2	91.3	90.7	107.933	92.0667	-	1.17234	0.00669844
Q96K19	RNF170	E3 ubiquitin-protein ligase RNF170 OS=Homo sapiens OX=9606 GN=RNF170 PE=1 SV=2	7	2	2	2	258	29.8	5.58	37	112	102.4	109.4	94.1	90.7	91.4	107.933	92.0667	-	1.17234	0.00649356
Q96DR7	ARHGEF26	Rho guanine nucleotide exchange factor 26 OS=Homo sapiens OX=9606 GN=ARHGEF26 PE=1 SV=4	4	4	4	4	871	97.3	8.95	52	109.9	105.4	108.5	93.2	92.4	90.6	107.933	92.0667	-	1.17234	0.000495416
Q9H0A0	NAT10	RNA cytidine acetyltransferase OS=Homo sapiens OX=9606 GN=NAT10 PE=1 SV=2	50	39	72	39	1025	115.7	8.27	1958	105.5	110.3	107.9	90.6	92.3	93.3	107.9	92.0667	-	1.17198	0.000576922
Q13151	HNRNPA0	Heterogeneous nuclear ribonucleoprotein A0 OS=Homo sapiens OX=9606 GN=HNRNPA0 PE=1 SV=1	57	13	35	11	305	30.8	9.29	760	106.1	110.4	107.3	95.3	93.1	87.9	107.933	92.1	-	1.17191	0.00337664
P14316	IRF2	Interferon regulatory factor 2 OS=Homo sapiens OX=9606 GN=IRF2 PE=1 SV=2	2	1	1	1	349	39.3	7.52	22	99	95.6	129.2	95.6	86.5	94.2	107.933	92.1	-	1.17191	0.225068
P55769	SNU13	NHP2-like protein 1 OS=Homo sapiens OX=9606 GN=SNU13 PE=1 SV=3	60	10	16	10	128	14.2	8.46	286	110.1	110.4	103.3	89.8	93.5	93	107.933	92.1	-	1.17191	0.00363458
P53355	DAPK1	Death-associated protein kinase 1 OS=Homo sapiens OX=9606 GN=DAPK1 PE=1 SV=6	2	2	2	2	1430	159.9	6.83	30	105.6	104.7	113.4	91	90.4	94.9	107.9	92.1	-	1.17155	0.00701126
Q00796	SORD	Sorbitol dehydrogenase OS=Homo sapiens OX=9606 GN=SORD PE=1 SV=4	14	6	7	6	357	38.3	7.97	87	94.3	93.6	135.8	93.1	95.2	88	107.9	92.1	-	1.17155	0.325633
P40937	RFC5	Replication factor C subunit 5 OS=Homo sapiens OX=9606 GN=RFC5 PE=1 SV=1	21	6	9	6	340	38.5	7.2	174	108.3	109.1	106.3	91.7	88.9	95.7	107.9	92.1	-	1.17155	0.00179933
Q9BRR6	ADPGK	ADP-dependent glucokinase OS=Homo sapiens OX=9606 GN=ADPGK PE=1 SV=1	15	6	8	6	497	54.1	6.2	167	107.8	107.8	108	94.4	92.2	89.7	107.867	92.1	-	1.17119	0.000315697
Q8N1F7	NUP93	Nuclear pore complex protein Nup93 OS=Homo sapiens OX=9606 GN=NUP93 PE=1 SV=2	44	34	60	34	819	93.4	5.72	1114	109.9	107.7	106	91.9	91.7	92.7	107.867	92.1	-	1.17119	0.000175169
O75319	DUSP11	RNA/RNP complex-1-interacting phosphatase OS=Homo sapiens OX=9606 GN=DUSP11 PE=1 SV=2	17	4	5	4	377	43.7	9.29	82	106.4	109.8	107.5	93.3	92.7	90.4	107.9	92.1333	-	1.17113	0.000294914
Q13601	KRR1	KRR1 small subunit processome component homolog OS=Homo sapiens OX=9606 GN=KRR1 PE=1 SV=4	45	18	27	18	381	43.6	9.77	503	108.9	109.4	105.3	91.9	91.1	93.4	107.867	92.1333	-	1.17077	0.000416895
Q9ULC3	RAB23	Ras-related protein Rab-23 OS=Homo sapiens OX=9606 GN=RAB23 PE=1 SV=1	27	5	6	5	237	26.6	6.6	190	110.1	108.6	104.9	84.7	90.6	101.2	107.867	92.1667	-	1.17034	0.0363051
O75821	EIF3G	Eukaryotic translation initiation factor 3 subunit G OS=Homo sapiens OX=9606 GN=EIF3G PE=1 SV=2	24	6	8	6	320	35.6	6.13	278	111.3	105	107.3	91	95.3	90.2	107.867	92.1667	-	1.17034	0.00294674
Q8NEU8	APPL2	DCC-interacting protein 13-beta OS=Homo sapiens OX=9606 GN=APPL2 PE=1 SV=3	17	9	10	8	664	74.4	4.94	202	109.9	107.8	105.9	91	92.3	93.2	107.867	92.1667	-	1.17034	0.000286133
Q9BPW8	NIPSNAP1	Protein NipSnap homolog 1 OS=Homo sapiens OX=9606 GN=NIPSNAP1 PE=1 SV=1	45	11	20	9	284	33.3	9.31	262	106.2	110.5	106.7	90.9	91.3	94.2	107.8	92.1333	-	1.17004	0.000788131
O00411	POLRMT	DNA-directed RNA polymerase, mitochondrial OS=Homo sapiens OX=9606 GN=POLRMT PE=1 SV=2	26	24	35	24	1230	138.5	8.98	686	108.7	108.6	106.2	90.8	91.3	94.4	107.833	92.1667	-	1.16998	0.000354293
Q68D10	SPTY2D1	Protein SPT2 homolog OS=Homo sapiens OX=9606 GN=SPTY2D1 PE=1 SV=3	3	2	2	2	685	75.6	9.79	16	101.7	106.9	114.9	92.6	96.6	87.3	107.833	92.1667	-	1.16998	0.028816
P63027	VAMP2	Vesicle-associated membrane protein 2 OS=Homo sapiens OX=9606 GN=VAMP2 PE=1 SV=3	59	5	12	2	116	12.7	8.13	430	103.4	102.4	117.7	93.3	91.4	91.8	107.833	92.1667	-	1.16998	0.034555
Q9BSH5	HDHD3	Haloacid dehalogenase-like hydrolase domain-containing protein 3 OS=Homo sapiens OX=9606 GN=HDHD3 PE=1 SV=1	45	8	10	8	251	28	6.71	160	107	105.8	110.7	94.5	87.1	94.9	107.833	92.1667	-	1.16998	0.00592304
Q9BXB1	LGR4	Leucine-rich repeat-containing G-protein coupled receptor 4 OS=Homo sapiens OX=9606 GN=LGR4 PE=1 SV=2	2	2	2	2	951	104.4	6.19	26	106.7	97	119.7	86.5	103	87	107.8	92.1667	-	1.16962	0.140456
P15812	CD1E	T-cell surface glycoprotein CD1e, membrane-associated OS=Homo sapiens OX=9606 GN=CD1E PE=1 SV=2	4	1	1	1	388	43.6	8.57	0	115.9	98.5	109.1	90.1	89.4	97.1	107.833	92.2	-	1.16956	0.049932
Q9NW13	RBM28	RNA-binding protein 28 OS=Homo sapiens OX=9606 GN=RBM28 PE=1 SV=3	47	35	64	35	759	85.7	9.22	1044	107	111.8	104.7	90.7	90.4	95.5	107.833	92.2	-	1.16956	0.00421894
Q8WV41	SNX33	Sorting nexin-33 OS=Homo sapiens OX=9606 GN=SNX33 PE=1 SV=1	5	2	2	2	574	65.2	6.79	47	113.7	99.9	109.9	93.2	86.9	96.5	107.833	92.2	-	1.16956	0.0350171
O75110	ATP9A	Probable phospholipid-transporting ATPase IIA OS=Homo sapiens OX=9606 GN=ATP9A PE=1 SV=3	30	26	35	22	1047	118.5	7.77	909	108.5	109.2	105.7	91.5	93	92.1	107.8	92.2	-	1.1692	0.000173713
Q9NXH9	TRMT1	tRNA (guanine(26)-N(2))-dimethyltransferase OS=Homo sapiens OX=9606 GN=TRMT1 PE=1 SV=1	12	6	6	6	659	72.2	7.64	166	108.1	106.6	108.7	94.1	92.5	90	107.8	92.2	-	1.1692	0.000317203
Q8IWA0	WDR75	WD repeat-containing protein 75 OS=Homo sapiens OX=9606 GN=WDR75 PE=1 SV=1	37	27	44	27	830	94.4	5.96	1175	110.4	108.4	104.6	91.2	91.1	94.3	107.8	92.2	-	1.1692	0.00145524
P57740	NUP107	Nuclear pore complex protein Nup107 OS=Homo sapiens OX=9606 GN=NUP107 PE=1 SV=1	32	23	36	23	925	106.3	5.43	1069	109.9	106.6	106.9	92	90.5	94.1	107.8	92.2	-	1.1692	0.000462133
Q9UNH7	SNX6	Sorting nexin-6 OS=Homo sapiens OX=9606 GN=SNX6 PE=1 SV=1	29	13	15	12	406	46.6	6.16	271	104.1	109.7	109.6	93.2	92	91.5	107.8	92.2333	-	1.16877	0.00125264
Q9Y5L0	TNPO3	Transportin-3 OS=Homo sapiens OX=9606 GN=TNPO3 PE=1 SV=3	2	1	1	1	923	104.1	5.57	29	108.4	90.7	124.3	90.3	91.2	95.2	107.8	92.2333	-	1.16877	0.188111
Q92973	TNPO1	Transportin-1 OS=Homo sapiens OX=9606 GN=TNPO1 PE=1 SV=2	30	22	34	16	898	102.3	4.98	792	114.1	105.1	104.2	94.1	92.7	89.9	107.8	92.2333	-	1.16877	0.0101261
Q7L1V2	MON1B	Vacuolar fusion protein MON1 homolog B OS=Homo sapiens OX=9606 GN=MON1B PE=1 SV=1	1	1	1	1	547	59.2	6.29	18	111.1	104.2	108.1	94.8	92	89.9	107.8	92.2333	-	1.16877	0.00314611
P00533	EGFR	Epidermal growth factor receptor OS=Homo sapiens OX=9606 GN=EGFR PE=1 SV=2	40	35	53	33	1210	134.2	6.68	1264	110.9	107.7	104.7	90.9	89.9	95.9	107.767	92.2333	-	1.16841	0.00382596
Q14146	URB2	Unhealthy ribosome biogenesis protein 2 homolog OS=Homo sapiens OX=9606 GN=URB2 PE=1 SV=2	14	17	25	17	1524	170.4	7.31	471	105.7	107.5	110.1	91.3	90.4	95	107.767	92.2333	-	1.16841	0.00122038
P33121	ACSL1	Long-chain-fatty-acid--CoA ligase 1 OS=Homo sapiens OX=9606 GN=ACSL1 PE=1 SV=1	45	28	51	27	698	77.9	7.15	834	106.3	110	107	93.6	92.7	90.4	107.767	92.2333	-	1.16841	0.000468042
P52294	KPNA1	Importin subunit alpha-5 OS=Homo sapiens OX=9606 GN=KPNA1 PE=1 SV=3	29	14	18	7	538	60.2	5.01	525	108	109.9	105.3	91.2	93.2	92.3	107.733	92.2333	-	1.16805	0.000439136
Q9H974	QTRT2	Queuine tRNA-ribosyltransferase accessory subunit 2 OS=Homo sapiens OX=9606 GN=QTRT2 PE=1 SV=1	12	3	3	3	415	46.7	6.81	36	98	113.3	112	92.6	88.3	95.9	107.767	92.2667	-	1.16799	0.0447061
Q9BQS8	FYCO1	FYVE and coiled-coil domain-containing protein 1 OS=Homo sapiens OX=9606 GN=FYCO1 PE=1 SV=3	8	8	8	8	1478	166.9	4.92	208	107.7	106	109.6	91.4	93.5	91.9	107.767	92.2667	-	1.16799	0.000219279
Q969Y2	GTPBP3	tRNA modification GTPase GTPBP3, mitochondrial OS=Homo sapiens OX=9606 GN=GTPBP3 PE=1 SV=2	23	7	9	7	492	52	6.48	394	104.5	103.9	114.8	92.3	88.4	96.1	107.733	92.2667	-	1.16763	0.0208
Q8N3Z3	GTPBP8	GTP-binding protein 8 OS=Homo sapiens OX=9606 GN=GTPBP8 PE=2 SV=1	14	3	5	3	284	32.1	9.42	137	98.4	110.7	114.1	89.3	92.2	95.3	107.733	92.2667	-	1.16763	0.0380873
Q13347	EIF3I	Eukaryotic translation initiation factor 3 subunit I OS=Homo sapiens OX=9606 GN=EIF3I PE=1 SV=1	44	11	13	11	325	36.5	5.64	292	114	104.3	104.9	92.9	95.2	88.7	107.733	92.2667	-	1.16763	0.0135388
Q6KCM7	SLC25A25	Calcium-binding mitochondrial carrier protein SCaMC-2 OS=Homo sapiens OX=9606 GN=SLC25A25 PE=1 SV=1	12	3	3	3	469	52.6	8.35	62	99.2	114.7	109.3	93.9	91.8	91.1	107.733	92.2667	-	1.16763	0.0286237
Q9NUJ1	ABHD10	Mycophenolic acid acyl-glucuronide esterase, mitochondrial OS=Homo sapiens OX=9606 GN=ABHD10 PE=1 SV=1	43	10	19	10	306	33.9	8.57	588	102.5	112.1	108.5	94.6	91.9	90.3	107.7	92.2667	-	1.16727	0.00733383
O00182	LGALS9	Galectin-9 OS=Homo sapiens OX=9606 GN=LGALS9 PE=1 SV=2	4	1	1	1	355	39.5	9.17	33	111.3	105.4	106.4	89.9	97	90	107.7	92.3	-	1.16685	0.00661711
P08195	SLC3A2	4F2 cell-surface antigen heavy chain OS=Homo sapiens OX=9606 GN=SLC3A2 PE=1 SV=3	44	27	53	27	630	68	5.01	1709	112	106.7	104.4	92.6	91.2	93.1	107.7	92.3	-	1.16685	0.00267701
Q9BYJ9	YTHDF1	YTH domain-containing family protein 1 OS=Homo sapiens OX=9606 GN=YTHDF1 PE=1 SV=1	15	7	9	4	559	60.8	8.79	119	108.8	106.5	107.8	93.3	95.3	88.3	107.7	92.3	-	1.16685	0.00213867
O15164	TRIM24	Transcription intermediary factor 1-alpha OS=Homo sapiens OX=9606 GN=TRIM24 PE=1 SV=3	14	13	17	11	1050	116.8	7.11	297	116.1	102.6	104.4	93.1	91.7	92.1	107.7	92.3	-	1.16685	0.0223286
Q96L92	SNX27	Sorting nexin-27 OS=Homo sapiens OX=9606 GN=SNX27 PE=1 SV=2	21	10	14	10	541	61.2	6.49	250	112.4	104.9	105.7	93.8	92.8	90.3	107.667	92.3	-	1.16649	0.00407812
P29558	RBMS1	RNA-binding motif, single-stranded-interacting protein 1 OS=Homo sapiens OX=9606 GN=RBMS1 PE=1 SV=3	10	4	5	2	406	44.5	8.79	100	115.9	106.9	100.2	93.2	92.9	90.8	107.667	92.3	-	1.16649	0.0290274
Q96C55	ZNF524	Zinc finger protein 524 OS=Homo sapiens OX=9606 GN=ZNF524 PE=1 SV=1	3	1	1	1	264	28.7	8.75	0	109.5	105.4	108.2	94	91.2	91.8	107.7	92.3333	-	1.16643	0.000484707
Q96E29	MTERF3	Transcription termination factor 3, mitochondrial OS=Homo sapiens OX=9606 GN=MTERF3 PE=1 SV=2	11	4	4	4	417	47.9	8.53	87	98.8	110.1	114.2	93.7	91.1	92.2	107.7	92.3333	-	1.16643	0.0301203
P42126	ECI1	Enoyl-CoA delta isomerase 1, mitochondrial OS=Homo sapiens OX=9606 GN=ECI1 PE=1 SV=1	48	10	30	10	302	32.8	8.54	854	103.3	109.9	109.8	93.6	92.1	91.3	107.667	92.3333	-	1.16606	0.002568
Q8NHS3	MFSD8	Major facilitator superfamily domain-containing protein 8 OS=Homo sapiens OX=9606 GN=MFSD8 PE=1 SV=1	5	2	2	2	518	57.6	6.86	45	107.6	107.2	108.2	94.2	95.6	87.2	107.667	92.3333	-	1.16606	0.00422025
Q6P4H8	ATPSCKMT	ATP synthase subunit C lysine N-methyltransferase OS=Homo sapiens OX=9606 GN=ATPSCKMT PE=1 SV=2	12	3	3	3	233	26.1	8.87	70	98.2	110.5	114.3	101.5	92.1	83.4	107.667	92.3333	-	1.16606	0.0981208
P49902	NT5C2	Cytosolic purine 5'-nucleotidase OS=Homo sapiens OX=9606 GN=NT5C2 PE=1 SV=1	6	3	3	3	561	64.9	6.14	24	110.9	107.8	104.2	92.3	94.1	90.6	107.633	92.3333	-	1.1657	0.00218486
Q5JTH9	RRP12	RRP12-like protein OS=Homo sapiens OX=9606 GN=RRP12 PE=1 SV=2	27	30	37	29	1297	143.6	8.75	728	108.1	110.5	104.3	93.2	91.6	92.2	107.633	92.3333	-	1.1657	0.00120123
P61916	NPC2	NPC intracellular cholesterol transporter 2 OS=Homo sapiens OX=9606 GN=NPC2 PE=1 SV=1	23	3	4	3	151	16.6	7.65	116	108.8	106.1	108.1	91.8	91.6	93.7	107.667	92.3667	-	1.16564	0.000128948
Q9ULU4	ZMYND8	Protein kinase C-binding protein 1 OS=Homo sapiens OX=9606 GN=ZMYND8 PE=1 SV=2	31	27	33	27	1186	131.6	7.2	885	108.3	108.2	106.4	92.4	94	90.7	107.633	92.3667	-	1.16528	0.000176914
Q8NG11	TSPAN14	Tetraspanin-14 OS=Homo sapiens OX=9606 GN=TSPAN14 PE=1 SV=1	25	7	9	7	270	30.7	6.84	206	114	106.4	102.5	90.4	89.6	97.1	107.633	92.3667	-	1.16528	0.0208962
Q9UMX5	NENF	Neudesin OS=Homo sapiens OX=9606 GN=NENF PE=1 SV=1	17	3	4	3	172	18.8	5.69	96	105.4	111.5	106	93.5	91.2	92.4	107.633	92.3667	-	1.16528	0.00174162
Q14114	LRP8	Low-density lipoprotein receptor-related protein 8 OS=Homo sapiens OX=9606 GN=LRP8 PE=1 SV=4	9	7	8	7	963	105.6	5.05	174	107.7	107.2	107.9	91.1	91.9	94.1	107.6	92.3667	-	1.16492	7.81684e-05
Q9NRG9	AAAS	Aladin OS=Homo sapiens OX=9606 GN=AAAS PE=1 SV=1	48	19	26	19	546	59.5	7.5	763	108.3	108.7	105.8	93.9	91.7	91.5	107.6	92.3667	-	1.16492	0.00021414
Q06323	PSME1	Proteasome activator complex subunit 1 OS=Homo sapiens OX=9606 GN=PSME1 PE=1 SV=1	59	18	34	18	249	28.7	6.02	665	103.4	109.5	110	92.9	97.4	86.9	107.633	92.4	-	1.16486	0.0147567
P54252	ATXN3	Ataxin-3 OS=Homo sapiens OX=9606 GN=ATXN3 PE=1 SV=5	7	2	2	2	361	41.2	4.78	52	105.2	110.3	107.3	92.5	93.6	91.1	107.6	92.4	-	1.1645	0.00076652
P51116	FXR2	Fragile X mental retardation syndrome-related protein 2 OS=Homo sapiens OX=9606 GN=FXR2 PE=1 SV=2	18	10	12	8	673	74.2	6.23	219	104	105.4	113.4	90.8	93.6	92.8	107.6	92.4	-	1.1645	0.0075264
Q9P2D6	FAM135A	Protein FAM135A OS=Homo sapiens OX=9606 GN=FAM135A PE=1 SV=2	0	1	1	1	1515	169.7	5.39	0	91.1	104.4	127.3	101	97.5	78.7	107.6	92.4	-	1.1645	0.29539
O75882	ATRN	Attractin OS=Homo sapiens OX=9606 GN=ATRN PE=1 SV=2	10	13	15	13	1429	158.4	7.31	254	109.6	107.1	106.1	93.4	92.5	91.3	107.6	92.4	-	1.1645	0.000227778
Q9P0K7	RAI14	Ankycorbin OS=Homo sapiens OX=9606 GN=RAI14 PE=1 SV=2	36	30	37	30	980	110	6.21	876	109.2	106.9	106.6	89.6	90.7	96.9	107.567	92.4	-	1.16414	0.00328822
Q9GZR2	REXO4	RNA exonuclease 4 OS=Homo sapiens OX=9606 GN=REXO4 PE=1 SV=2	37	13	15	13	422	46.6	9.77	236	104.1	110.4	108.3	92.6	92.1	92.6	107.6	92.4333	-	1.16408	0.0012299
Q86W92	PPFIBP1	Liprin-beta-1 OS=Homo sapiens OX=9606 GN=PPFIBP1 PE=1 SV=2	10	7	8	7	1011	114	5.55	130	106.6	106.2	110	94.4	92.2	90.7	107.6	92.4333	-	1.16408	0.000716145
Q92614	MYO18A	Unconventional myosin-XVIIIa OS=Homo sapiens OX=9606 GN=MYO18A PE=1 SV=3	24	44	56	44	2054	233	6.3	1310	117.8	103.9	101	86.9	89.9	100.5	107.567	92.4333	-	1.16372	0.0844077
Q9NPI6	DCP1A	mRNA-decapping enzyme 1A OS=Homo sapiens OX=9606 GN=DCP1A PE=1 SV=3	13	4	5	4	582	63.2	6.25	147	102.5	106.5	113.7	87.4	92.4	97.5	107.567	92.4333	-	1.16372	0.0260496
Q92797	SYMPK	Symplekin OS=Homo sapiens OX=9606 GN=SYMPK PE=1 SV=2	26	25	32	25	1274	141.1	6.13	607	106.9	105.9	109.9	94.5	91.9	90.9	107.567	92.4333	-	1.16372	0.000715735
Q9H1E3	NUCKS1	Nuclear ubiquitous casein and cyclin-dependent kinase substrate 1 OS=Homo sapiens OX=9606 GN=NUCKS1 PE=1 SV=1	25	6	7	6	243	27.3	5.08	186	115.8	104.2	102.6	95.2	102	80.1	107.533	92.4333	-	1.16336	0.121154
Q9NVU0	POLR3E	DNA-directed RNA polymerase III subunit RPC5 OS=Homo sapiens OX=9606 GN=POLR3E PE=1 SV=1	7	4	4	4	708	79.8	6.47	87	99.7	110.6	112.4	91.7	92.5	93.2	107.567	92.4667	-	1.1633	0.0193786
Q14690	PDCD11	Protein RRP5 homolog OS=Homo sapiens OX=9606 GN=PDCD11 PE=1 SV=3	44	72	103	72	1871	208.6	8.87	2062	107.9	109.2	105.5	92.6	91.7	93.1	107.533	92.4667	-	1.16294	0.000201745
O43852	CALU	Calumenin OS=Homo sapiens OX=9606 GN=CALU PE=1 SV=2	73	27	81	27	315	37.1	4.64	1852	102.2	107.8	112.6	91.6	94	91.8	107.533	92.4667	-	1.16294	0.00829651
Q03393	PTS	6-pyruvoyl tetrahydrobiopterin synthase OS=Homo sapiens OX=9606 GN=PTS PE=1 SV=1	9	1	1	1	145	16.4	6.68	15	111.4	101.6	109.6	94.4	91.2	91.8	107.533	92.4667	-	1.16294	0.00893108
Q8IXT5	RBM12B	RNA-binding protein 12B OS=Homo sapiens OX=9606 GN=RBM12B PE=1 SV=2	7	6	7	6	1001	118	6.81	97	105.1	108.7	108.8	92.2	92.4	92.8	107.533	92.4667	-	1.16294	0.000254841
Q96IF1	AJUBA	LIM domain-containing protein ajuba OS=Homo sapiens OX=9606 GN=AJUBA PE=1 SV=1	2	1	1	1	538	56.9	7.14	17	103.1	109.7	109.7	93.3	91.5	92.6	107.5	92.4667	-	1.16258	0.00265883
Q86WQ0	NR2C2AP	Nuclear receptor 2C2-associated protein OS=Homo sapiens OX=9606 GN=NR2C2AP PE=1 SV=1	26	2	2	2	139	15.9	6.16	42	108.7	106.5	107.4	92.1	96.8	88.6	107.533	92.5	-	1.16252	0.00362911
Q9NQ88	TIGAR	Fructose-2,6-bisphosphatase TIGAR OS=Homo sapiens OX=9606 GN=TIGAR PE=1 SV=1	18	4	4	4	270	30	7.69	68	104	107.8	110.8	95.6	96.1	85.8	107.533	92.5	-	1.16252	0.0180415
Q92769	HDAC2	Histone deacetylase 2 OS=Homo sapiens OX=9606 GN=HDAC2 PE=1 SV=2	40	14	21	10	488	55.3	5.91	405	113.9	105.8	102.8	92.2	93.7	91.6	107.5	92.5	-	1.16216	0.011277
Q9NWU1	OXSM	3-oxoacyl-[acyl-carrier-protein] synthase, mitochondrial OS=Homo sapiens OX=9606 GN=OXSM PE=1 SV=1	29	10	17	10	459	48.8	7.66	470	103.7	108	110.8	90.6	90.8	96.2	107.5	92.5333	-	1.16174	0.00562042
Q14683	SMC1A	Structural maintenance of chromosomes protein 1A OS=Homo sapiens OX=9606 GN=SMC1A PE=1 SV=2	53	71	98	71	1233	143.1	7.64	1506	108.3	106.5	107.6	92.1	91.8	93.7	107.467	92.5333	-	1.16138	4.58543e-05
Q14974	KPNB1	Importin subunit beta-1 OS=Homo sapiens OX=9606 GN=KPNB1 PE=1 SV=2	36	25	45	25	876	97.1	4.78	1224	106.8	106.6	109	91.9	93.4	92.3	107.467	92.5333	-	1.16138	7.39609e-05
Q12846	STX4	Syntaxin-4 OS=Homo sapiens OX=9606 GN=STX4 PE=1 SV=2	51	12	14	12	297	34.2	6.28	360	112.6	107.4	102.4	93.7	90.9	93	107.467	92.5333	-	1.16138	0.00818303
O43298	ZBTB43	Zinc finger and BTB domain-containing protein 43 OS=Homo sapiens OX=9606 GN=ZBTB43 PE=1 SV=1	9	2	2	2	467	52.6	5.76	21	95.5	104.9	122	89.5	91.1	97	107.467	92.5333	-	1.16138	0.138467
P99999	CYCS	Cytochrome c OS=Homo sapiens OX=9606 GN=CYCS PE=1 SV=2	70	9	24	9	105	11.7	9.57	579	113.8	103.5	105.1	94.7	94.2	88.7	107.467	92.5333	-	1.16138	0.0161258
P21912	SDHB	Succinate dehydrogenase [ubiquinone] iron-sulfur subunit, mitochondrial OS=Homo sapiens OX=9606 GN=SDHB PE=1 SV=3	53	14	34	14	280	31.6	8.76	548	113	108.4	100.9	92.5	92.9	92.2	107.433	92.5333	-	1.16102	0.013494
Q8N6T3	ARFGAP1	ADP-ribosylation factor GTPase-activating protein 1 OS=Homo sapiens OX=9606 GN=ARFGAP1 PE=1 SV=2	30	9	12	9	406	44.6	5.66	350	108.5	109.4	104.4	94.1	94.7	88.8	107.433	92.5333	-	1.16102	0.00355977
Q8NEJ9	NGDN	Neuroguidin OS=Homo sapiens OX=9606 GN=NGDN PE=1 SV=1	33	10	16	10	315	35.9	9.57	354	101.7	106.2	114.4	95.7	88.9	93	107.433	92.5333	-	1.16102	0.0240412
P05423	POLR3D	DNA-directed RNA polymerase III subunit RPC4 OS=Homo sapiens OX=9606 GN=POLR3D PE=1 SV=2	2	1	1	1	398	44.4	6.98	25	123.9	96.7	101.8	93.4	88.1	96.2	107.467	92.5667	-	1.16097	0.161149
Q02252	ALDH6A1	Methylmalonate-semialdehyde dehydrogenase [acylating], mitochondrial OS=Homo sapiens OX=9606 GN=ALDH6A1 PE=1 SV=2	44	21	38	21	535	57.8	8.5	984	104.8	109.9	107.7	94.2	91.8	91.7	107.467	92.5667	-	1.16097	0.000908842
Q9UPT5	EXOC7	Exocyst complex component 7 OS=Homo sapiens OX=9606 GN=EXOC7 PE=1 SV=3	12	6	8	6	735	83.3	6.79	258	101.9	109	111.5	92.9	93.5	91.3	107.467	92.5667	-	1.16097	0.00722147
O43861	ATP9B	Probable phospholipid-transporting ATPase IIB OS=Homo sapiens OX=9606 GN=ATP9B PE=2 SV=4	4	5	7	1	1147	129.2	7.61	157	108.2	103.9	110.2	94.8	93.6	89.3	107.433	92.5667	-	1.1606	0.00400247
Q96CX2	KCTD12	BTB/POZ domain-containing protein KCTD12 OS=Homo sapiens OX=9606 GN=KCTD12 PE=1 SV=1	3	1	1	1	325	35.7	5.64	24	104.5	104.4	113.4	86.9	97.8	93	107.433	92.5667	-	1.1606	0.0266749
Q8TCS8	PNPT1	Polyribonucleotide nucleotidyltransferase 1, mitochondrial OS=Homo sapiens OX=9606 GN=PNPT1 PE=1 SV=2	55	38	68	38	783	85.9	7.77	1510	105.4	109.7	107.2	91.9	89.9	95.9	107.433	92.5667	-	1.1606	0.00233523
P06737	PYGL	Glycogen phosphorylase, liver form OS=Homo sapiens OX=9606 GN=PYGL PE=1 SV=4	30	21	22	17	847	97.1	7.17	356	109.7	104.2	108.3	91.3	94.3	92.1	107.4	92.5667	-	1.16024	0.00139042
O75128	COBL	Protein cordon-bleu OS=Homo sapiens OX=9606 GN=COBL PE=1 SV=2	7	8	8	8	1261	135.5	7.75	126	106	106.7	109.6	94.2	93.5	90.1	107.433	92.6	-	1.16019	0.00090534
Q9UEG4	ZNF629	Zinc finger protein 629 OS=Homo sapiens OX=9606 GN=ZNF629 PE=1 SV=2	3	2	3	1	869	96.6	7.93	27	100.7	107.2	114.3	82.1	100	95.7	107.4	92.6	-	1.15983	0.0908191
Q9BRP1	PDCD2L	Programmed cell death protein 2-like OS=Homo sapiens OX=9606 GN=PDCD2L PE=1 SV=1	2	1	1	1	358	39.4	4.86	0	112.1	107	103	88.9	93.8	95.1	107.367	92.6	-	1.15947	0.0103579
Q8IY18	SMC5	Structural maintenance of chromosomes protein 5 OS=Homo sapiens OX=9606 GN=SMC5 PE=1 SV=2	12	12	13	12	1101	128.7	8.38	165	105.3	108.3	108.5	93.2	92.7	91.9	107.367	92.6	-	1.15947	0.000179399
O15231	ZNF185	Zinc finger protein 185 OS=Homo sapiens OX=9606 GN=ZNF185 PE=1 SV=3	15	7	9	7	689	73.5	7.01	169	109.8	103.1	109.2	94.4	95.9	87.5	107.367	92.6	-	1.15947	0.0117053
P51812	RPS6KA3	Ribosomal protein S6 kinase alpha-3 OS=Homo sapiens OX=9606 GN=RPS6KA3 PE=1 SV=1	10	6	6	2	740	83.7	6.89	71	109.4	107.7	105.1	90.5	92.6	94.8	107.4	92.6333	-	1.15941	0.0011088
Q6ZW49	PAXIP1	PAX-interacting protein 1 OS=Homo sapiens OX=9606 GN=PAXIP1 PE=1 SV=2	12	10	10	10	1069	121.3	6.7	174	105	103.5	113.7	94.9	92.5	90.5	107.4	92.6333	-	1.15941	0.0125267
Q9Y584	TIMM22	Mitochondrial import inner membrane translocase subunit Tim22 OS=Homo sapiens OX=9606 GN=TIMM22 PE=1 SV=2	38	4	6	4	194	20	7.59	129	104.8	109.4	108	94.5	90.2	93.2	107.4	92.6333	-	1.15941	0.00137408
Q9NZ42	PSENEN	Gamma-secretase subunit PEN-2 OS=Homo sapiens OX=9606 GN=PSENEN PE=1 SV=1	15	1	4	1	101	12	9.19	120	113.8	105.5	102.8	89.3	95.1	93.5	107.367	92.6333	-	1.15905	0.0168841
Q13685	AAMP	Angio-associated migratory cell protein OS=Homo sapiens OX=9606 GN=AAMP PE=1 SV=2	5	2	2	2	434	46.7	4.42	43	108.2	107.1	106.8	88.1	91.3	98.5	107.367	92.6333	-	1.15905	0.00900026
Q96M96	FGD4	FYVE, RhoGEF and PH domain-containing protein 4 OS=Homo sapiens OX=9606 GN=FGD4 PE=1 SV=2	4	2	2	2	766	86.6	6.13	53	106.5	106.2	109.4	90.5	91.1	96.3	107.367	92.6333	-	1.15905	0.00219417
Q9BW27	NUP85	Nuclear pore complex protein Nup85 OS=Homo sapiens OX=9606 GN=NUP85 PE=1 SV=1	28	14	24	14	656	75	5.55	659	109.9	106.2	105.9	91.6	90.2	96.1	107.333	92.6333	-	1.15869	0.00259046
Q6ZS30	NBEAL1	Neurobeachin-like protein 1 OS=Homo sapiens OX=9606 GN=NBEAL1 PE=2 SV=3	1	2	2	2	2694	307	6.44	43	96.8	103.3	122	95.5	92.4	90.1	107.367	92.6667	-	1.15863	0.129388
Q96SB8	SMC6	Structural maintenance of chromosomes protein 6 OS=Homo sapiens OX=9606 GN=SMC6 PE=1 SV=2	9	6	7	6	1091	126.2	6.99	97	106.8	107	108.2	96	88.8	93.2	107.333	92.6667	-	1.15827	0.00237514
P57071	PRDM15	PR domain zinc finger protein 15 OS=Homo sapiens OX=9606 GN=PRDM15 PE=1 SV=4	2	2	2	2	1507	169.2	8.24	31	103.7	111.7	106.6	90	96	92	107.333	92.6667	-	1.15827	0.00745113
Q9UGH3	SLC23A2	Solute carrier family 23 member 2 OS=Homo sapiens OX=9606 GN=SLC23A2 PE=1 SV=1	14	6	7	6	650	70.3	7.68	156	106.6	106.1	109.3	94.5	89.8	93.7	107.333	92.6667	-	1.15827	0.00113174
P15289	ARSA	Arylsulfatase A OS=Homo sapiens OX=9606 GN=ARSA PE=1 SV=3	3	1	2	1	507	53.6	6.07	35	100	103.5	118.4	79.8	98.9	99.4	107.3	92.7	-	1.1575	0.163664
Q8TB40	ABHD4	(Lyso)-N-acylphosphatidylethanolamine lipase OS=Homo sapiens OX=9606 GN=ABHD4 PE=2 SV=1	18	4	4	4	342	38.8	7.59	43	102.3	107.2	112.4	98	93.6	86.5	107.3	92.7	-	1.1575	0.0302951
P34896	SHMT1	Serine hydroxymethyltransferase, cytosolic OS=Homo sapiens OX=9606 GN=SHMT1 PE=1 SV=1	19	6	11	5	483	53	7.71	282	106	105.6	110.2	87.9	94.1	96.1	107.267	92.7	-	1.15714	0.00713504
Q9Y296	TRAPPC4	Trafficking protein particle complex subunit 4 OS=Homo sapiens OX=9606 GN=TRAPPC4 PE=1 SV=1	11	2	2	2	219	24.3	6.21	38	109	101.7	111.1	92.4	92.1	93.6	107.267	92.7	-	1.15714	0.00723751
P35637	FUS	RNA-binding protein FUS OS=Homo sapiens OX=9606 GN=FUS PE=1 SV=1	17	10	36	8	526	53.4	9.36	588	113	107.8	101	88.5	88.4	101.3	107.267	92.7333	-	1.15672	0.0578776
Q96DX4	RSPRY1	RING finger and SPRY domain-containing protein 1 OS=Homo sapiens OX=9606 GN=RSPRY1 PE=1 SV=1	7	3	6	3	576	64.1	5.57	195	111.4	102.7	107.7	93.5	96.9	87.8	107.267	92.7333	-	1.15672	0.0165404
Q9Y3A2	UTP11	Probable U3 small nucleolar RNA-associated protein 11 OS=Homo sapiens OX=9606 GN=UTP11 PE=1 SV=2	36	13	16	13	253	30.4	10.15	238	111.6	106.2	104	90	92.8	95.4	107.267	92.7333	-	1.15672	0.00610105
Q99470	SDF2	Stromal cell-derived factor 2 OS=Homo sapiens OX=9606 GN=SDF2 PE=1 SV=2	29	5	8	5	211	23	7.33	249	107.5	109.2	105.2	93.8	92.2	92.3	107.3	92.7667	-	1.15667	0.000332027
Q16595	FXN	Frataxin, mitochondrial OS=Homo sapiens OX=9606 GN=FXN PE=1 SV=2	15	3	4	3	210	23.1	8.69	70	109.9	110.9	100.9	88.7	87.8	101.7	107.233	92.7333	-	1.15636	0.057876
Q969J3	BORCS5	BLOC-1-related complex subunit 5 OS=Homo sapiens OX=9606 GN=BORCS5 PE=1 SV=1	10	2	2	2	196	22.2	6.35	25	101.9	106.9	112.9	92.7	94.3	91.2	107.233	92.7333	-	1.15636	0.0117876
P04035	HMGCR	3-hydroxy-3-methylglutaryl-coenzyme A reductase OS=Homo sapiens OX=9606 GN=HMGCR PE=1 SV=1	21	13	15	13	888	97.4	6.74	392	111.1	105.9	104.7	90.5	91.7	96	107.233	92.7333	-	1.15636	0.00491306
Q86VM9	ZC3H18	Zinc finger CCCH domain-containing protein 18 OS=Homo sapiens OX=9606 GN=ZC3H18 PE=1 SV=2	20	17	21	17	953	106.3	8.32	248	106.3	105.4	110.1	92.1	93.7	92.5	107.267	92.7667	-	1.15631	0.00067163
Q99623	PHB2	Prohibitin-2 OS=Homo sapiens OX=9606 GN=PHB2 PE=1 SV=2	79	23	64	23	299	33.3	9.83	1533	104.6	108.7	108.4	96.5	94.3	87.5	107.233	92.7667	-	1.15595	0.00864042
Q9UKX7	NUP50	Nuclear pore complex protein Nup50 OS=Homo sapiens OX=9606 GN=NUP50 PE=1 SV=2	46	17	23	17	468	50.1	7.06	611	108.9	106.6	106.2	91.3	95.3	91.7	107.233	92.7667	-	1.15595	0.000689008
Q5VUA4	ZNF318	Zinc finger protein 318 OS=Homo sapiens OX=9606 GN=ZNF318 PE=1 SV=2	1	1	1	1	2279	251	7.2	29	110.5	104.9	106.3	98.9	91.7	87.7	107.233	92.7667	-	1.15595	0.0171416
O95613	PCNT	Pericentrin OS=Homo sapiens OX=9606 GN=PCNT PE=1 SV=4	3	8	8	8	3336	377.8	5.55	120	106.2	105.9	109.6	93.8	91.8	92.7	107.233	92.7667	-	1.15595	0.000393694
Q9UQE7	SMC3	Structural maintenance of chromosomes protein 3 OS=Homo sapiens OX=9606 GN=SMC3 PE=1 SV=2	50	60	99	60	1217	141.5	7.18	1957	107.2	108	106.5	90.9	91.3	96.1	107.233	92.7667	-	1.15595	0.0011083
Q09028	RBBP4	Histone-binding protein RBBP4 OS=Homo sapiens OX=9606 GN=RBBP4 PE=1 SV=3	18	9	16	2	425	47.6	4.89	329	111.6	106.3	103.8	93.7	94.4	90.2	107.233	92.7667	-	1.15595	0.00540765
O75182	SIN3B	Paired amphipathic helix protein Sin3b OS=Homo sapiens OX=9606 GN=SIN3B PE=1 SV=2	13	11	12	11	1162	133	6.93	297	106.5	106.8	108.4	92.2	92.9	93.2	107.233	92.7667	-	1.15595	2.56308e-05
O60287	URB1	Nucleolar pre-ribosomal-associated protein 1 OS=Homo sapiens OX=9606 GN=URB1 PE=1 SV=4	24	42	55	42	2271	254.2	6.47	1139	106.9	108.5	106.3	93.3	91.8	93.2	107.233	92.7667	-	1.15595	5.94147e-05
O96028	NSD2	Histone-lysine N-methyltransferase NSD2 OS=Homo sapiens OX=9606 GN=NSD2 PE=1 SV=1	5	6	7	5	1365	152.2	8.69	180	104.5	108.8	108.3	92.8	93.2	92.3	107.2	92.7667	-	1.15559	0.000475501
Q9BUL5	PHF23	PHD finger protein 23 OS=Homo sapiens OX=9606 GN=PHF23 PE=1 SV=1	17	6	7	6	403	43.8	5.78	105	109.5	107.5	104.7	94.8	93.1	90.5	107.233	92.8	-	1.15553	0.00152033
Q8N7Z5	ANKRD31	Ankyrin repeat domain-containing protein 31 OS=Homo sapiens OX=9606 GN=ANKRD31 PE=2 SV=2	0	1	1	1	1873	210.7	6.2	0	115.1	103.9	102.7	102.4	100.7	75.3	107.233	92.8	-	1.15553	0.207616
P49757	NUMB	Protein numb homolog OS=Homo sapiens OX=9606 GN=NUMB PE=1 SV=2	23	13	22	13	651	70.8	8.51	351	107.2	106.7	107.7	92.2	92	94.2	107.2	92.8	-	1.15517	4.55556e-05
Q00537	CDK17	Cyclin-dependent kinase 17 OS=Homo sapiens OX=9606 GN=CDK17 PE=1 SV=2	3	2	2	1	523	59.5	9.03	46	113.3	102.8	105.5	94.4	96.8	87.2	107.2	92.8	-	1.15517	0.0279754
O75506	HSBP1	Heat shock factor-binding protein 1 OS=Homo sapiens OX=9606 GN=HSBP1 PE=1 SV=1	34	2	2	2	76	8.5	4.36	96	124.9	95.6	101.1	92	93	93.4	107.2	92.8	-	1.15517	0.184885
P62140	PPP1CB	Serine/threonine-protein phosphatase PP1-beta catalytic subunit OS=Homo sapiens OX=9606 GN=PPP1CB PE=1 SV=3	66	16	39	5	327	37.2	6.19	919	107.9	108.5	105.2	90	90.7	97.7	107.2	92.8	-	1.15517	0.00563794
O95602	POLR1A	DNA-directed RNA polymerase I subunit RPA1 OS=Homo sapiens OX=9606 GN=POLR1A PE=1 SV=2	25	32	46	31	1720	194.7	7.03	1083	107.9	108.6	105.1	91.5	91.9	95	107.2	92.8	-	1.15517	0.000725492
Q8NEY8	PPHLN1	Periphilin-1 OS=Homo sapiens OX=9606 GN=PPHLN1 PE=1 SV=2	16	8	11	8	458	52.7	9.11	154	96.6	94.3	130.6	93.4	91.6	93.4	107.167	92.8	-	1.15481	0.288586
P28328	PEX2	Peroxisome biogenesis factor 2 OS=Homo sapiens OX=9606 GN=PEX2 PE=1 SV=2	8	1	1	1	305	34.8	8.66	36	110.9	105.2	105.4	91.8	94.4	92.2	107.167	92.8	-	1.15481	0.00212322
Q99567	NUP88	Nuclear pore complex protein Nup88 OS=Homo sapiens OX=9606 GN=NUP88 PE=1 SV=2	27	16	23	16	741	83.5	5.69	316	109	104.5	108.1	91	92.1	95.4	107.2	92.8333	-	1.15476	0.00166348
Q8N2A8	PLD6	Mitochondrial cardiolipin hydrolase OS=Homo sapiens OX=9606 GN=PLD6 PE=1 SV=1	3	1	1	1	252	28.3	9.35	28	104.1	103.5	114	94.6	88	95.9	107.2	92.8333	-	1.15476	0.0266006
P61421	ATP6V0D1	V-type proton ATPase subunit d 1 OS=Homo sapiens OX=9606 GN=ATP6V0D1 PE=1 SV=1	44	13	23	13	351	40.3	5	695	110.6	105.8	105.2	92.8	93.2	92.5	107.2	92.8333	-	1.15476	0.00112512
Q99735	MGST2	Microsomal glutathione S-transferase 2 OS=Homo sapiens OX=9606 GN=MGST2 PE=1 SV=1	10	1	3	1	147	16.6	9.55	94	109.8	105.2	106.5	94.6	90.7	93.2	107.167	92.8333	-	1.1544	0.00129695
Q8NDF8	TENT4B	Terminal nucleotidyltransferase 4B OS=Homo sapiens OX=9606 GN=TENT4B PE=1 SV=2	4	2	2	2	572	63.2	8.98	43	108.8	106.6	106.1	87.6	95.8	95.1	107.167	92.8333	-	1.1544	0.00648215
P10809	HSPD1	60 kDa heat shock protein, mitochondrial OS=Homo sapiens OX=9606 GN=HSPD1 PE=1 SV=2	82	48	541	48	573	61	5.87	19707	104.8	108.6	108	92	90.2	96.3	107.133	92.8333	-	1.15404	0.0026995
Q15274	QPRT	Nicotinate-nucleotide pyrophosphorylase [carboxylating] OS=Homo sapiens OX=9606 GN=QPRT PE=1 SV=3	30	7	13	7	297	30.8	6.21	408	105.8	105.6	110.1	95.3	95.6	87.7	107.167	92.8667	-	1.15398	0.00858018
[truncated: 4,475 more rows]

## Sheet: RNA-Seq data
Supplementary Table S3. TMT-based proteomics data and RNA-Seq data for SK/EPI and SK-BR-3 cells.
Normalized count of SK/EPI-1	Normalized count of SKEPI-2	Normalized count of SKEPI-3	Normalized count of SK-BR-3-1	Normalized count of SK-BR-3-2	Normalized count of SK-BR-3-3	Average normalized count of SK/EPI	Average normalized count of SK-BR-3	log2FoldChange	P	P adjust	Gene symbol	Description
116499	124700	124633	37535.8	34343.4	32164.3	121944	34681.2	1.81412	0	0	MT-RNR2	mitochondrially encoded 16S RNA [Source:HGNC Symbol;Acc:HGNC:7471]
23919.2	25013.4	25233.4	123678	122093	124055	24722	123275	-2.31806	0	0	ERBB2	erb-b2 receptor tyrosine kinase 2 [Source:HGNC Symbol;Acc:HGNC:3430]
20975.4	21450.6	21781.8	72637	69986.2	67049.2	21402.6	69890.8	-1.70728	0	0	KRT19	keratin 19 [Source:HGNC Symbol;Acc:HGNC:6436]
25557.2	27003.3	26646.9	69419.2	70192	69511.3	26402.5	69707.5	-1.40071	0	0	FASN	fatty acid synthase [Source:HGNC Symbol;Acc:HGNC:3594]
56482	60147.2	58426.7	26199	26254.3	26486.9	58352	26313.4	1.14893	0	0	EEF2	eukaryotic translation elongation factor 2 [Source:HGNC Symbol;Acc:HGNC:3214]
13146.2	13805.6	13906.4	37484.5	36791.4	35172.8	13619.4	36482.9	-1.42154	0	0	KRT7	keratin 7 [Source:HGNC Symbol;Acc:HGNC:6445]
15363.9	15474.1	15276.7	36366.4	38014.4	39314.1	15371.6	37898.3	-1.302	0	0	CDK12	cyclin dependent kinase 12 [Source:HGNC Symbol;Acc:HGNC:24224]
10443.5	10876.5	11246.4	25879.9	26859.8	26759.6	10855.5	26499.8	-1.28771	0	0	JUP	junction plakoglobin [Source:HGNC Symbol;Acc:HGNC:6207]
10649.7	10838.7	10700.4	31783.1	33087.3	34016.1	10729.6	32962.2	-1.61938	0	0	MAL2	mal, T cell differentiation protein 2 (gene/pseudogene) [Source:HGNC Symbol;Acc:HGNC:13634]
35017	37186.3	37884.7	10520.7	10102.3	9855.94	36696	10159.6	1.85304	0	0	S100A9	S100 calcium binding protein A9 [Source:HGNC Symbol;Acc:HGNC:10499]
58522.1	56325.7	56511.3	3981.43	3937.1	4002.07	57119.7	3973.53	3.8455	0	0	COL12A1	collagen type XII alpha 1 chain [Source:HGNC Symbol;Acc:HGNC:2188]
6319.13	6631.18	6632.7	33951	34085.4	32083.3	6527.67	33373.2	-2.35412	0	0	SUSD2	sushi domain containing 2 [Source:HGNC Symbol;Acc:HGNC:30667]
10763.8	11426.7	11115	28258.7	29867.1	29298	11101.8	29141.3	-1.39247	0	0	LDHA	lactate dehydrogenase A [Source:HGNC Symbol;Acc:HGNC:6535]
4659.06	4885.08	4839.22	26389.4	27058.6	27130.5	4794.45	26859.5	-2.48628	0	0	PPT1	palmitoyl-protein thioesterase 1 [Source:HGNC Symbol;Acc:HGNC:9325]
31064.7	31961	31680	14035.9	13937	13673	31568.5	13882	1.18537	0	0	LAMA5	laminin subunit alpha 5 [Source:HGNC Symbol;Acc:HGNC:6485]
6660.53	6978.4	7083.71	20108.9	20108.2	20890.5	6907.55	20369.2	-1.56037	0	0	DSTN	destrin, actin depolymerizing factor [Source:HGNC Symbol;Acc:HGNC:15750]
18528.6	19094.6	19095.9	6127.74	6629.1	6255.32	18906.4	6337.39	1.57659	0	0	FBLN1	fibulin 1 [Source:HGNC Symbol;Acc:HGNC:3600]
2316.19	2257.48	2335.65	19133.2	20481.7	20490.9	2303.11	20035.3	-3.12093	0	0	CAPN2	calpain 2 [Source:HGNC Symbol;Acc:HGNC:1479]
7952.52	7788.27	7910.88	21223.7	22007	22862.4	7883.89	22031	-1.48269	0	0	ATAD2	ATPase family, AAA domain containing 2 [Source:HGNC Symbol;Acc:HGNC:30123]
4160.3	4543.82	4426.6	19753.3	19078	18702.1	4376.91	19177.8	-2.13163	0	0	PSMD3	proteasome 26S subunit, non-ATPase 3 [Source:HGNC Symbol;Acc:HGNC:9560]
60.7343	74.6194	85.4037	4718.91	4840.79	5091.98	73.5858	4883.89	-6.05623	0	0	SCIN	scinderin [Source:HGNC Symbol;Acc:HGNC:21695]
5141.25	5462.14	5435.13	15979.3	15858.8	15688.8	5346.17	15842.3	-1.56737	0	0	NDUFB9	NADH:ubiquinone oxidoreductase subunit B9 [Source:HGNC Symbol;Acc:HGNC:7704]
2027.24	2113.22	2069.84	14731.2	14324.6	14521.7	2070.1	14525.8	-2.81107	0	0	DEGS1	delta 4-desaturase, sphingolipid 1 [Source:HGNC Symbol;Acc:HGNC:13709]
4219.2	4267.23	4423.72	16491.1	16494.4	14795.4	4303.38	15927	-1.88777	0	0	S100A14	S100 calcium binding protein A14 [Source:HGNC Symbol;Acc:HGNC:18901]
4958.13	5042.28	4928.47	12289.7	12253.1	12135.9	4976.29	12226.2	-1.29685	0	0	CANT1	calcium activated nucleotidase 1 [Source:HGNC Symbol;Acc:HGNC:19721]
3600.81	3716.05	3746.25	17752.9	16892.1	16515.6	3687.7	17053.5	-2.2092	0	0	S100A16	S100 calcium binding protein A16 [Source:HGNC Symbol;Acc:HGNC:20441]
4651.7	4865.18	4765.34	16085.3	15361.8	15413.3	4760.74	15620.1	-1.71415	0	0	FBLN2	fibulin 2 [Source:HGNC Symbol;Acc:HGNC:3601]
17159.3	17852.9	17471.3	4827.19	5068.72	5336.09	17494.5	5077.34	1.78396	0	0	B4GALT5	beta-1,4-galactosyltransferase 5 [Source:HGNC Symbol;Acc:HGNC:928]
26189.4	26531.7	24718.1	120.822	174.714	166.872	25813.1	154.136	7.3804	0	0	ALPP	alkaline phosphatase, placental [Source:HGNC Symbol;Acc:HGNC:439]
2868.32	3124.06	2991.05	11985.3	11439.8	11789.7	2994.48	11738.3	-1.97115	0	0	SDC1	syndecan 1 [Source:HGNC Symbol;Acc:HGNC:10658]
67.1758	71.6346	68.1311	1648.2	1602.55	1558.11	68.9805	1602.95	-4.53894	0	0	MCAM	melanoma cell adhesion molecule [Source:HGNC Symbol;Acc:HGNC:6934]
491.396	521.341	546.008	13843.3	13932	14351	519.582	14042.1	-4.75717	0	0	PREX1	phosphatidylinositol-3,4,5-trisphosphate dependent Rac exchange factor 1 [Source:HGNC Symbol;Acc:HGNC:32594]
5085.12	5314.89	5257.61	13401	13524.3	14068.7	5219.21	13664.7	-1.38888	0	0	TM9SF2	transmembrane 9 superfamily member 2 [Source:HGNC Symbol;Acc:HGNC:11865]
1674.8	1738.13	1800.2	12698.9	13900.8	13196.2	1737.71	13265.3	-2.93281	0	0	HK1	hexokinase 1 [Source:HGNC Symbol;Acc:HGNC:4922]
18139.3	18508.6	19190.9	2998.9	2710.08	2641.35	18612.9	2783.44	2.74281	0	0	LY6E	lymphocyte antigen 6 family member E [Source:HGNC Symbol;Acc:HGNC:6727]
1141.07	1178.99	1214.84	13091	13309.4	13037	1178.3	13145.8	-3.48016	0	0	ATP2A3	ATPase sarcoplasmic/endoplasmic reticulum Ca2+ transporting 3 [Source:HGNC Symbol;Acc:HGNC:813]
2583.97	2556.96	2494.94	11170.4	10877.5	10430	2545.29	10825.9	-2.08825	0	0	STARD3	StAR related lipid transfer domain containing 3 [Source:HGNC Symbol;Acc:HGNC:17579]
973.59	1007.86	960.552	12178	12027.2	12127.3	980.667	12110.8	-3.62671	0	0	NDRG1	N-myc downstream regulated 1 [Source:HGNC Symbol;Acc:HGNC:7679]
1817.43	1788.88	1778.12	7652.83	8247.72	7800.08	1794.81	7900.21	-2.13814	0	0	CNDP2	carnosine dipeptidase 2 [Source:HGNC Symbol;Acc:HGNC:24437]
1831.23	1850.56	1891.36	9527.86	10201.7	10386.1	1857.72	10038.6	-2.43437	0	0	GALNT10	polypeptide N-acetylgalactosaminyltransferase 10 [Source:HGNC Symbol;Acc:HGNC:19873]
8828.56	9289.62	9166.03	3101.48	3102.69	3114.31	9094.73	3106.16	1.54974	0	0	MYC	MYC proto-oncogene, bHLH transcription factor [Source:HGNC Symbol;Acc:HGNC:7553]
11649	12024.7	12305.8	4040.71	3909.99	4100.28	11993.2	4016.99	1.57794	0	0	TACSTD2	tumor associated calcium signal transducer 2 [Source:HGNC Symbol;Acc:HGNC:11530]
11434.6	11866.5	11952.7	3412.66	3451.11	3152.45	11751.3	3338.74	1.81602	0	0	ASS1	argininosuccinate synthase 1 [Source:HGNC Symbol;Acc:HGNC:758]
1708.84	1697.34	1784.84	6780.86	6070.82	6551.87	1730.34	6467.85	-1.90192	0	0	SPNS2	sphingolipid transporter 2 [Source:HGNC Symbol;Acc:HGNC:26992]
2638.26	2639.54	2638.88	8335.59	8751.78	9380.12	2638.89	8822.5	-1.74168	0	0	CPNE3	copine 3 [Source:HGNC Symbol;Acc:HGNC:2316]
1322.35	1390.91	1394.29	10501.3	9577.16	9726.26	1369.18	9934.9	-2.85922	0	0	ACAA1	acetyl-CoA acyltransferase 1 [Source:HGNC Symbol;Acc:HGNC:82]
1610.38	1516.27	1535.35	6626.99	6648.18	6739.72	1554	6671.63	-2.10169	0	0	BACE2	beta-secretase 2 [Source:HGNC Symbol;Acc:HGNC:934]
2482.75	2490.3	2613.93	9467.45	9494.82	9404.91	2528.99	9455.73	-1.90263	0	0	ERGIC1	endoplasmic reticulum-golgi intermediate compartment 1 [Source:HGNC Symbol;Acc:HGNC:29205]
2444.1	2522.14	2479.59	7109.13	7111.08	7090.63	2481.94	7103.61	-1.51726	0	0	TMEM165	transmembrane protein 165 [Source:HGNC Symbol;Acc:HGNC:30760]
180.363	181.076	154.494	10488.7	10760	10643.6	171.978	10630.8	-5.94989	0	0	KRT4	keratin 4 [Source:HGNC Symbol;Acc:HGNC:6441]
1289.22	1461.54	1384.69	8792.67	8959.63	8832.77	1378.49	8861.69	-2.68546	0	0	XBP1	X-box binding protein 1 [Source:HGNC Symbol;Acc:HGNC:12801]
2733.96	2720.13	2708.93	7636.88	7907.33	7575.04	2721.01	7706.41	-1.50191	0	0	CASC3	CASC3, exon junction complex subunit [Source:HGNC Symbol;Acc:HGNC:17040]
14684.8	14862.2	14561.8	444.535	412.687	455.799	14702.9	437.674	5.07	0	0	STEAP4	STEAP4 metalloreductase [Source:HGNC Symbol;Acc:HGNC:21923]
15396.2	15294	15218.2	659.963	682.792	704.677	15302.8	682.477	4.48499	0	0	MET	MET proto-oncogene, receptor tyrosine kinase [Source:HGNC Symbol;Acc:HGNC:7029]
1841.35	1966.97	1879.84	7015.67	7489.62	7531.17	1896.05	7345.49	-1.95461	0	0	HSPG2	heparan sulfate proteoglycan 2 [Source:HGNC Symbol;Acc:HGNC:5273]
2572.93	2662.42	2757.87	8072.29	8438.5	8281.62	2664.4	8264.14	-1.63341	0	0	CDC6	cell division cycle 6 [Source:HGNC Symbol;Acc:HGNC:1744]
2156.07	2184.86	2224.33	7416.89	7895.28	7684.7	2188.42	7665.62	-1.80886	0	0	MED24	mediator complex subunit 24 [Source:HGNC Symbol;Acc:HGNC:22963]
8879.17	9266.73	9148.75	1373.5	1359.56	1354.05	9098.22	1362.37	2.73968	0	0	TNFAIP2	TNF alpha induced protein 2 [Source:HGNC Symbol;Acc:HGNC:11895]
12596.9	13349.9	13365.2	561.937	597.443	603.6	13104	587.66	4.47667	0	0	IFITM3	interferon induced transmembrane protein 3 [Source:HGNC Symbol;Acc:HGNC:5414]
2266.49	2311.21	2401.86	8054.06	7763.74	8077.56	2326.52	7965.12	-1.7756	0	0	ADAM15	ADAM metallopeptidase domain 15 [Source:HGNC Symbol;Acc:HGNC:193]
649.673	639.737	667.876	5137.22	4721.3	4720.09	652.429	4859.54	-2.89626	0	0	ID3	inhibitor of DNA binding 3, HLH protein [Source:HGNC Symbol;Acc:HGNC:5362]
10056.1	10198	9910.67	1175.17	1223	1289.21	10054.9	1229.12	3.03032	0	0	CRIM1	cysteine rich transmembrane BMP regulator 1 [Source:HGNC Symbol;Acc:HGNC:2359]
2217.72	2287.33	2230.09	6413.84	6441.34	6487.98	2245.05	6447.72	-1.52231	0	0	SEC62	SEC62 homolog, preprotein translocation factor [Source:HGNC Symbol;Acc:HGNC:11846]
1933.38	1982.89	2067.92	6701.07	6695.38	6478.45	1994.73	6624.97	-1.73172	0	0	SERINC2	serine incorporator 2 [Source:HGNC Symbol;Acc:HGNC:23231]
1293.83	1459.56	1358.78	6261.1	6229.47	6125.63	1370.72	6205.4	-2.17931	0	0	GM2A	GM2 ganglioside activator [Source:HGNC Symbol;Acc:HGNC:4367]
1831.23	1878.42	1805.95	8702.62	8783.92	9456.4	1838.53	8980.98	-2.28876	0	0	PBX1	PBX homeobox 1 [Source:HGNC Symbol;Acc:HGNC:8632]
2077.85	2213.71	2073.68	7435.13	7688.44	7485.4	2121.75	7536.32	-1.82907	0	0	ECE1	endothelin converting enzyme 1 [Source:HGNC Symbol;Acc:HGNC:3146]
1842.27	1978.91	1893.28	7063.54	7131.16	6906.59	1904.82	7033.76	-1.88501	0	0	NBEAL2	neurobeachin like 2 [Source:HGNC Symbol;Acc:HGNC:31928]
16.5639	11.9391	9.59592	8189.7	7876.2	7406.26	12.6996	7824.05	-9.25952	0	0	KRT81	keratin 81 [Source:HGNC Symbol;Acc:HGNC:6458]
1720.81	1873.44	1926.86	6890.29	6714.45	6693	1840.37	6765.91	-1.87862	0	0	SLC1A5	solute carrier family 1 member 5 [Source:HGNC Symbol;Acc:HGNC:10943]
2273.86	2349.02	2288.63	8113.33	7840.06	8261.6	2303.83	8071.66	-1.80905	0	0	TFDP1	transcription factor Dp-1 [Source:HGNC Symbol;Acc:HGNC:11749]
362.566	341.259	400.15	6371.66	6615.05	6316.34	367.992	6434.35	-4.12742	0	0	MLPH	melanophilin [Source:HGNC Symbol;Acc:HGNC:29643]
1294.75	1277.48	1291.61	8108.77	8164.38	8014.63	1287.95	8095.92	-2.65196	0	0	ANXA6	annexin A6 [Source:HGNC Symbol;Acc:HGNC:544]
1440.14	1389.91	1367.42	7726.92	7971.59	7723.79	1399.16	7807.44	-2.48004	0	0	SLC2A1	solute carrier family 2 member 1 [Source:HGNC Symbol;Acc:HGNC:11005]
1539.52	1504.33	1482.57	7957.17	7602.08	8519.06	1508.81	8026.1	-2.41132	0	0	ZHX1	zinc fingers and homeoboxes 1 [Source:HGNC Symbol;Acc:HGNC:12871]
12599.6	13292.2	12989	22.7966	32.1314	30.5137	12960.3	28.4806	8.81667	0	0	TIMP3	TIMP metallopeptidase inhibitor 3 [Source:HGNC Symbol;Acc:HGNC:11822]
9042.05	9467.71	9281.18	1425.93	1408.76	1482.78	9263.65	1439.16	2.68569	0	0	HS6ST1	heparan sulfate 6-O-sulfotransferase 1 [Source:HGNC Symbol;Acc:HGNC:5201]
1317.75	1363.05	1417.32	6483.37	6706.42	6433.63	1366.04	6541.14	-2.25983	0	0	HID1	HID1 domain containing [Source:HGNC Symbol;Acc:HGNC:15736]
309.193	353.198	319.544	2576.02	2698.03	2883.55	327.312	2719.2	-3.05653	0	0	PDLIM5	PDZ and LIM domain 5 [Source:HGNC Symbol;Acc:HGNC:17468]
1052.73	1042.68	1094.89	8130.42	8141.29	7683.74	1063.43	7985.15	-2.9083	0	0	STARD10	StAR related lipid transfer domain containing 10 [Source:HGNC Symbol;Acc:HGNC:10666]
8716.3	9029.94	8961.63	1617.42	1734.09	1457.03	8902.62	1602.85	2.4744	0	0	S100A8	S100 calcium binding protein A8 [Source:HGNC Symbol;Acc:HGNC:10498]
644.152	691.473	660.199	6327.21	6038.69	5967.34	665.275	6111.08	-3.19979	0	0	ST3GAL4	ST3 beta-galactoside alpha-2,3-sialyltransferase 4 [Source:HGNC Symbol;Acc:HGNC:10864]
1501.79	1564.02	1549.74	5914.59	5856.95	5691.77	1538.52	5821.1	-1.91981	0	0	SOX13	SRY-box 13 [Source:HGNC Symbol;Acc:HGNC:11192]
9659.52	10561.1	10344.4	988.235	1009.13	965.951	10188.4	987.77	3.36675	0	0	ISYNA1	inositol-3-phosphate synthase 1 [Source:HGNC Symbol;Acc:HGNC:29821]
6905.31	6785.39	6471.49	1513.7	1571.43	1668.72	6720.73	1584.61	2.08312	0	0	RHOBTB3	Rho related BTB domain containing 3 [Source:HGNC Symbol;Acc:HGNC:18757]
1308.55	1393.89	1346.31	7057.84	7298.84	7961.23	1349.58	7439.3	-2.46346	0	0	SORT1	sortilin 1 [Source:HGNC Symbol;Acc:HGNC:11186]
809.791	883.493	865.552	6844.69	6276.66	6248.64	852.946	6456.67	-2.92053	0	0	PROM2	prominin 2 [Source:HGNC Symbol;Acc:HGNC:20685]
1352.72	1429.71	1419.24	5309.34	5267.54	5103.42	1400.55	5226.77	-1.90009	0	0	ORMDL3	ORMDL sphingolipid biosynthesis regulator 3 [Source:HGNC Symbol;Acc:HGNC:16038]
7185.05	7602.22	7749.67	1453.29	1227.02	1342.6	7512.31	1340.97	2.48758	0	0	FTL	ferritin light chain [Source:HGNC Symbol;Acc:HGNC:3999]
6171.9	6263.05	6063.66	2009.52	1998.17	1918.55	6166.2	1975.42	1.64282	0	0	SPTSSA	serine palmitoyltransferase small subunit A [Source:HGNC Symbol;Acc:HGNC:20361]
7182.29	7928.56	7506.89	1647.06	1563.39	1481.82	7539.25	1564.09	2.2704	0	0	OBSL1	obscurin like 1 [Source:HGNC Symbol;Acc:HGNC:29092]
1377.56	1348.12	1347.27	6163.07	6567.85	6734	1357.65	6488.31	-2.25705	0	0	SORL1	sortilin related receptor 1 [Source:HGNC Symbol;Acc:HGNC:11185]
5939.08	6249.12	6357.3	1876.16	1787.31	1710.68	6181.83	1791.38	1.78813	0	0	TMSB4X	thymosin beta 4 X-linked [Source:HGNC Symbol;Acc:HGNC:11881]
1874.48	1944.08	1947.97	6409.28	6781.73	6480.36	1922.18	6557.12	-1.7707	0	0	PRKCD	protein kinase C delta [Source:HGNC Symbol;Acc:HGNC:9399]
1280.94	1274.5	1320.4	5527.05	5945.31	5853.87	1291.95	5775.41	-2.16075	0	0	GOLM1	golgi membrane protein 1 [Source:HGNC Symbol;Acc:HGNC:15451]
1196.28	1183.96	1160.15	5071.11	5738.46	4962.3	1180.13	5257.29	-2.15539	0	0	DECR1	2,4-dienoyl-CoA reductase 1 [Source:HGNC Symbol;Acc:HGNC:2753]
5350.14	5379.56	5394.83	574.476	663.714	579.761	5374.84	605.983	3.14769	0	0	CALD1	caldesmon 1 [Source:HGNC Symbol;Acc:HGNC:1441]
8927.03	7578.34	7763.1	911.866	875.58	942.112	8089.49	909.853	3.15226	0	0	MUC16	mucin 16, cell surface associated [Source:HGNC Symbol;Acc:HGNC:15582]
1315.91	1261.56	1285.85	6297.57	6532.71	6528.99	1287.78	6453.09	-2.32502	0	0	IGSF3	immunoglobulin superfamily member 3 [Source:HGNC Symbol;Acc:HGNC:5950]
1478.79	1491.39	1434.59	5490.57	5977.44	5929.2	1468.26	5799.07	-1.98224	0	0	TSPAN13	tetraspanin 13 [Source:HGNC Symbol;Acc:HGNC:21643]
332.198	315.391	307.07	5937.39	6250.56	6282.02	318.22	6156.65	-4.27364	0	0	TRPS1	transcriptional repressor GATA binding 1 [Source:HGNC Symbol;Acc:HGNC:12340]
7207.14	6991.34	6660.53	1148.95	1173.8	1242.48	6953	1188.41	2.54736	0	0	GLS	glutaminase [Source:HGNC Symbol;Acc:HGNC:4331]
151.836	126.355	121.868	1762.18	1820.44	1864.2	133.353	1815.61	-3.76486	0	0	IGFBP3	insulin like growth factor binding protein 3 [Source:HGNC Symbol;Acc:HGNC:5472]
8850.65	9104.56	9026.88	46.7331	49.2012	43.8635	8994.03	46.5993	7.59409	0	0	FSCN1	fascin actin-bundling protein 1 [Source:HGNC Symbol;Acc:HGNC:11148]
839.238	834.742	831.967	6293.01	6858.04	6779.77	835.316	6643.61	-2.99194	0	0	PXDN	peroxidasin [Source:HGNC Symbol;Acc:HGNC:14966]
507.04	500.447	509.543	3739.79	3620.8	3515.76	505.677	3625.45	-2.8413	0	0	TSPAN1	tetraspanin 1 [Source:HGNC Symbol;Acc:HGNC:20657]
708.567	726.295	753.28	3797.92	3888.9	3819.94	729.381	3835.59	-2.39505	0	0	SCNN1A	sodium channel epithelial 1 alpha subunit [Source:HGNC Symbol;Acc:HGNC:10599]
5641.85	5957.61	5767.15	1542.19	1519.21	1544.76	5788.87	1535.39	1.91459	0	0	LAPTM4B	lysosomal protein transmembrane 4 beta [Source:HGNC Symbol;Acc:HGNC:13646]
494.157	532.285	551.766	5065.42	5213.32	5514.41	526.069	5264.38	-3.32413	0	0	FOXA1	forkhead box A1 [Source:HGNC Symbol;Acc:HGNC:5021]
703.046	687.493	718.735	3875.43	4022.45	4201.36	703.091	4033.08	-2.52043	0	0	NCEH1	neutral cholesterol ester hydrolase 1 [Source:HGNC Symbol;Acc:HGNC:29260]
5620.69	5863.09	5611.7	1458.99	1447.92	1507.57	5698.49	1471.49	1.95274	0	0	PTPRS	protein tyrosine phosphatase, receptor type S [Source:HGNC Symbol;Acc:HGNC:9681]
4938.8	5027.36	4915.03	1309.67	1327.43	1335.93	4960.4	1324.34	1.90474	0	0	TINCR	TINCR ubiquitin domain containing [Source:HGNC Symbol;Acc:HGNC:14607]
242.017	296.488	272.524	4386.07	4657.04	4820.22	270.343	4621.11	-4.09837	0	0	TP53INP2	tumor protein p53 inducible nuclear protein 2 [Source:HGNC Symbol;Acc:HGNC:16104]
4846.78	4923.88	4962.05	1188.85	1307.35	1330.21	4910.91	1275.47	1.9429	0	0	ZHX2	zinc fingers and homeoboxes 2 [Source:HGNC Symbol;Acc:HGNC:18513]
6005.34	6063.07	6071.34	474.17	487.995	477.731	6046.58	479.965	3.65468	0	0	TLE2	transducin like enhancer of split 2 [Source:HGNC Symbol;Acc:HGNC:11838]
5610.56	5709.88	5829.52	671.361	668.734	616.95	5716.65	652.348	3.13321	0	0	IFNGR1	interferon gamma receptor 1 [Source:HGNC Symbol;Acc:HGNC:5439]
117.788	114.416	114.191	3343.13	2997.26	3144.82	115.465	3161.74	-4.77423	0	0	ID1	inhibitor of DNA binding 1, HLH protein [Source:HGNC Symbol;Acc:HGNC:5360]
5548.91	5670.08	5642.4	941.502	981.011	897.295	5620.46	939.936	2.58061	0	0	AGFG2	ArfGAP with FG repeats 2 [Source:HGNC Symbol;Acc:HGNC:5177]
6234.47	6518.75	6689.32	117.403	97.3982	116.334	6480.85	110.378	5.87765	0	0	STAC2	SH3 and cysteine rich domain 2 [Source:HGNC Symbol;Acc:HGNC:23990]
763.78	794.945	783.987	5910.03	4946.22	4899.36	780.904	5251.87	-2.74918	0	0	S100A4	S100 calcium binding protein A4 [Source:HGNC Symbol;Acc:HGNC:10494]
6609.92	6763.5	6718.11	234.805	243.998	277.484	6697.18	252.096	4.72625	0	0	PODXL	podocalyxin like [Source:HGNC Symbol;Acc:HGNC:9171]
125.15	118.396	86.3633	4399.75	4009.39	4238.55	109.97	4215.9	-5.25914	0	0	SPDEF	SAM pointed domain containing ETS transcription factor [Source:HGNC Symbol;Acc:HGNC:17257]
4345.26	4246.34	4298.01	511.785	551.254	562.597	4296.54	541.879	2.98463	0	0	CPA4	carboxypeptidase A4 [Source:HGNC Symbol;Acc:HGNC:15740]
4648.94	4790.56	4853.62	1081.7	1151.71	1129.01	4764.37	1120.81	2.08664	0	0	SEMA4C	semaphorin 4C [Source:HGNC Symbol;Acc:HGNC:10731]
4802.61	5472.09	5191.39	1012.17	1051.3	989.79	5155.36	1017.75	2.34057	0	0	DHRS7	dehydrogenase/reductase 7 [Source:HGNC Symbol;Acc:HGNC:21524]
6679.86	6676.94	6631.74	39.8941	23.0944	32.4209	6662.85	31.8031	7.72486	0	0	C1S	complement C1s [Source:HGNC Symbol;Acc:HGNC:1247]
1130.03	1164.06	1073.78	4641.4	4423.08	4907.94	1122.62	4657.48	-2.05304	0	0	TGFBR1	transforming growth factor beta receptor 1 [Source:HGNC Symbol;Acc:HGNC:11772]
121.469	148.244	136.262	3196.09	3089.63	2779.61	135.325	3021.78	-4.48299	0	0	S100P	S100 calcium binding protein P [Source:HGNC Symbol;Acc:HGNC:10504]
5651.97	5663.11	6010.89	320.293	311.273	345.187	5775.32	325.584	4.14703	0	0	CTSH	cathepsin H [Source:HGNC Symbol;Acc:HGNC:2535]
4209.07	4321.95	4455.39	450.234	403.65	427.192	4328.8	427.026	3.34356	0	0	CEBPD	CCAAT enhancer binding protein delta [Source:HGNC Symbol;Acc:HGNC:1835]
3752.65	3970.75	3810.54	69.5298	76.312	63.8881	3844.64	69.91	5.78278	0	0	P3H2	prolyl 3-hydroxylase 2 [Source:HGNC Symbol;Acc:HGNC:19317]
4782.37	4947.76	4971.65	675.921	722.956	684.652	4900.59	694.51	2.8181	0	0	PDLIM1	PDZ and LIM domain 1 [Source:HGNC Symbol;Acc:HGNC:2067]
5724.67	6014.32	5911.09	38.7543	35.1437	35.2815	5883.36	36.3932	7.34114	0	0	LAMC1	laminin subunit gamma 1 [Source:HGNC Symbol;Acc:HGNC:6492]
5131.13	5254.2	5425.53	645.145	670.743	691.327	5270.29	669.072	2.97592	0	0	IFITM2	interferon induced transmembrane protein 2 [Source:HGNC Symbol;Acc:HGNC:5413]
6206.86	6659.03	6526.19	17.0975	21.0862	11.4427	6464.03	16.5421	8.61983	0	0	TNFRSF11B	TNF receptor superfamily member 11b [Source:HGNC Symbol;Acc:HGNC:11909]
466.55	501.442	498.028	4503.48	4713.27	4606.62	488.674	4607.79	-3.23817	0	0	VTCN1	V-set domain containing T cell activation inhibitor 1 [Source:HGNC Symbol;Acc:HGNC:28873]
628.508	679.534	694.745	3226.87	3600.72	3331.72	667.596	3386.44	-2.34371	0	0	TMCO3	transmembrane and coiled-coil domains 3 [Source:HGNC Symbol;Acc:HGNC:20329]
5951.04	6244.15	6269.02	21.6568	29.1191	20.9782	6154.74	23.918	8.00507	0	0	VTN	vitronectin [Source:HGNC Symbol;Acc:HGNC:12724]
937.701	987.961	874.189	3785.38	3799.54	3809.45	933.283	3798.12	-2.02533	0	0	SAPCD2	suppressor APC domain containing 2 [Source:HGNC Symbol;Acc:HGNC:28055]
4701.39	4841.31	4843.06	553.959	612.504	591.204	4795.25	585.889	3.03077	0	0	PLK2	polo like kinase 2 [Source:HGNC Symbol;Acc:HGNC:19699]
4955.37	5258.18	4620.44	495.827	510.086	570.226	4944.66	525.379	3.23158	0	0	MDFIC	MyoD family inhibitor domain containing [Source:HGNC Symbol;Acc:HGNC:28870]
3157.26	3395.68	3478.52	316.873	388.589	328.976	3343.82	344.813	3.2753	0	0	MGP	matrix Gla protein [Source:HGNC Symbol;Acc:HGNC:7060]
4525.63	4584.61	4649.22	144.759	128.526	132.544	4586.49	135.276	5.08736	0	0	TFPI2	tissue factor pathway inhibitor 2 [Source:HGNC Symbol;Acc:HGNC:11761]
3525.35	3629.49	3537.06	597.272	672.751	687.513	3563.97	652.512	2.4461	0	0	SLC39A10	solute carrier family 39 member 10 [Source:HGNC Symbol;Acc:HGNC:20861]
616.545	596.955	620.856	3037.65	3314.55	3187.73	611.452	3179.98	-2.37889	0	0	NVL	nuclear VCP-like [Source:HGNC Symbol;Acc:HGNC:8070]
3873.19	4089.14	3971.75	403.501	442.811	508.245	3978.03	451.519	3.13387	0	0	FAM107B	family with sequence similarity 107 member B [Source:HGNC Symbol;Acc:HGNC:23726]
3921.97	3893.14	3854.68	620.069	691.829	646.51	3889.93	652.802	2.57355	0	0	IL1R1	interleukin 1 receptor type 1 [Source:HGNC Symbol;Acc:HGNC:5993]
4743.72	4881.1	4807.56	79.7883	78.3202	100.123	4810.79	86.0772	5.79679	0	0	HELZ2	helicase with zinc finger 2 [Source:HGNC Symbol;Acc:HGNC:30021]
391.092	382.051	359.847	2883.78	2985.21	2867.34	377.664	2912.11	-2.94662	0	0	TRIM3	tripartite motif containing 3 [Source:HGNC Symbol;Acc:HGNC:10064]
666.237	634.762	659.24	3278.16	3269.37	3284.04	653.413	3277.19	-2.32594	0	0	TRIL	TLR4 interactor with leucine rich repeats [Source:HGNC Symbol;Acc:HGNC:22200]
4539.43	4668.19	4649.22	92.3264	86.3531	92.4948	4618.95	90.3914	5.67576	0	0	PHLDB2	pleckstrin homology like domain family B member 2 [Source:HGNC Symbol;Acc:HGNC:29573]
240.177	268.63	249.494	3469.65	3419.98	3191.55	252.767	3360.39	-3.7337	0	0	CRACR2B	calcium release activated channel regulator 2B [Source:HGNC Symbol;Acc:HGNC:28703]
4326.86	4263.25	4342.16	291.797	309.265	344.233	4310.76	315.098	3.76938	0	0	CADPS2	calcium dependent secretion activator 2 [Source:HGNC Symbol;Acc:HGNC:16018]
3718.6	3938.91	3972.71	835.497	798.264	807.661	3876.74	813.807	2.25278	0	0	EFEMP1	EGF containing fibulin extracellular matrix protein 1 [Source:HGNC Symbol;Acc:HGNC:3218]
110.426	124.366	123.787	3511.82	3226.19	3287.86	119.526	3341.96	-4.80661	0	0	AGR2	anterior gradient 2, protein disulphide isomerase family member [Source:HGNC Symbol;Acc:HGNC:328]
3997.42	4018.5	4124.33	412.619	470.926	411.936	4046.75	431.827	3.22728	0	0	GPRC5B	G protein-coupled receptor class C group 5 member B [Source:HGNC Symbol;Acc:HGNC:13308]
4176.87	4561.73	4714.48	59.2713	45.1847	66.7488	4484.36	57.0683	6.29402	0	0	S100A7	S100 calcium binding protein A7 [Source:HGNC Symbol;Acc:HGNC:10497]
3553.88	3399.66	3380.64	196.051	187.768	199.293	3444.73	194.371	4.14753	0	0	SLC1A3	solute carrier family 1 member 3 [Source:HGNC Symbol;Acc:HGNC:10941]
3987.3	4118.99	4206.85	110.564	132.542	116.334	4104.38	119.813	5.09498	0	0	C1R	complement C1r [Source:HGNC Symbol;Acc:HGNC:1246]
[truncated: 11,542 more rows]

## Sheet: Statistics nine-quadrant plot 
Supplementary Table S3. TMT-based proteomics data and RNA-Seq data for SK/EPI and SK-BR-3 cells (nine-quadrants plot).
[truncated: 6,336 more rows]
